# Supplementary material for: Comparative physiological and root proteome analyses of two sorghum varieties responding to water limitation
Source: Sci Rep. 2020 Jul 16;10:11835. doi: 10.1038/s41598-020-68735-3 (PMC7366710; doi:10.1038/s41598-020-68735-3)
Supplement: Supplementary file 2 — Supplementary file2 (XLSX 1221 kb) [file 41598_2020_68735_MOESM2_ESM.xlsx]

## Sheet: Contents
	Contents of supplementary information
		Supplementary Table S1. List of proteins identified in ICSB338 sorghum root tissue.
		Supplementary Table S2. List of proteins identified in SA1441 sorghum root tissue.
		Supplementary Table S3. List of ICSB338 root proteins differentially expressed in response to water limitation.
		Supplementary Table S4. List of SA1441 root proteins differentially expressed in response to water limitation.
		Supplementary Table S5. List of water limitation responsive sorghum root proteins identified in both sorghum varieties.
		Supplementary Table S6. List of water limitation responsive sorghum root proteins unique to the drought susceptible variety ICSB338.
		Supplementary Table S7. List of water limitation responsive sorghum root proteins unique to the drought tolerant variety SA1441.
	Title: Comparative physiological and root proteome analysis of two contrasting sorghum varieties in response to water limitation
	Authors: Tatenda Goche, Nemera G. Shargie, Ian Cummins, Adrian P. Brown, Stephen Chivasa and Rudo Ngara.

## Sheet: Table S1
Supplementary Table S1. List of proteins identified in ICSB338 sorghum root tissue. Prot. # = protein number;
Prot. Score = protein score relating to the confidence of protein identification; A threshold of 1.3 was applied and is equivalent to p < 0.05;
%Cov = percentage of protein sequence matched by sequenced peptides; # peptides = number of peptides; Contrib. = the level with which
each peptide contributes to protein identification; Conf. = % confidence of peptide identification; Theor. z = precursor ion charge;
Theor MW = Theoretical molecular weight of each peptide; Prec MW = Experimental molecular weight of each peptide; dMass = Prec MW - Theor MW;
Theor m/z = theoretical mass to charge ratio; Prec m/z = experimental mass to charge ratio; Pep. Score = Peptide score as assigned in ProteinPilot.
Note: Protein 20, 39, 424 and 842 are contaminants that are included in the dataset to demonstrate the specific assignment of peptides to a protein.
Prot. #	%Cov	Accession	Protein Name	# Peptides	Contrib.	Conf.	Peptide Sequence	Modifications	Cleavages	dMass	Prec MW	Prec m/z	Theor MW	Theor m/z	Theor z	Pep. Score
1	46.64	tr|C9DHL2|C9DHL2_SORBI; tr|C5WNU9|C5WNU9_SORBI	Lipoxygenase OS=Sorghum bicolor PE=3 SV=1; Lipoxygenase OS=Sorghum bicolor GN=SORBI_001G125900 PE=3 SV=1	33	2	99	AIAQGIIPAVR	iTRAQ8plex@N-term		0.000577466	1411.88	471.635	1411.88	471.635	3	14
1					2	99	DLLPAGGDYLLK	iTRAQ8plex@N-term; iTRAQ8plex(K)@12		-0.00564026	1882.1	628.373	1882.1	628.375	3	19
1					2	99	DTMTINALAR	iTRAQ8plex@N-term		-0.0019316	1408.76	470.595	1408.77	470.596	3	12
1					2	99	DWNFTEQGLPADLVK	iTRAQ8plex@N-term; iTRAQ8plex(K)@15		0.000946127	2340.26	781.093	2340.26	781.093	3	14
1					2	99	EFDSFQDIINLYEGGIK	iTRAQ8plex@N-term; iTRAQ8plex(K)@17		0.00141461	2595.37	649.85	2595.37	649.849	4	14
1					2	99	EVLAGVNPVVITR	iTRAQ8plex@N-term		0.000381883	1670	557.675	1670	557.675	3	16
1					2	99	EYEELER	iTRAQ8plex@N-term		-0.00139196	1270.63	636.324	1270.63	636.325	2	11
1					2	99	FSDALVAIEGK	iTRAQ8plex@N-term; iTRAQ8plex(K)@11		0.000223608	1757.02	586.68	1757.02	586.68	3	13
1					2	99	GDEELQAWWK	iTRAQ8plex@N-term; iTRAQ8plex(K)@10		-0.00949491	1868.98	935.497	1868.99	935.501	2	11
1					2	99	GTVTFVANSWVYPVGK	iTRAQ8plex@N-term; iTRAQ8plex(K)@16		-0.00265808	2332.3	778.441	2332.3	778.442	3	16
1					2	99	GVAVEDPSSPYK	iTRAQ8plex@N-term; iTRAQ8plex(K)@12		-0.0025282	1856.01	619.678	1856.01	619.679	3	12
1					2	99	GVTCQLISSTLVDANNGNR	iTRAQ8plex@N-term; Carbamidomethyl(C)@4; Deamidated(N)@16		0.00900186	2323.18	775.402	2323.17	775.399	3	15
1					2	99	IQALEDMR	iTRAQ8plex@N-term		-0.0030792	1278.69	640.351	1278.69	640.353	2	12
1					2	99	LAPLAIELSEPYIDGGLTK	iTRAQ8plex@N-term; iTRAQ8plex(K)@19		0.00625379	2607.5	652.884	2607.5	652.882	4	18
1					2	99	LGVPGAVIVK	iTRAQ8plex@N-term; iTRAQ8plex(K)@10		-0.00235852	1560.02	781.017	1560.02	781.018	2	9
1					2	99	LIDVNNLEGNFIYATR	iTRAQ8plex@N-term	cleaved F-L@N-term	-0.00198014	2155.16	719.393	2155.16	719.393	3	15
1					2	99	LSSLLEK	iTRAQ8plex@N-term; iTRAQ8plex(K)@7		-0.000757745	1396.87	466.632	1396.88	466.632	3	10
1					2	99	NLEGLTVQQALDGNR	iTRAQ8plex@N-term		0.00600589	1931.04	644.689	1931.04	644.687	3	12
1					2	99	QTLINGGGIFELTVFPGK	iTRAQ8plex@N-term; Deamidated(N)@5; iTRAQ8plex(K)@18		0.000588796	2499.42	834.147	2499.42	834.147	3	16
1					2	99	STLDPSK	iTRAQ8plex@N-term; iTRAQ8plex(K)@7		-0.00457522	1354.79	678.401	1354.79	678.403	2	10
1					2	99	TDEEFAR	iTRAQ8plex@N-term		0.00321983	1170.59	586.3	1170.58	586.298	2	11
1					2	99	TITLDDVPGR	iTRAQ8plex@N-term		-0.00179305	1389.78	695.895	1389.78	695.896	2	16
1					2	99	TYVDTSPK	iTRAQ8plex@N-term; iTRAQ8plex(K)@8		-0.00659587	1517.85	759.932	1517.86	759.935	2	10
1					2	99	VFFSNDTYLPSQMPPALKPYR	iTRAQ8plex@N-term; iTRAQ8plex(K)@18		-0.00774314	3078.64	770.667	3078.65	770.669	4	14
1					2	99	VGAEANLEQWLTSLPSVTTGESK	iTRAQ8plex@N-term; iTRAQ8plex(K)@23		0.00363617	3024.63	757.164	3024.62	757.163	4	18
1					2	99	VYTPASAGVEAWVWQLAK	iTRAQ8plex@N-term; iTRAQ8plex(K)@18		-0.00299975	2583.43	862.15	2583.43	862.151	3	16
1					2	99	YDVYNDLGEPDGGNPR	iTRAQ8plex@N-term	cleaved R-P@C-term	0.00562584	2083.98	1043	2083.98	1042.99	2	14
1					1.82391	98.81	LPIPEIIK	iTRAQ8plex@N-term; iTRAQ8plex(K)@8		-0.00229142	1530	511.007	1530	511.007	3	8
1					1.48149	97.07	LTEFPPK	iTRAQ8plex@N-term; iTRAQ8plex(K)@7		-0.00546601	1438.86	480.627	1438.86	480.629	3	8
1					1.48149	96.69	LYILDHHDR	iTRAQ8plex@N-term		0.0146175	1484.82	495.947	1484.8	495.942	3	9
1					1.37675	96.28	TDPNSESR	iTRAQ8plex@N-term		-0.00120363	1208.59	605.304	1208.59	605.304	2	7
1					1.19382	95.35	DTPEWTSDAK	iTRAQ8plex@N-term; iTRAQ8plex(K)@10		-0.00420061	1756.9	586.642	1756.91	586.644	3	8
1					0.595166	96.19	YALAMSSVVYK	iTRAQ8plex@N-term; Oxidation(M)@5; iTRAQ8plex(K)@11		-0.00674078	1855.03	619.351	1855.04	619.353	3	9
2	49.09	tr|A0A1B6PEC9|A0A1B6PEC9_SORBI	Uncharacterized protein OS=Sorghum bicolor GN=SORBI_008G178800 PE=4 SV=1	31	2	99	AEHAFYLDWAVHSFR	iTRAQ8plex@N-term		0.0196084	2152.1	718.374	2152.08	718.367	3	11
2					2	99	ALAGQKDEAYFAANAAAQASR	iTRAQ8plex@N-term; iTRAQ8plex(K)@6	missed K-D@6	0.00424917	2731.45	683.871	2731.45	683.87	4	16
2					2	99	ALGVDTVPVLIGPVSYLLLSKPAK	iTRAQ8plex@N-term; iTRAQ8plex(K)@21; iTRAQ8plex(K)@24		0.000754286	3362.07	673.422	3362.07	673.422	5	16
2					2	99	DEAYFAANAAAQASR	iTRAQ8plex@N-term; Deamidated(N)@8		-0.00489507	1859.89	620.971	1859.9	620.972	3	15
2					2	99	ELNLPVLPTTTIGSFPQTVELR	iTRAQ8plex@N-term		0.00168982	2728.53	683.141	2728.53	683.14	4	17
2					2	99	EVEDLEAAGIK	iTRAQ8plex@N-term; iTRAQ8plex(K)@11		0.00160671	1781	891.51	1781	891.509	2	14
2					2	99	FALESFWDGK	iTRAQ8plex@N-term; iTRAQ8plex(K)@10		0.000173648	1806.98	603.333	1806.98	603.333	3	10
2					2	99	GNATVPAMEMTK	iTRAQ8plex@N-term; iTRAQ8plex(K)@12		-0.000399112	1856.99	620.005	1856.99	620.006	3	15
2					2	99	GTQTLGLVTSAGFPAGK	iTRAQ8plex@N-term; iTRAQ8plex(K)@17		-0.00181247	2212.27	554.074	2212.27	554.074	4	11
2					2	99	ISEEEYISAIK	iTRAQ8plex@N-term; iTRAQ8plex(K)@11		0.00104913	1889.06	945.538	1889.06	945.538	2	10
2					2	99	KAEHAFYLDWAVHSFR	iTRAQ8plex@N-term; iTRAQ8plex(K)@1	missed K-A@1	-0.00159807	2584.38	517.883	2584.38	517.883	5	11
2					2	99	LQEELDIDVLVHGEPER	iTRAQ8plex@N-term		0.00362943	2294.21	765.744	2294.21	765.743	3	16
2					2	99	NIWADDLATSLSTLQSLEAVVGK	iTRAQ8plex@N-term; iTRAQ8plex(K)@23		0.00485308	3038.68	760.677	3038.68	760.676	4	15
2					2	99	QMADAGIK	iTRAQ8plex@N-term; iTRAQ8plex(K)@8		-0.00578894	1440.82	721.415	1440.82	721.418	2	10
2					2	99	SWLAFAAQK	iTRAQ8plex@N-term; iTRAQ8plex(K)@9		-0.00439356	1628.95	543.989	1628.95	543.991	3	12
2					2	99	VIQIDEAALR	iTRAQ8plex@N-term		-0.000839856	1430.84	477.954	1430.84	477.954	3	13
2					2	99	VTNEEVQK	iTRAQ8plex@N-term; iTRAQ8plex(K)@8		-0.00239725	1553.89	777.95	1553.89	777.951	2	8
2					2	99	VVEVDALAK	iTRAQ8plex@N-term; iTRAQ8plex(K)@9		-0.0032675	1550.95	776.48	1550.95	776.482	2	11
2					2	99	YAEVKPALTNMVSAAK	iTRAQ8plex@N-term; iTRAQ8plex(K)@5; iTRAQ8plex(K)@16		0.000725853	2604.51	652.134	2604.51	652.134	4	10
2					2	99	YGAGIGPGVYDIHSPR	iTRAQ8plex@N-term		-0.00143692	1962.03	491.514	1962.03	491.514	4	14
2					2	99	YIPSNTFSYYDQVLDTTAMLGAVPER	iTRAQ8plex@N-term; iTRAQ8plex(S)@4		0.00558474	3558.82	890.713	3558.82	890.711	4	14
2					2	99	YLFAGVVDGR	iTRAQ8plex@N-term		0.000383797	1399.78	467.6	1399.78	467.599	3	11
2					2	99	YSWTGGEIGFDTYFSMAR	iTRAQ8plex@N-term; Oxidation(M)@16		0.00346886	2407.11	803.378	2407.11	803.377	3	11
2					1.95861	98.9	ATTVSAR	iTRAQ8plex@N-term		-0.00203169	1008.59	505.3	1008.59	505.301	2	11
2					1.92082	99	ISEEEYISAIKEEISK	iTRAQ8plex@N-term; iTRAQ8plex(K)@11; iTRAQ8plex(K)@16	missed K-E@11	0.00277123	2779.57	695.899	2779.56	695.898	4	11
2					1.92082	99	STAEDLEK	iTRAQ8plex@N-term; iTRAQ8plex(K)@8		-0.00204605	1499.83	750.921	1499.83	750.922	2	9
2					1.85387	98.65	IPSTEEIADR	iTRAQ8plex@N-term		0.00065739	1433.77	717.891	1433.77	717.891	2	10
2					1.39794	95.59	TQLASAK	iTRAQ8plex@N-term; iTRAQ8plex(K)@7		-0.00697941	1325.81	442.943	1325.81	442.945	3	10
2					1.36653	96.55	LDSEIK	iTRAQ8plex@N-term; iTRAQ8plex(K)@6		-0.00808942	1311.78	656.896	1311.79	656.9	2	10
2					1.13077	95.73	KISEEEYISAIK	iTRAQ8plex@N-term; iTRAQ8plex(K)@1; iTRAQ8plex(K)@12	missed K-I@1	-0.00387791	2321.36	581.347	2321.36	581.348	4	10
2					0.230623	96.15	WFDTNYHFIVPELGPNTK	iTRAQ8plex@N-term; iTRAQ8plex(Y)@6; iTRAQ8plex(K)@18		0.00256308	3089.68	773.427	3089.67	773.426	4	13
3	78.48	tr|A0A194YGY2|A0A194YGY2_SORBI	Uncharacterized protein OS=Sorghum bicolor GN=SORBI_010G027000 PE=4 SV=1	26	2	99	AVSNVNSIIGPAIVGK	iTRAQ8plex@N-term; Deamidated(N)@6; iTRAQ8plex(K)@16		-1.05509e-06	2147.28	537.827	2147.28	537.827	4	16
3					2	99	GAVPSGASTGIYEALELR	iTRAQ8plex@N-term		-0.00119518	2094.13	699.049	2094.13	699.049	3	18
3					2	99	GNPTVEVDIGLSDGSYAR	iTRAQ8plex@N-term		0.00610109	2153.1	718.706	2153.09	718.704	3	13
3					2	99	IEEELGDAAVYAGAK	iTRAQ8plex@N-term; iTRAQ8plex(K)@15		-0.00505394	2143.16	715.393	2143.16	715.395	3	14
3					2	99	KIPLYQHIANLAGNK	iTRAQ8plex@N-term; iTRAQ8plex(K)@1; iTRAQ8plex(K)@15	missed K-I@1	9.70627e-05	2591.57	864.863	2591.57	864.863	3	11
3					2	99	KYGQDATNVGDEGGFAPNIQENK	iTRAQ8plex@N-term; iTRAQ8plex(K)@1; iTRAQ8plex(K)@23	missed K-Y@1	0.00211727	3363.75	841.944	3363.75	841.944	4	10
3					2	99	LAMQEFMILPTGASSFK	iTRAQ8plex@N-term; Oxidation(M)@7; iTRAQ8plex(K)@17		-0.00115849	2494.34	624.593	2494.34	624.593	4	13
3					2	99	LTDEIGQQVQIVGDDLLVTN	iTRAQ8plex@N-term	cleaved N-P@C-term	0.00194873	2473.32	825.448	2473.32	825.448	3	11
3					2	99	LTDEIGQQVQIVGDDLLVTNPTR	iTRAQ8plex@N-term		0.00683563	2827.53	707.89	2827.52	707.888	4	21
3					2	99	SFVSEYPIVSIEDPFDQDDWTTYAK	iTRAQ8plex@N-term; iTRAQ8plex(K)@25		0.00461602	3559.75	890.946	3559.75	890.945	4	14
3					2	99	SGETEDTFIADLSVGLATGQIK	iTRAQ8plex@N-term; iTRAQ8plex(K)@22		0.00123098	2859.53	954.185	2859.53	954.185	3	14
3					2	99	TCNALLLK	iTRAQ8plex@N-term; Carbamidomethyl(C)@2; iTRAQ8plex(K)@8		-0.0140067	1539.91	514.312	1539.93	514.316	3	10
3					2	99	TLVLPVPAFNVINGGSHAGNK	iTRAQ8plex@N-term; Deamidated(N)@13; iTRAQ8plex(K)@21		-0.0158422	2713.52	679.388	2713.54	679.392	4	12
3					2	99	TYDLNFKEENNDGSNK	iTRAQ8plex@N-term; iTRAQ8plex(K)@7; iTRAQ8plex(K)@16	missed K-E@7	0.0011519	2799.45	700.869	2799.44	700.868	4	12
3					2	99	VNQIGSVTESIEAVR	iTRAQ8plex@N-term		0.00118016	1905.05	636.024	1905.05	636.023	3	19
3					2	99	VVIGMDVAASEFFSEK	iTRAQ8plex@N-term; iTRAQ8plex(K)@16		0.00131748	2336.26	585.071	2336.25	585.071	4	13
3					2	99	YGQDATNVGDEGGFAPNIQENK	iTRAQ8plex@N-term; iTRAQ8plex(K)@22		0.00693788	2931.45	733.87	2931.45	733.869	4	18
3					1.65758	98.25	IPLYQHIANLAGNK	iTRAQ8plex@N-term; iTRAQ8plex(K)@14		0.000386699	2159.27	540.824	2159.27	540.824	4	8
3					1.61979	99	AGWGVMASHR	iTRAQ8plex@N-term; Oxidation(M)@6		-0.000548434	1390.71	464.577	1390.71	464.577	3	11
3					1.52288	97.88	DGGSDYLGK	iTRAQ8plex@N-term; iTRAQ8plex(K)@9		-0.00270954	1518.81	507.278	1518.81	507.279	3	10
3					1.49485	97.19	AVTITWVK	iTRAQ8plex@N-term; iTRAQ8plex(K)@8	cleaved M-A@N-term	-0.00732321	1524.94	509.321	1524.95	509.324	3	7
3					1.4318	99	MILPTGASSFK	iTRAQ8plex@N-term; iTRAQ8plex(K)@11	cleaved F-M@N-term	-0.000885388	1759.02	440.761	1759.02	440.761	4	10
3					1.3098	96.13	ISGDSLKDLYK	iTRAQ8plex@N-term; iTRAQ8plex(K)@7; iTRAQ8plex(K)@11	missed K-D@7	-0.00303668	2150.27	717.763	2150.27	717.764	3	9
3					1.27572	96.66	EGLELLK	iTRAQ8plex@N-term; iTRAQ8plex(K)@7		-0.00208316	1408.87	470.632	1408.88	470.632	3	10
3					1.13077	99	DPTEQVEIDNFMVQQLDGTSNEWGWCK	iTRAQ8plex@N-term; Deamidated(N)@21; Carbamidomethyl(C)@26; iTRAQ8plex(K)@27		0.0208856	3834.82	959.712	3834.8	959.706	4	8
3					0.212539	96.53	MGVEVYHNLK	iTRAQ8plex@N-term; iTRAQ8plex(Y)@6; iTRAQ8plex(K)@10		-0.00613179	2101.21	701.409	2101.21	701.411	3	9
4	31.44	tr|C5Y9I0|C5Y9I0_SORBI	Plasma membrane ATPase OS=Sorghum bicolor GN=SORBI_006G247100 PE=3 SV=1	24	2	99	ADGFAGVFPEHK	iTRAQ8plex@N-term; iTRAQ8plex(K)@12		0.00022255	1882.02	628.347	1882.02	628.347	3	12
4					2	99	ADIGIAVADATDAAR	iTRAQ8plex@N-term		-0.00360861	1732.92	867.469	1732.93	867.47	2	15
4					2	99	DSTLEALPVDELIEK	iTRAQ8plex@N-term; iTRAQ8plex(K)@15		0.00697309	2279.28	760.767	2279.27	760.765	3	12
4					2	99	EAQWATAQR	iTRAQ8plex@N-term		0.00117793	1363.72	682.865	1363.72	682.865	2	10
4					2	99	ESPGGPWQFVGLLPLFDPPR	iTRAQ8plex@N-term		-0.00173713	2512.34	838.454	2512.34	838.455	3	17
4					2	99	EVHFLPFNPVDK	iTRAQ8plex@N-term; iTRAQ8plex(K)@12		-0.0126171	2049.14	684.053	2049.15	684.058	3	8
4					2	99	GLDIDTIQQNYTV	iTRAQ8plex@N-term		-0.00265913	1782.93	892.471	1782.93	892.473	2	9
4					2	99	GVDKDHVLLLAAR	iTRAQ8plex@N-term; iTRAQ8plex(K)@4	missed K-D@4	-0.00731943	2014.21	504.559	2014.21	504.561	4	13
4					2	99	HIVGMTGDGVNDAPALK	iTRAQ8plex@N-term; iTRAQ8plex(K)@17		-0.00293296	2302.25	768.425	2302.26	768.426	3	9
4					2	99	KADIGIAVADATDAAR	iTRAQ8plex@N-term; iTRAQ8plex(K)@1	missed K-A@1	-0.00256218	2165.22	722.749	2165.23	722.749	3	12
4					2	99	LGDIVPADAR	iTRAQ8plex@N-term		0.00607506	1329.76	444.261	1329.76	444.259	3	10
4					2	99	LLEGDPLK	iTRAQ8plex@N-term; iTRAQ8plex(K)@8		-0.00374244	1491.91	498.31	1491.91	498.311	3	10
4					2	99	MITGDQLAIGK	iTRAQ8plex@N-term; iTRAQ8plex(K)@11		-0.00632007	1754.02	585.679	1754.02	585.681	3	11
4					2	99	NEAVDLENIPIEEVFEQLK	iTRAQ8plex@N-term; iTRAQ8plex(K)@19		0.000174187	2836.53	710.14	2836.53	710.14	4	12
4					2	99	QGEIEAVVIATGVHTFFGK	iTRAQ8plex@N-term; iTRAQ8plex(K)@19		-0.00245126	2610.46	653.622	2610.46	653.623	4	10
4					2	99	TALTYIDGDGNWHR	iTRAQ8plex@N-term		0.00710109	1921.97	641.663	1921.96	641.66	3	14
4					2	99	TENQDAIDAAMVGMLADPK	iTRAQ8plex@N-term; iTRAQ8plex(K)@19		0.000408325	2597.33	866.784	2597.33	866.784	3	11
4					2	99	TLHGLQPPEAATNTLFNDK	iTRAQ8plex@N-term; iTRAQ8plex(K)@19		0.00884141	2674.46	669.623	2674.45	669.621	4	11
4					2	99	VDQSALTGESLPVTR	iTRAQ8plex@N-term		-0.004414	1876.02	939.015	1876.02	939.018	2	19
4					2	99	WGEQEAAILVPGDIISIK	iTRAQ8plex@N-term; iTRAQ8plex(K)@18		-0.00576118	2546.45	637.62	2546.46	637.622	4	14
4					1.63827	98.12	ELSEIAEQAK	iTRAQ8plex@N-term; iTRAQ8plex(K)@10		-0.00399982	1724.97	575.998	1724.98	576	3	11
4					1.50864	97.55	ALVLGVNVK	iTRAQ8plex@N-term; iTRAQ8plex(K)@9		0.0025884	1519.99	507.672	1519.99	507.671	3	8
4					1.48149	96.83	LLEGDPLKVDQSALTGESLPVTR	iTRAQ8plex@N-term; iTRAQ8plex(K)@8	missed K-V@8	-0.00988109	3045.71	762.434	3045.72	762.437	4	9
4					1.46852	96.87	EVHFLPFNPVDKR	iTRAQ8plex@N-term; iTRAQ8plex(K)@12	missed K-R@12	0.00374644	2205.26	552.321	2205.25	552.32	4	10
5	35.29	tr|H2ET77|H2ET77_SORBI; tr|B9VAS9|B9VAS9_SORBI	Sucrose synthase OS=Sorghum bicolor GN=SUSY2 PE=3 SV=1; Sucrose synthase OS=Sorghum bicolor GN=SUSY2 PE=3 SV=1	24	2	99	AADILVNFFEK	iTRAQ8plex@N-term; iTRAQ8plex(K)@11		-0.00277648	1874.07	625.698	1874.08	625.699	3	13
5					2	99	AAQEAIVLPPWVALAIRPR	iTRAQ8plex@N-term	cleaved R-P@C-term	0.000205663	2374.42	792.479	2374.42	792.479	3	12
5					2	99	DTVGQYESHIAFTLPGLYR	iTRAQ8plex@N-term		0.00470393	2470.28	618.578	2470.28	618.577	4	14
5					2	99	ELANLVIVAGDHGK	iTRAQ8plex@N-term; iTRAQ8plex(K)@14		-0.00806505	2043.19	511.804	2043.19	511.806	4	10
5					2	99	FNIVSPGADMSVYYPYTETDKR	iTRAQ8plex@N-term; Oxidation(M)@10; iTRAQ8plex(K)@21	missed K-R@21	0.0201118	3176.62	795.161	3176.59	795.156	4	13
5					2	99	FQELGLEK	iTRAQ8plex@N-term; iTRAQ8plex(K)@8		-0.00409582	1570.91	524.645	1570.92	524.647	3	11
5					2	99	HQLLAEFDALFDSDK	iTRAQ8plex@N-term; iTRAQ8plex(K)@15		0.00472395	2356.26	590.072	2356.25	590.07	4	8
5					2	99	HQLLAEFDALFDSDKEK	iTRAQ8plex@N-term; iTRAQ8plex(K)@15; iTRAQ8plex(K)@17	missed K-E@15	-0.000989756	2917.59	584.526	2917.6	584.526	5	9
5					2	99	ISQGGLQR	iTRAQ8plex@N-term		-0.000935461	1161.68	581.846	1161.68	581.846	2	11
5					2	99	KAEEYLLSVPQDTPYSEFNHR	iTRAQ8plex@N-term; iTRAQ8plex(K)@1	missed K-A@1	0.00071875	3130.62	783.662	3130.62	783.662	4	10
5					2	99	LGATFSSHPNELIALFSR	iTRAQ8plex@N-term		0.0114236	2263.24	755.42	2263.23	755.416	3	10
5					2	99	LTAFHPEIEELIYSDVENDEHK	iTRAQ8plex@N-term; iTRAQ8plex(K)@22		0.0129972	3235.66	648.14	3235.65	648.137	5	15
5					2	99	MYSLIDEYNLK	iTRAQ8plex@N-term; iTRAQ8plex(K)@11		-0.000928778	1996.08	666.367	1996.08	666.367	3	14
5					2	99	NKPIIFSMAR	iTRAQ8plex@N-term; iTRAQ8plex(K)@2		-0.00269533	1784.06	595.693	1784.06	595.694	3	11
5					2	99	NMTGLVEMYGK	iTRAQ8plex@N-term; iTRAQ8plex(K)@11		0.0012228	1849.99	617.671	1849.99	617.67	3	12
5					2	99	QQGLDITPK	iTRAQ8plex@N-term; iTRAQ8plex(K)@9		-0.000923328	1606.95	804.482	1606.95	804.482	2	11
5					2	99	SIGNGVQFLNR	iTRAQ8plex@N-term; Deamidated(N)@4		-0.00174908	1508.82	755.419	1508.83	755.42	2	15
5					2	99	VIGTEHTDIIR	iTRAQ8plex@N-term		-0.00309476	1556.88	519.967	1556.88	519.968	3	16
5					2	99	VVHGIDVFDPK	iTRAQ8plex@N-term; iTRAQ8plex(K)@11		-0.00174383	1833.06	612.027	1833.06	612.028	3	12
5					2	99	WISAQMNR	iTRAQ8plex@N-term		-3.1141e-05	1308.69	437.238	1308.69	437.238	3	9
5					1.74473	98.26	NAELYR	iTRAQ8plex@N-term		-9.35391e-05	1068.59	535.301	1068.59	535.301	2	10
5					1.72125	99	ALENEMLLR	iTRAQ8plex@N-term; Deamidated(N)@4		-0.00164171	1392.76	465.26	1392.76	465.26	3	9
5					1.72125	98.18	GLQSSLR	iTRAQ8plex@N-term		-0.0035138	1063.63	532.82	1063.63	532.822	2	11
5					0.325139	99	DTVGQYESHIAF	iTRAQ8plex@N-term	cleaved F-T@C-term	0.00359712	1669.83	835.922	1669.83	835.92	2	8
6	40.2	tr|C5WNU8|C5WNU8_SORBI	Lipoxygenase OS=Sorghum bicolor GN=SORBI_001G125800 PE=3 SV=1	25	2	99	AAHLEEAVVSLK	iTRAQ8plex@N-term; iTRAQ8plex(K)@12		0.00268939	1874.11	469.535	1874.11	469.534	4	12
6					2	99	AIVEAVLPTLGTFVDDTPK	iTRAQ8plex@N-term; iTRAQ8plex(K)@19		-0.00848263	2593.47	649.376	2593.48	649.378	4	10
6					2	99	ALDAFK	iTRAQ8plex@N-term; iTRAQ8plex(K)@6		-0.00623885	1271.76	424.928	1271.77	424.931	3	8
6					2	99	DDGTLKPLAIELSLPHPDGLQHGAVSK	iTRAQ8plex@N-term; iTRAQ8plex(K)@6; iTRAQ8plex(K)@27		0.0205168	3720.12	745.031	3720.1	745.027	5	11
6					2	99	DTLNINALAR	iTRAQ8plex@N-term		-0.000317775	1403.8	468.942	1403.8	468.942	3	11
6					2	99	DVELQAWWK	iTRAQ8plex@N-term; iTRAQ8plex(K)@9		-0.0110136	1781.98	891.998	1781.99	892.004	2	8
6					2	99	EFDSFEDILGLYELGPEAPNNPLVAEVR	iTRAQ8plex@N-term		-0.00143119	3436.73	860.191	3436.73	860.191	4	20
6					2	99	ETLAGVNPVIIK	iTRAQ8plex@N-term; iTRAQ8plex(K)@12		-0.00189715	1861.15	466.294	1861.15	466.295	4	12
6					2	99	GVAVPDQSSPYGVR	iTRAQ8plex@N-term		0.00305008	1734.92	579.315	1734.92	579.314	3	15
6					2	99	ILGWDDGVAFQLVSATAADPSDGGR	iTRAQ8plex@N-term		0.0285004	2821.45	706.369	2821.42	706.362	4	13
6					2	99	ITEAHIQHNLEGLSVQNALK	iTRAQ8plex@N-term; iTRAQ8plex(K)@20		-0.000239009	2822.59	565.524	2822.59	565.525	5	11
6					2	99	LEGNFIYASR	iTRAQ8plex@N-term; Deamidated(N)@4		0.00964195	1473.79	492.269	1473.78	492.266	3	9
6					2	99	MDTVQQLAR	iTRAQ8plex@N-term		-0.00351682	1364.74	683.375	1364.74	683.377	2	12
6					2	99	QTLINAGGIFER	iTRAQ8plex@N-term		-0.0020833	1621.91	541.643	1621.91	541.644	3	11
6					2	99	SWNFNEQALPADLVK	iTRAQ8plex@N-term; iTRAQ8plex(K)@15		-0.00142952	2339.27	780.765	2339.27	780.765	3	13
6					2	99	TLTLEGVPGR	iTRAQ8plex@N-term		-0.0019433	1345.79	673.9	1345.79	673.901	2	14
6					2	99	VDGETVFR	iTRAQ8plex@N-term		-0.00361939	1225.66	613.836	1225.66	613.838	2	12
6					2	99	VNFDWDESQGIPGAVR	iTRAQ8plex@N-term		0.00213116	2093.05	1047.53	2093.05	1047.53	2	16
6					1.85387	98.83	LTEFPAK	iTRAQ8plex@N-term; iTRAQ8plex(K)@7		-0.00709197	1412.84	471.954	1412.85	471.957	3	9
6					1.79588	98.76	YALEMSSDVYK	iTRAQ8plex@N-term; iTRAQ8plex(K)@11		0.00437283	1913.01	638.678	1913.01	638.676	3	9
6					1.4437	96.48	LVEIENR	iTRAQ8plex@N-term		-0.00254904	1175.68	588.847	1175.68	588.848	2	9
6					1.36653	96.63	VYTPAHTGVEGHIWQLAK	iTRAQ8plex@N-term; iTRAQ8plex(K)@18		-0.00420063	2614.44	654.618	2614.45	654.619	4	9
6					1.33724	97.19	EVLDVGDFNASLLDGVHK	iTRAQ8plex@N-term; iTRAQ8plex(K)@18		0.00276154	2535.38	634.853	2535.38	634.852	4	9
6					0.89279	97.11	IFFANDTYLPNK	iTRAQ8plex@N-term; Deamidated(N)@5; iTRAQ8plex(K)@12		-0.00417678	2051.11	684.712	2051.12	684.714	3	10
6					0.767004	95.94	GEGLTAMGIPNSISI	iTRAQ8plex@N-term; Oxidation(M)@7		0.0102357	1778.95	593.99	1778.94	593.987	3	9
7	30.96	tr|A0A1B6QGY0|A0A1B6QGY0_SORBI	Uncharacterized protein OS=Sorghum bicolor GN=SORBI_001G021300 PE=4 SV=1	24	2	99	DLQEDFMGGAEIIVSPPVVSFR	iTRAQ8plex@N-term		0.00746058	2709.41	904.143	2709.4	904.14	3	11
7					2	99	DSVVAGFQWASK	iTRAQ8plex@N-term; iTRAQ8plex(K)@12		0.0127807	1902.06	476.522	1902.05	476.519	4	11
7					2	99	EGALAEENMR	iTRAQ8plex@N-term		-0.00160123	1422.71	712.361	1422.71	712.361	2	13
7					2	99	EQMTPLSEFEDKL	iTRAQ8plex@N-term; iTRAQ8plex(K)@12	missed K-L@12	0.00032822	2174.14	725.72	2174.14	725.72	3	13
7					2	99	GGGQVIPTAR	iTRAQ8plex@N-term		-0.00151625	1258.73	630.371	1258.73	630.372	2	15
7					2	99	GVQYLNEIKDSVVAGFQWASK	iTRAQ8plex@N-term; iTRAQ8plex(K)@9; iTRAQ8plex(K)@21	missed K-D@9	0.00860826	3250.82	651.171	3250.81	651.17	5	10
7					2	99	LLGDVQVYPEK	iTRAQ8plex@N-term; iTRAQ8plex(K)@11		-0.0016977	1868.09	468.029	1868.09	468.029	4	10
7					2	99	LWGENFFDPATK	iTRAQ8plex@N-term; iTRAQ8plex(K)@12		0.000140867	2032.09	678.37	2032.09	678.37	3	14
7					2	99	PLEEGLAEAIDDGR	iTRAQ8plex@N-term	cleaved R-P@N-term	0.00211408	1787.92	596.982	1787.92	596.981	3	16
7					2	99	SQILSQEFGWDK	iTRAQ8plex@N-term; iTRAQ8plex(K)@12		-0.0065014	2045.1	682.707	2045.1	682.709	3	13
7					2	99	SQILSQEFGWDKDLAK	iTRAQ8plex@N-term; iTRAQ8plex(K)@12; iTRAQ8plex(K)@16	missed K-D@12	1.86955e-05	2776.55	695.145	2776.55	695.145	4	10
7					2	99	STGISLYYEMTDESLK	iTRAQ8plex@N-term; Oxidation(M)@10; iTRAQ8plex(K)@16		0.000756425	2460.26	821.093	2460.26	821.092	3	12
7					2	99	STLTDSLVAAAGIIAQEVAGDVR	iTRAQ8plex@N-term		0.000154309	2560.4	854.475	2560.4	854.474	3	26
7					2	99	VENLYEGPLDDVYATAIR	iTRAQ8plex@N-term		0.0189716	2341.23	586.315	2341.21	586.31	4	10
7					2	99	VIENANVIMATYEDK	iTRAQ8plex@N-term; Deamidated(N)@4; iTRAQ8plex(K)@15		-0.00711998	2318.22	773.748	2318.23	773.75	3	11
7					2	99	VIYASQLTAKPR	iTRAQ8plex@N-term; iTRAQ8plex(K)@10		-0.00416595	1954.18	652.4	1954.18	652.401	3	16
7					1.82391	99	GVQYLNEIK	iTRAQ8plex@N-term; iTRAQ8plex(K)@9		-0.00512728	1670.98	558	1670.98	558.001	3	11
7					1.82391	98.74	NMSVIAHVDHGK	iTRAQ8plex@N-term; iTRAQ8plex(K)@12		0.000241034	1915.06	479.771	1915.06	479.771	4	12
7					1.72125	98.53	FGVDESK	iTRAQ8plex@N-term; iTRAQ8plex(K)@7		-0.00347922	1388.77	695.394	1388.78	695.395	2	10
7					1.65758	98.13	FTAEELR	iTRAQ8plex@N-term		0.00506128	1168.64	585.33	1168.64	585.327	2	11
7					1.58503	99	LWPMLQK	iTRAQ8plex@N-term; Oxidation(M)@4; iTRAQ8plex(K)@7		-0.00617592	1538.9	513.975	1538.91	513.977	3	9
7					1.58503	98.42	NATLTNEK	iTRAQ8plex@N-term; iTRAQ8plex(K)@8		-0.00165629	1497.86	500.294	1497.86	500.294	3	9
7					1.31876	96.27	VASDLPK	iTRAQ8plex@N-term; iTRAQ8plex(K)@7		-0.0032086	1336.81	669.414	1336.82	669.416	2	7
7					1.23657	99	VIYASQLTAK	iTRAQ8plex@N-term; iTRAQ8plex(K)@10	cleaved K-P@C-term	-0.000458735	1701.03	851.521	1701.03	851.522	2	13
8	48.23	tr|C5YPZ1|C5YPZ1_SORBI	Uncharacterized protein OS=Sorghum bicolor GN=SORBI_008G136000 PE=3 SV=1	23	2	99	ATAGDTHLGGEDFDNR	iTRAQ8plex@N-term		0.00622839	1978.93	660.652	1978.93	660.65	3	14
8					2	99	DAGVIAGLNVLR	iTRAQ8plex@N-term		-0.00237036	1500.89	501.304	1500.89	501.305	3	14
8					2	99	EIAEAYLGSTIK	iTRAQ8plex@N-term; iTRAQ8plex(K)@12		-0.0055466	1902.09	476.529	1902.09	476.53	4	9
8					2	99	ELESLCNPIIAK	iTRAQ8plex@N-term; Carbamidomethyl(C)@6; iTRAQ8plex(K)@12		-0.00504323	1994.13	665.717	1994.13	665.718	3	9
8					2	99	EQVFSTYSDNQPGVLIQVYEGER	iTRAQ8plex@N-term		0.0168619	2961.48	741.378	2961.47	741.374	4	14
8					2	99	FEELNMDLFR	iTRAQ8plex@N-term; Oxidation(M)@6		-0.000441926	1632.81	545.278	1632.81	545.278	3	10
8					2	99	FSDASVQSDIK	iTRAQ8plex@N-term; iTRAQ8plex(K)@11		-0.00370624	1803.98	902.997	1803.98	902.999	2	12
8					2	99	IINEPTAAAIAYGLDK	iTRAQ8plex@N-term; iTRAQ8plex(K)@16		-0.00128133	2267.3	756.773	2267.3	756.773	3	18
8					2	99	MVNHFVQEFK	iTRAQ8plex@N-term; iTRAQ8plex(K)@10		0.0101747	1886.04	472.518	1886.03	472.516	4	8
8					2	99	NAVVTVPAYFNDSQR	iTRAQ8plex@N-term; Deamidated(N)@11		0.00624484	1985.02	662.681	1985.02	662.679	3	14
8					2	99	NINPDEAVAYGAAVQAAILSGEGNEK	iTRAQ8plex@N-term; iTRAQ8plex(K)@26		0.000513325	3208.68	803.178	3208.68	803.178	4	13
8					2	99	NQVAMNPINTVFDAK	iTRAQ8plex@N-term; Oxidation(M)@5; iTRAQ8plex(K)@15		0.00744631	2285.24	762.753	2285.23	762.751	3	11
8					2	99	NSLENYAYNMR	iTRAQ8plex@N-term		0.00199875	1677.81	839.913	1677.81	839.912	2	12
8					2	99	QFAAEEISSMVLIK	iTRAQ8plex@N-term; iTRAQ8plex(K)@14		-0.00310263	2173.22	725.415	2173.23	725.417	3	10
8					2	99	TTPSYVAFTDSER	iTRAQ8plex@N-term		0.00472169	1776.89	889.452	1776.88	889.449	2	19
8					2	99	VEIIANDQGNR	iTRAQ8plex@N-term		-0.000462925	1531.83	766.92	1531.83	766.92	2	15
8					2	99	VISGPGEKPMIVVQHK	iTRAQ8plex@N-term; iTRAQ8plex(K)@8; iTRAQ8plex(K)@16		-0.0125699	2630.56	877.86	2630.57	877.864	3	11
8					2	99	VQQLLQDFFNGK	iTRAQ8plex@N-term; Deamidated(N)@10; iTRAQ8plex(K)@12		-0.00454696	2045.14	682.719	2045.14	682.721	3	10
8					1.95861	99	NTTIPTK	iTRAQ8plex@N-term; iTRAQ8plex(K)@7		-0.00671231	1381.83	691.923	1381.84	691.927	2	8
8					1.79588	98.65	IINEPTAAAIAYGLDKK	iTRAQ8plex@N-term; iTRAQ8plex(K)@16; iTRAQ8plex(K)@17	missed K-K@16	0.00543443	2699.6	675.908	2699.6	675.907	4	10
8					1.40894	96.99	MYQGAGADMGGAGGMDEDAPAGSGGPGPK	iTRAQ8plex@N-term; iTRAQ8plex(K)@29		0.0185336	3216.49	805.13	3216.47	805.126	4	10
8					1.38722	96.47	LIGDAAK	iTRAQ8plex@N-term; iTRAQ8plex(K)@7		-0.00804614	1294.8	432.607	1294.81	432.61	3	10
8					0.619789	99	GDGPAIGIDLGTTY	iTRAQ8plex@N-term	cleaved Y-S@C-term	0.00230339	1652.86	827.437	1652.86	827.435	2	10
9	58.23	tr|A0A1B6PA06|A0A1B6PA06_SORBI	Uncharacterized protein OS=Sorghum bicolor GN=SORBI_009G224400 PE=4 SV=1	23	2	99	AHGGFSVFAGVGER	iTRAQ8plex@N-term		0.00273263	1693.89	565.636	1693.88	565.635	3	11
9					2	99	ASSAAAQAAPAASAPATGK	iTRAQ8plex@N-term; iTRAQ8plex(K)@19	cleaved Y-A@N-term	0.00595785	2206.22	736.415	2206.22	736.413	3	14
9					2	99	DAEGQDVLLFIDNIFR	iTRAQ8plex@N-term		0.00291871	2168.15	723.722	2168.14	723.721	3	21
9					2	99	EAPAFVEQATEQQILVTGIK	iTRAQ8plex@N-term; iTRAQ8plex(K)@20		0.00133718	2779.56	695.897	2779.56	695.897	4	18
9					2	99	EGNDLYR	iTRAQ8plex@N-term		-0.00190835	1169.6	585.806	1169.6	585.806	2	10
9					2	99	EMIESGVIK	iTRAQ8plex@N-term; iTRAQ8plex(K)@9		-0.00567191	1612.93	807.47	1612.93	807.473	2	11
9					2	99	FDEGLPPILTALEVLDNNIR	iTRAQ8plex@N-term		0.000319063	2542.4	848.472	2542.4	848.472	3	21
9					2	99	FTQANSEVSALLGR	iTRAQ8plex@N-term		-0.000181033	1795.97	898.994	1795.97	898.994	2	20
9					2	99	GDITTNHFLPIHR	iTRAQ8plex@N-term		0.0010686	1824	609.006	1823.99	609.006	3	14
9					2	99	IGLFGGAGVGK	iTRAQ8plex@N-term; iTRAQ8plex(K)@11		-0.000990836	1582.96	528.662	1582.97	528.662	3	11
9					2	99	IINVIGEPIDER	iTRAQ8plex@N-term		-0.00122576	1670.95	557.99	1670.95	557.991	3	15
9					2	99	IPSAVGYQPTLATDLGGLQER	iTRAQ8plex@N-term		0.00292186	2489.35	830.789	2489.34	830.788	3	16
9					2	99	LVLEVAQHLGENMVR	iTRAQ8plex@N-term		-0.00953197	2011.11	671.377	2011.12	671.38	3	14
9					2	99	NLQDIIAILGMDELSEDDK	iTRAQ8plex@N-term; iTRAQ8plex(K)@19		-0.000342207	2739.45	685.869	2739.45	685.869	4	11
9					2	99	NLQDIIAILGMDELSEDDKLTVAR	iTRAQ8plex@N-term; Oxidation(M)@11; iTRAQ8plex(K)@19	missed K-L@19	0.00503801	3295.78	824.953	3295.78	824.952	4	15
9					2	99	QISELGIYPAVDPLDSTSR	Gln->pyro-Glu@N-term		0.00416316	2043.02	1022.52	2043.02	1022.52	2	19
9					2	99	SFQGVLDGK	iTRAQ8plex@N-term; iTRAQ8plex(K)@9		-0.00511728	1557.89	779.954	1557.9	779.956	2	14
9					2	99	TIAMDGTEGLVR	iTRAQ8plex@N-term		0.0055426	1565.84	522.955	1565.84	522.954	3	19
9					2	99	TVLIMELINNVAK	iTRAQ8plex@N-term; Deamidated(N)@9; iTRAQ8plex(K)@13		-0.00635826	2066.22	689.747	2066.23	689.75	3	12
9					2	99	VGLTGLTVAEHFR	iTRAQ8plex@N-term		0.00204237	1702.97	426.75	1702.97	426.749	4	10
9					2	99	VLNTGSPITVPVGR	iTRAQ8plex@N-term		-0.000137629	1713.01	572.01	1713.01	572.01	3	13
9					2	99	VLQNYK	iTRAQ8plex@N-term; iTRAQ8plex(K)@6		-0.0112583	1371.82	686.918	1371.83	686.924	2	10
9					2	99	YDDLPEQSFYMVGGIEEVIAK	iTRAQ8plex@N-term; iTRAQ8plex(K)@21		0.00423549	3010.55	753.645	3010.55	753.644	4	12
10	75.07	tr|C5XX52|C5XX52_SORBI	Glyceraldehyde-3-phosphate dehydrogenase OS=Sorghum bicolor GN=SORBI_004G205100 PE=3 SV=1	25	2	99	AAAHLK	iTRAQ8plex@N-term; iTRAQ8plex(K)@6		-0.00681171	1217.76	609.889	1217.77	609.893	2	10
10					2	99	AASFNIIPSSTGAAK	iTRAQ8plex@N-term; iTRAQ8plex(K)@15		-0.00384128	2042.16	511.547	2042.16	511.548	4	13
10					2	99	AEAEGSLK	iTRAQ8plex@N-term; iTRAQ8plex(K)@8		-0.0017587	1411.81	706.913	1411.81	706.914	2	12
10					2	99	AGIALNGNFVK	iTRAQ8plex@N-term; Deamidated(N)@6; iTRAQ8plex(K)@11		-0.00168199	1712.01	429.009	1712.01	429.009	4	11
10					2	99	DAPMFVVGVNEK	iTRAQ8plex@N-term; Deamidated(N)@10; iTRAQ8plex(K)@12		0.00120947	1914.04	958.027	1914.04	958.026	2	13
10					2	99	EVAVFGSR	iTRAQ8plex@N-term		-0.00251024	1167.65	584.834	1167.66	584.835	2	14
10					2	99	FGIVEGLMTTVHAITATQK	iTRAQ8plex@N-term; Oxidation(M)@8; iTRAQ8plex(K)@19		-0.00169528	2640.48	661.126	2640.48	661.127	4	15
10					2	99	GILGYVDEDLVSTDFQGDSR	iTRAQ8plex@N-term		0.00864718	2489.23	623.315	2489.22	623.313	4	13
10					2	99	KVVISAPSK	iTRAQ8plex@N-term; iTRAQ8plex(K)@1; iTRAQ8plex(K)@9	missed K-V@1	0.000399807	1840.19	921.103	1840.19	921.103	2	11
10					2	99	LVSWYDNEWGYSTR	iTRAQ8plex@N-term		0.00256426	2079	694.008	2079	694.007	3	20
10					2	99	NPEEIPWGSVGADYVVESTGVFTDQEK	iTRAQ8plex@N-term; iTRAQ8plex(K)@27		0.00856708	3560.79	891.204	3560.78	891.202	4	12
10					2	99	SATYDEIK	iTRAQ8plex@N-term; iTRAQ8plex(K)@8		-0.00347032	1533.85	767.931	1533.85	767.932	2	12
10					2	99	SSIFDAK	iTRAQ8plex@N-term; iTRAQ8plex(K)@7		-0.00792761	1374.79	459.27	1374.8	459.273	3	10
10					2	99	TVDGPSAK	iTRAQ8plex@N-term; iTRAQ8plex(K)@8		-0.00377676	1381.8	691.907	1381.8	691.909	2	9
10					2	99	VALQSDDVELVAVNDPFITTDYMTY	iTRAQ8plex@N-term	cleaved Y-M@C-term	0.000349656	3122.53	1041.85	3122.53	1041.85	3	14
10					2	99	VALQSDDVELVAVNDPFITTDYMTYMFK	iTRAQ8plex@N-term; iTRAQ8plex(K)@28		0.000857889	3832.94	959.243	3832.94	959.242	4	18
10					2	99	VLPVLNGK	iTRAQ8plex@N-term; Deamidated(N)@6; iTRAQ8plex(K)@8		-0.00237395	1447.92	483.647	1447.92	483.648	3	9
10					2	99	VPTVDVSVVDLTVR	iTRAQ8plex@N-term		-0.000468807	1802.05	601.689	1802.05	601.689	3	19
10					2	99	VVISAPSK	iTRAQ8plex@N-term; iTRAQ8plex(K)@8		-0.00564897	1407.89	704.95	1407.89	704.953	2	11
10					1.65758	99	IGINGFGR	iTRAQ8plex@N-term; Deamidated(N)@4		-0.00185111	1137.64	569.829	1137.64	569.83	2	12
10					1.52288	98.23	TLLFGEK	iTRAQ8plex@N-term; iTRAQ8plex(K)@7		-0.00284079	1414.86	472.628	1414.86	472.629	3	10
10					1.21467	95.34	YDTVHGQWK	iTRAQ8plex@N-term; iTRAQ8plex(K)@9		0.00246577	1740.94	871.479	1740.94	871.478	2	7
10					0.310691	99	VALQSDDVELVAVND	iTRAQ8plex@N-term	cleaved D-P@C-term	-0.00190757	1889.99	946.001	1889.99	946.002	2	9
10					0.0457575	99	IIPSSTGAAK	iTRAQ8plex@N-term; iTRAQ8plex(K)@10	cleaved N-I@N-term	-0.0123077	1551.93	518.318	1551.94	518.322	3	12
10					0.00348834	98.85	LPVLNGKLTGMAFRVPTVDVSVVDLTVR	iTRAQ8plex@N-term; iTRAQ8plex(K)@7	cleaved V-L@N-term; missed K-L@7; missed R-V@14	-0.0140784	3604.09	1202.37	3604.1	1202.37	3	11
11	48.93	tr|A0A1B6PQR2|A0A1B6PQR2_SORBI; tr|A0A1B6PQQ6|A0A1B6PQQ6_SORBI	Uncharacterized protein OS=Sorghum bicolor GN=SORBI_005G074400 PE=4 SV=1; Uncharacterized protein OS=Sorghum bicolor GN=SORBI_005G074400 PE=4 SV=1	20	2	99	DFDVAALLK	iTRAQ8plex@N-term; iTRAQ8plex(K)@9		-0.00612432	1598.94	533.988	1598.95	533.99	3	12
11					2	99	DQIEADQIVSWLK	iTRAQ8plex@N-term; iTRAQ8plex(K)@13		-0.0053225	2152.19	718.405	2152.2	718.407	3	14
11					2	99	EADGIVDYLK	iTRAQ8plex@N-term; iTRAQ8plex(K)@10		-0.000695304	1729.97	577.664	1729.97	577.664	3	11
11					2	99	EDQAPLILIQDGDSK	iTRAQ8plex@N-term; iTRAQ8plex(K)@15		0.000529218	2249.24	750.753	2249.24	750.753	3	14
11					2	99	ETAGATQATTTTSEK	iTRAQ8plex@N-term; iTRAQ8plex(K)@15		-0.0017532	2104.11	702.377	2104.11	702.378	3	14
11					2	99	FIDATTVPR	iTRAQ8plex@N-term		-0.00274497	1322.75	441.923	1322.75	441.924	3	11
11					2	99	FLIGDLESSQGALQYFGLK	iTRAQ8plex@N-term; iTRAQ8plex(K)@19		0.000138567	2693.49	674.38	2693.49	674.38	4	13
11					2	99	FLKDQIEADQIVSWLK	iTRAQ8plex@N-term; iTRAQ8plex(K)@3; iTRAQ8plex(K)@16	missed K-D@3	-0.0143907	2844.64	712.167	2844.65	712.17	4	10
11					2	99	GDAAVERPLVR	iTRAQ8plex@N-term		-0.0029519	1485.85	496.292	1485.86	496.293	3	14
11					2	99	LAPEYETAAK	iTRAQ8plex@N-term; iTRAQ8plex(K)@10		-0.00334226	1699.96	567.66	1699.96	567.661	3	11
11					2	99	LAPILEEAATTLQSDEEVVIAK	iTRAQ8plex@N-term; iTRAQ8plex(K)@22		-0.000424652	2947.66	737.922	2947.66	737.922	4	16
11					2	99	MDATANDVPSEFEVQGYPTMYFVTPSGK	iTRAQ8plex@N-term; iTRAQ8plex(K)@28		0.00367783	3688.79	923.205	3688.79	923.205	4	17
11					2	99	SEPIPEVNNEPVK	iTRAQ8plex@N-term; Deamidated(N)@8; iTRAQ8plex(K)@13		0.00160805	2060.13	687.716	2060.12	687.716	3	11
11					2	99	SVYYAAAEEFQNK	iTRAQ8plex@N-term; iTRAQ8plex(K)@13		-0.0039999	2127.11	1064.56	2127.11	1064.56	2	7
11					2	99	TADDIVDFIK	iTRAQ8plex@N-term; iTRAQ8plex(K)@10		-0.00112857	1743.99	582.336	1743.99	582.336	3	13
11					2	99	VLKPFDELVVDTK	iTRAQ8plex@N-term; iTRAQ8plex(K)@3; iTRAQ8plex(K)@13		-0.0102821	2414.45	805.822	2414.46	805.826	3	12
11					2	99	VVVADNIHDFVFK	iTRAQ8plex@N-term; iTRAQ8plex(K)@13		0.00137966	2110.2	528.558	2110.2	528.558	4	14
11					2	99	YEIQGFPTLK	iTRAQ8plex@N-term; iTRAQ8plex(K)@10		-0.000125287	1803.04	451.767	1803.04	451.767	4	9
11					1.85387	98.98	HDPPIVLAK	iTRAQ8plex@N-term; iTRAQ8plex(K)@9		-0.00776053	1596.97	799.494	1596.98	799.498	2	8
11					1.4318	97.23	VDANEEK	iTRAQ8plex@N-term; iTRAQ8plex(K)@7		-0.00193088	1411.77	706.895	1411.78	706.896	2	9
12	63.43	tr|A0A194YMV2|A0A194YMV2_SORBI	Uncharacterized protein OS=Sorghum bicolor GN=SORBI_004G055200 PE=4 SV=1	20	2	99	ADLNVPLDDAQK	iTRAQ8plex@N-term; iTRAQ8plex(K)@12		0.00130405	1906.06	636.362	1906.06	636.361	3	12
12					2	99	AQGYSVGK	iTRAQ8plex@N-term; iTRAQ8plex(K)@8		-0.00556278	1416.81	473.278	1416.82	473.28	3	10
12					2	99	ELDYLVGAVANPK	iTRAQ8plex@N-term; iTRAQ8plex(K)@13		0.000527415	1996.15	666.389	1996.15	666.389	3	15
12					2	99	FAAGTEAIAK	iTRAQ8plex@N-term; iTRAQ8plex(K)@10		-0.00626864	1585.92	793.969	1585.93	793.972	2	11
12					2	99	GVSLLLPTDIVVADK	iTRAQ8plex@N-term; iTRAQ8plex(K)@15		0.00143863	2147.3	716.775	2147.3	716.775	3	11
12					2	99	GVTTIIGGGDSVAAVEK	iTRAQ8plex@N-term; iTRAQ8plex(K)@17		-0.000893278	2181.25	546.319	2181.25	546.319	4	12
12					2	99	IVPATAIPDDWMGLDVGPDATK	iTRAQ8plex@N-term; Oxidation(M)@12; iTRAQ8plex(K)@22		0.00594768	2905.54	727.393	2905.54	727.391	4	18
12					2	99	KLASVADLYVNDAFGTAHR	iTRAQ8plex@N-term; iTRAQ8plex(K)@1	missed K-L@1	0.00284647	2655.46	664.873	2655.46	664.872	4	11
12					2	99	KPFAAIVGGSK	iTRAQ8plex@N-term; iTRAQ8plex(K)@1; iTRAQ8plex(K)@11		-0.00675007	1986.23	663.085	1986.24	663.087	3	13
12					2	99	LASVADLYVNDAFGTAHR	iTRAQ8plex@N-term; Deamidated(N)@10		0.00869139	2224.15	742.391	2224.14	742.388	3	17
12					2	99	LSELLGVEVVMANDCIGEEVEK	iTRAQ8plex@N-term; Carbamidomethyl(C)@15; iTRAQ8plex(K)@22		0.0109321	3040.6	761.158	3040.59	761.155	4	14
12					2	99	SLVEEDKLELATSLIEK	iTRAQ8plex@N-term; iTRAQ8plex(K)@7; iTRAQ8plex(K)@17	missed K-L@7	-0.00262647	2828.65	708.169	2828.65	708.17	4	14
12					2	99	SVGTLGEADLK	iTRAQ8plex@N-term; iTRAQ8plex(K)@11		-0.00323808	1696.98	849.497	1696.98	849.498	2	15
12					2	99	TFNEALDTTQTIIWNGPMGVFEFPK	iTRAQ8plex@N-term; iTRAQ8plex(K)@25		-0.0153081	3463.78	866.952	3463.79	866.956	4	15
12					2	99	VILASHLGR	iTRAQ8plex@N-term	cleaved R-P@C-term	-0.0038719	1268.78	423.935	1268.79	423.936	3	12
12					2	99	YSLKPLVPR	iTRAQ8plex@N-term; iTRAQ8plex(K)@4		-0.00491917	1680.05	841.032	1680.05	841.035	2	8
12					1.95861	99	YLKPAVAGFLMQK	iTRAQ8plex@N-term; iTRAQ8plex(K)@3; Oxidation(M)@11; iTRAQ8plex(K)@13		-0.00301908	2393.42	599.363	2393.43	599.364	4	10
12					1.67778	98.42	FAADAESK	iTRAQ8plex@N-term; iTRAQ8plex(K)@8		-0.00387116	1445.79	723.904	1445.8	723.906	2	9
12					1.52288	97.53	ITDDTR	iTRAQ8plex@N-term		0.00255827	1023.55	512.784	1023.55	512.782	2	9
12					1.40894	97.04	LAELTTTK	iTRAQ8plex@N-term; iTRAQ8plex(K)@8		-0.00461745	1483.9	495.641	1483.91	495.643	3	8
13	46.33	tr|A0A1B6Q6S1|A0A1B6Q6S1_SORBI	Uncharacterized protein OS=Sorghum bicolor GN=SORBI_003G336000 PE=4 SV=1	20	2	99	ALEYADFDK	iTRAQ8plex@N-term; iTRAQ8plex(K)@9		0.00815029	1678.91	560.644	1678.9	560.642	3	10
13					2	99	ALEYADFDKFDR	iTRAQ8plex@N-term; iTRAQ8plex(K)@9	missed K-F@9	0.00343653	2097.1	525.283	2097.1	525.282	4	13
13					2	99	AQPNANDQYLPPFVIVDDSGK	iTRAQ8plex@N-term; iTRAQ8plex(K)@21		0.00250299	2895.53	724.889	2895.52	724.888	4	16
13					2	99	AVGPVLDGDAVVTLNFR	iTRAQ8plex@N-term		0.022308	2046.16	683.062	2046.14	683.055	3	14
13					2	99	DVLDGSSVGFVETLENDLSELR	iTRAQ8plex@N-term; Deamidated(N)@16		0.00802317	2698.36	900.46	2698.35	900.457	3	19
13					2	99	EEYVEVPSDSGITFNVAPK	iTRAQ8plex@N-term; iTRAQ8plex(K)@19		-0.00116068	2688.41	897.144	2688.41	897.144	3	8
13					2	99	GIDAQIASGGGR	iTRAQ8plex@N-term		-0.00145399	1404.76	703.388	1404.76	703.389	2	15
13					2	99	GWDAQVLGEAPYK	iTRAQ8plex@N-term; iTRAQ8plex(K)@13		0.00241888	2041.11	681.378	2041.11	681.377	3	15
13					2	99	IYSGDGFNYIK	iTRAQ8plex@N-term; iTRAQ8plex(K)@11		0.00574727	1884.03	472.015	1884.02	472.013	4	9
13					2	99	LDQLQLLLK	iTRAQ8plex@N-term; iTRAQ8plex(K)@9		-0.00600978	1691.07	564.699	1691.08	564.701	3	10
13					2	99	LVDSALASGK	iTRAQ8plex@N-term; iTRAQ8plex(K)@10		-0.00844357	1567.93	523.651	1567.94	523.654	3	12
13					2	99	NGGIQILTSHTLQPVPVAIGGPGLHSGVK	iTRAQ8plex@N-term; Deamidated(N)@1; iTRAQ8plex(K)@29		0.00824687	3455.98	692.203	3455.97	692.202	5	16
13					2	99	TSGEYLVK	iTRAQ8plex@N-term; iTRAQ8plex(K)@8		-0.00975475	1503.87	752.94	1503.88	752.945	2	10
13					2	99	VHILTDGR	iTRAQ8plex@N-term		-0.00259996	1213.71	405.576	1213.71	405.577	3	9
13					2	99	YAGMLQYDGELK	iTRAQ8plex@N-term; iTRAQ8plex(K)@12		-0.00642308	1995.05	998.534	1995.06	998.537	2	10
13					2	99	YENDWDVVK	iTRAQ8plex@N-term; iTRAQ8plex(K)@9		0.00263604	1774.94	888.476	1774.94	888.475	2	9
13					2	99	YLVSPPEIDR	iTRAQ8plex@N-term		0.00142348	1491.83	498.282	1491.82	498.282	3	11
13					1.95861	99	SGYFDETKEEYVEVPSDSGITFNVAPK	iTRAQ8plex@N-term; iTRAQ8plex(K)@8; iTRAQ8plex(K)@27	missed K-E@8	0.00213231	3920.02	785.01	3920.01	785.01	5	10
13					1.25964	96.31	DALLSGK	iTRAQ8plex@N-term; iTRAQ8plex(K)@7		-0.00983504	1310.79	437.938	1310.8	437.941	3	8
13					0.110138	99	ESFESGTLHLIGLLSDGGVHSR	iTRAQ8plex@N-term; iTRAQ8plex(H)@9		0.000413645	2918.57	584.722	2918.57	584.721	5	12
14	26.67	tr|C5XYZ9|C5XYZ9_SORBI	Uncharacterized protein OS=Sorghum bicolor GN=SORBI_004G106900 PE=3 SV=1	21	2	99	ALMDEMAVVATK	iTRAQ8plex@N-term; iTRAQ8plex(K)@12		0.0078663	1886.05	629.692	1886.05	629.69	3	11
14					2	99	DITADDKQELDEALQR	iTRAQ8plex@N-term; iTRAQ8plex(K)@7	missed K-Q@7	0.00496499	2467.31	617.834	2467.3	617.833	4	13
14					2	99	DVLEGDPYLK	iTRAQ8plex@N-term; iTRAQ8plex(K)@10		-0.00497185	1755.98	586.335	1755.99	586.336	3	11
14					2	99	EIQAAFR	iTRAQ8plex@N-term		-0.00323164	1137.64	569.828	1137.64	569.83	2	12
14					2	99	FLDILQDLHGPHLR	iTRAQ8plex@N-term		0.00222005	1977.11	495.285	1977.11	495.285	4	11
14					2	99	GDPGIAAVYDK	iTRAQ8plex@N-term; iTRAQ8plex(K)@11		-0.00520351	1712.95	571.991	1712.96	571.993	3	12
14					2	99	IRDPSFQVSPQPPLSK	iTRAQ8plex@N-term; iTRAQ8plex(K)@16	missed R-D@2	-0.00741565	2403.37	601.849	2403.37	601.851	4	12
14					2	99	LADLEAAPAAVAR	iTRAQ8plex@N-term		0.00418091	1570.9	524.641	1570.9	524.64	3	16
14					2	99	LLVAEDLQSFGEQLR	iTRAQ8plex@N-term		0.000727489	2021.11	674.711	2021.11	674.711	3	12
14					2	99	LVSQLGK	iTRAQ8plex@N-term; iTRAQ8plex(K)@7		-0.011985	1351.85	451.625	1351.86	451.629	3	8
14					2	99	MLNLANLAEEVQVAQR	iTRAQ8plex@N-term	cleaved H-M@N-term	0.00045749	2102.15	701.723	2102.15	701.723	3	15
14					2	99	QEVMIGYSDSGK	iTRAQ8plex@N-term; iTRAQ8plex(K)@12		-0.00954077	1921	641.34	1921.01	641.343	3	11
14					2	99	QVSTFGLALVK	iTRAQ8plex@N-term; iTRAQ8plex(K)@11		-0.00509802	1770.08	591.034	1770.09	591.036	3	12
14					2	99	SIVFQEPR	iTRAQ8plex@N-term		-0.00135595	1278.72	427.248	1278.72	427.249	3	10
14					2	99	VSEDDKLVEYDALLVDR	iTRAQ8plex@N-term; iTRAQ8plex(K)@6	missed K-L@6	-0.00465895	2586.4	863.139	2586.4	863.141	3	13
14					1.76955	99	ELLLQVAGHK	iTRAQ8plex@N-term; iTRAQ8plex(K)@10		-0.00817488	1715.05	572.69	1715.06	572.692	3	10
14					1.72125	98.61	VTPEVTR	iTRAQ8plex@N-term		-0.00202272	1104.64	553.329	1104.64	553.33	2	9
14					1.55284	97.66	VVPLFEK	iTRAQ8plex@N-term; iTRAQ8plex(K)@7		-0.00757356	1438.89	480.638	1438.9	480.641	3	7
14					1.40894	96.78	LSAAWQMYK	iTRAQ8plex@N-term; iTRAQ8plex(K)@9		-0.00412377	1704.94	569.322	1704.95	569.323	3	7
14					0.850781	99	NQTVDLVFTAHPTQSVR	iTRAQ8plex@N-term; iTRAQ8plex(S)@15		0.00370135	2520.4	631.106	2520.39	631.105	4	12
14					0.772113	96.15	YTAATLEHGMHPPISPKPEWR	iTRAQ8plex@N-term; Oxidation(M)@10; iTRAQ8plex(K)@17		-0.0015452	3041.6	609.327	3041.6	609.327	5	12
15	65.92	tr|C5XFH6|C5XFH6_SORBI	Fructose-bisphosphate aldolase OS=Sorghum bicolor GN=SORBI_003G393900 PE=3 SV=1	22	2	99	ALNEHHVLLEGTLLKPNMVTPGSDSK	iTRAQ8plex@N-term; iTRAQ8plex(K)@15; iTRAQ8plex(K)@26		-0.00260064	3712.07	743.422	3712.07	743.422	5	12
15					2	99	ALQASTLK	iTRAQ8plex@N-term; iTRAQ8plex(K)@8		-0.00527442	1438.89	720.453	1438.9	720.456	2	14
15					2	99	ANSEATLGTYK	iTRAQ8plex@N-term; Deamidated(N)@2; iTRAQ8plex(K)@11		-6.73492e-05	1762.96	882.485	1762.96	882.485	2	12
15					2	99	EGGVLPGIK	iTRAQ8plex@N-term; iTRAQ8plex(K)@9		-0.00613106	1476.91	739.46	1476.91	739.464	2	10
15					2	99	ETTTQGHDDLGK	iTRAQ8plex@N-term; iTRAQ8plex(K)@12		0.00254902	1909	637.342	1909	637.341	3	10
15					2	99	GDAAADTESLHVK	iTRAQ8plex@N-term; iTRAQ8plex(K)@13		-0.00119477	1921.04	641.352	1921.04	641.353	3	13
15					2	99	GILAADESTGTIGK	iTRAQ8plex@N-term; iTRAQ8plex(K)@14		-0.00399433	1940.1	647.707	1940.1	647.709	3	14
15					2	99	GTIEVAGTDK	iTRAQ8plex@N-term; iTRAQ8plex(K)@10		0.000651015	1597.91	533.645	1597.91	533.645	3	13
15					2	99	IGPNEPSQLAIDLNAQGLAR	iTRAQ8plex@N-term; Deamidated(N)@14		0.00454799	2381.29	794.771	2381.29	794.769	3	18
15					2	99	KVTPELIAEYTVR	iTRAQ8plex@N-term; iTRAQ8plex(K)@1	missed K-V@1	-0.000715829	2126.26	532.571	2126.26	532.571	4	16
15					2	99	LSSINVENVEENR	iTRAQ8plex@N-term		0.00215719	1805.94	903.98	1805.94	903.979	2	20
15					2	99	LSSINVENVEENRR	iTRAQ8plex@N-term	missed R-R@13	0.00088802	1962.04	655.022	1962.04	655.022	3	18
15					2	99	NAAYIGTPGK	iTRAQ8plex@N-term; iTRAQ8plex(K)@10		-0.00127462	1598.92	800.469	1598.92	800.469	2	13
15					2	99	TVPAAVPAVVFLSGGQSEEEATLNLNAMNK	iTRAQ8plex@N-term; Oxidation(M)@28; iTRAQ8plex(K)@30		0.00110101	3680.96	921.246	3680.95	921.246	4	15
15					2	99	VTPELIAEYTVR	iTRAQ8plex@N-term		-0.00104741	1693.95	847.985	1693.96	847.985	2	16
15					2	99	YAIICQENGLVPIVEPEILVDGPHDIDR	iTRAQ8plex@N-term; Carbamidomethyl(C)@5		0.025266	3477.84	870.467	3477.81	870.46	4	13
15					2	99	YYEAGAR	iTRAQ8plex@N-term		0.00159781	1132.58	567.299	1132.58	567.298	2	12
15					1.95861	99	GTIEVAGTDKETTTQGHDDLGK	iTRAQ8plex@N-term; iTRAQ8plex(K)@10; iTRAQ8plex(K)@22	missed K-E@10	0.00697643	3184.7	637.948	3184.7	637.947	5	12
15					1.4318	97.26	VENIEK	iTRAQ8plex@N-term; iTRAQ8plex(K)@6		-0.00271537	1338.79	670.404	1338.8	670.406	2	10
15					1.21467	96.39	VDKGTIEVAGTDK	iTRAQ8plex@N-term; iTRAQ8plex(K)@3; iTRAQ8plex(K)@13	missed K-G@3	-0.0143238	2244.3	562.081	2244.31	562.085	4	9
15					0.179799	98.53	ALNEHHVLLEGTLLKPN	iTRAQ8plex@N-term; iTRAQ8plex(K)@15	cleaved N-M@C-term	-0.00388349	2505.45	502.097	2505.45	502.098	5	11
15					0.0123337	96.14	MVTPGSDSK	iTRAQ8plex@N-term; Oxidation(M)@1; iTRAQ8plex(K)@9	cleaved N-M@N-term	0.00419784	1544.84	515.953	1544.83	515.952	3	10
16	44.12	tr|C5XW73|C5XW73_SORBI	Uncharacterized protein OS=Sorghum bicolor GN=SORBI_004G060100 PE=3 SV=1	19	2	99	ALESFYEK	iTRAQ8plex@N-term; iTRAQ8plex(K)@8		-0.00273473	1593.88	532.302	1593.89	532.303	3	9
16					2	99	EDDLNEIVQLVGK	iTRAQ8plex@N-term; iTRAQ8plex(K)@13		0.000516456	2079.17	520.799	2079.17	520.799	4	9
16					2	99	EDYLAQNAFTPYDK	iTRAQ8plex@N-term; iTRAQ8plex(K)@14		0.00318911	2282.17	571.55	2282.17	571.549	4	10
16					2	99	ESEYGYVR	iTRAQ8plex@N-term		0.00134176	1305.65	653.833	1305.65	653.833	2	9
16					2	99	FDPDFIDIR	iTRAQ8plex@N-term		-0.00332575	1440.75	721.383	1440.76	721.385	2	11
16					2	99	FEDPAEGEEALVAK	iTRAQ8plex@N-term; iTRAQ8plex(K)@14		-0.00572394	2112.11	705.045	2112.12	705.047	3	9
16					2	99	GNEMAEVLMDFPQLTMTLPDGR	iTRAQ8plex@N-term; Oxidation(M)@16		0.00537526	2784.35	929.124	2784.34	929.122	3	12
16					2	99	KVSGPVVVADGMGGAAMYELVR	iTRAQ8plex@N-term; iTRAQ8plex(K)@1	missed K-V@1	-0.00283854	2813.54	704.391	2813.54	704.392	4	13
16					2	99	LAADTPLLTGQR	iTRAQ8plex@N-term		-0.00606311	1558.89	780.454	1558.9	780.457	2	13
16					2	99	LAEMPADSGYPAYLAAR	iTRAQ8plex@N-term		0.00931034	2099.08	700.699	2099.07	700.696	3	15
16					2	99	LEGDSATIQVYEETAGLMVNDPVLR	iTRAQ8plex@N-term; Oxidation(M)@18		0.000149327	3039.54	1014.19	3039.54	1014.19	3	12
16					2	99	LYDDLTNGFR	iTRAQ8plex@N-term; Deamidated(N)@7		-0.00167971	1517.77	506.929	1517.77	506.93	3	9
16					2	99	NIIHFNTLANQAVER	iTRAQ8plex@N-term		-0.000614472	2043.12	682.046	2043.12	682.046	3	17
16					2	99	TTLVANTSNMPVAAR	iTRAQ8plex@N-term		-0.00175426	1849	925.508	1849	925.509	2	13
16					2	99	VGHDNLIGEIIR	iTRAQ8plex@N-term		-0.000972283	1638.94	547.319	1638.94	547.319	3	18
16					2	99	VSYIAPAGQYSLQDTVLELEFQGIK	iTRAQ8plex@N-term; iTRAQ8plex(K)@25		0.00334737	3376.84	845.218	3376.84	845.217	4	10
16					1.48149	97.6	ITLETAK	iTRAQ8plex@N-term; iTRAQ8plex(K)@7		-0.00626099	1382.85	692.434	1382.86	692.437	2	9
16					1.27572	96.14	GVSVPALDKDVLWEFQPK	iTRAQ8plex@N-term; iTRAQ8plex(K)@9; iTRAQ8plex(K)@18	missed K-D@9	-0.00479386	2939.68	735.928	2939.69	735.93	4	8
16					1.12494	96.16	DALAESDK	iTRAQ8plex@N-term; iTRAQ8plex(K)@8		7.67169e-05	1455.8	486.275	1455.8	486.275	3	9
17	26.15	tr|C5XES4|C5XES4_SORBI	Lipoxygenase OS=Sorghum bicolor GN=SORBI_003G385500 PE=3 SV=1	16	2	99	ALVNAVIPAIR	iTRAQ8plex@N-term; Deamidated(N)@4		-0.00979394	1440.89	481.303	1440.9	481.306	3	10
17					2	99	DVLPVGGDYLLK	iTRAQ8plex@N-term; iTRAQ8plex(K)@12		-0.00436108	1896.11	633.045	1896.12	633.047	3	12
17					2	99	GDGTLVPVAIELSLPELR	iTRAQ8plex@N-term		-0.00525402	2182.25	728.423	2182.25	728.424	3	11
17					2	99	INNLEGNFIYATR	iTRAQ8plex@N-term		0.0105276	1827.99	610.337	1827.98	610.333	3	10
17					2	99	LEGLTVQQALEGNR	iTRAQ8plex@N-term		-0.000255689	1831.01	611.344	1831.01	611.344	3	15
17					2	99	LTVVEGDVYVPR	iTRAQ8plex@N-term		0.00224114	1649.93	550.985	1649.93	550.984	3	14
17					2	99	LYEGGIQLPK	iTRAQ8plex@N-term; iTRAQ8plex(K)@10		-0.00731339	1725.02	576.014	1725.03	576.017	3	10
17					2	99	METVAELVK	iTRAQ8plex@N-term; iTRAQ8plex(K)@9		-4.4516e-06	1626.95	543.323	1626.95	543.323	3	10
17					2	99	NWNFTEQALPDDLIK	iTRAQ8plex@N-term; iTRAQ8plex(K)@15		-0.00242795	2411.29	804.771	2411.29	804.772	3	12
17					2	99	QFPLELVK	iTRAQ8plex@N-term; iTRAQ8plex(K)@8		-0.00357001	1580.97	527.998	1580.98	527.999	3	11
17					2	99	QMLVNAGGLFETTVFPR	iTRAQ8plex@N-term; Deamidated(N)@5		-0.000231356	2184.16	729.059	2184.16	729.059	3	12
17					2	99	TYVDLSPGEFNSFK	iTRAQ8plex@N-term; iTRAQ8plex(K)@14		0.00247708	2211.17	738.064	2211.17	738.063	3	12
17					2	99	WLLNPPPLLSGENK	iTRAQ8plex@N-term; iTRAQ8plex(K)@14		0.0022215	2185.27	547.326	2185.27	547.325	4	9
17					2	99	YDVYNDLGLPDSGNPR	iTRAQ8plex@N-term	cleaved R-P@C-term	0.0046356	2098.03	700.351	2098.03	700.35	3	13
17					2	99	YDVYNDLGLPDSGNPRPVLGGNK	iTRAQ8plex@N-term; Deamidated(N)@14; iTRAQ8plex(K)@23		0.0263359	3068.63	768.165	3068.6	768.158	4	10
17					1.25181	95.67	TGWMTDEEFGR	iTRAQ8plex@N-term		0.000298928	1631.76	816.885	1631.76	816.885	2	8
18	41.52	tr|Q09EM2|Q09EM2_SORBI	ATP synthase subunit alpha OS=Sorghum bicolor GN=atp1-1 PE=3 SV=1	18	2	99	AAELTTLLESR	iTRAQ8plex@N-term		-0.00133296	1506.85	754.435	1506.86	754.435	2	17
18					2	99	AVDSLVPIGR	iTRAQ8plex@N-term		-0.00211213	1329.79	444.271	1329.79	444.271	3	11
18					2	99	DNGMHALIIYDDLSK	iTRAQ8plex@N-term; Deamidated(N)@2; iTRAQ8plex(K)@15		-0.00136945	2313.21	772.078	2313.21	772.078	3	12
18					2	99	EAFPGDVFYLHSR	iTRAQ8plex@N-term		0.0043812	1840.95	614.656	1840.94	614.654	3	12
18					2	99	ESALNLGEAK	iTRAQ8plex@N-term; iTRAQ8plex(K)@10		-0.00608021	1638.93	547.319	1638.94	547.321	3	12
18					2	99	EVAAFAQFGSDLDAATQALLNR	iTRAQ8plex@N-term		0.000787591	2611.36	653.846	2611.35	653.846	4	16
18					2	99	MTNFYTNFQVDEIGR	iTRAQ8plex@N-term		0.0029221	2138.04	713.688	2138.04	713.688	3	18
18					2	99	NILSTINPELLK	iTRAQ8plex@N-term; iTRAQ8plex(K)@12		-0.0033559	1962.19	982.104	1962.2	982.106	2	12
18					2	99	QPQYEPLPIEK	Gln->pyro-Glu@N-term; iTRAQ8plex(K)@11		-0.00128839	1627.88	814.945	1627.88	814.945	2	10
18					2	99	TGSIVDVPAGK	iTRAQ8plex@N-term; iTRAQ8plex(K)@11		-0.0075891	1650.97	551.33	1650.98	551.333	3	13
18					2	99	VGSAAQLK	iTRAQ8plex@N-term; iTRAQ8plex(K)@8		-0.00717567	1380.85	691.431	1380.85	691.435	2	12
18					2	99	VVDALGVPIDGK	iTRAQ8plex@N-term; iTRAQ8plex(K)@12		0.000727349	1790.08	896.046	1790.08	896.045	2	12
18					2	99	VVSVGDGIAR	iTRAQ8plex@N-term		-0.00467673	1275.74	638.878	1275.75	638.88	2	17
18					2	99	VYGLNEIQAGEMVEFASGVK	iTRAQ8plex@N-term; iTRAQ8plex(K)@20		0.00326072	2748.46	688.124	2748.46	688.123	4	15
18					1.88606	98.92	ELIIGDR	iTRAQ8plex@N-term		-0.00506083	1118.66	560.335	1118.66	560.337	2	11
18					1.85387	99	TAIAIDTILNQK	iTRAQ8plex@N-term; Deamidated(N)@10; iTRAQ8plex(K)@12		-0.00228596	1909.13	637.385	1909.13	637.385	3	10
18					1.45593	97.15	GGLTNER	iTRAQ8plex@N-term		0.0011115	1049.58	525.796	1049.58	525.796	2	10
18					1.38722	96.84	LELAQYR	iTRAQ8plex@N-term		-0.00459385	1195.68	598.848	1195.69	598.851	2	10
19	55.68	tr|C5YBP8|C5YBP8_SORBI	Uncharacterized protein OS=Sorghum bicolor GN=SORBI_006G009000 PE=4 SV=1	21	2	99	GADILEVTYAYK	iTRAQ8plex@N-term; iTRAQ8plex(K)@12		0.00177051	1950.09	651.039	1950.09	651.038	3	14
19					2	99	GGNAADVK	iTRAQ8plex@N-term; iTRAQ8plex(K)@8		0.000908322	1338.77	670.394	1338.77	670.393	2	9
19					2	99	IGNAPVYTFGFGADYDPTVLNAVAR	iTRAQ8plex@N-term; Deamidated(N)@21		0.00665207	2932.5	978.507	2932.49	978.504	3	20
19					2	99	KLIVDLLLPAIDTER	iTRAQ8plex@N-term; iTRAQ8plex(K)@1	missed K-L@1	0.00546752	2316.43	580.115	2316.42	580.113	4	8
19					2	99	LFDAPPATVTVR	iTRAQ8plex@N-term		0.00181235	1589.91	530.977	1589.91	530.977	3	12
19					2	99	LSIVTFMDTATR	iTRAQ8plex@N-term; Oxidation(M)@7		-0.00187441	1673.89	558.972	1673.9	558.973	3	12
19					2	99	LVEAQNALGDVPVADPYDDPLLDALR	iTRAQ8plex@N-term		0.00598408	3082.62	771.662	3082.61	771.661	4	19
19					2	99	QVTDASQPELLGLIDALNPGGNTNITDGLQTGLK	Gln->pyro-Glu@N-term; iTRAQ8plex(K)@34		0.00606448	3749.97	938.5	3749.96	938.498	4	14
19					2	99	SGLDLVAVLDVSGSMQGEK	iTRAQ8plex@N-term; iTRAQ8plex(K)@19		-0.00739375	2512.36	838.46	2512.37	838.463	3	8
19					2	99	SGSSFPADDPPVDVVK	iTRAQ8plex@N-term; iTRAQ8plex(K)@16		-0.0119946	2224.17	742.398	2224.18	742.402	3	15
19					2	99	SPAVYEQQGR	iTRAQ8plex@N-term	cleaved R-P@C-term	-0.0014991	1437.75	719.882	1437.75	719.883	2	12
19					2	99	VAAGNYPQTQDAGSVTVAFGDLYSK	iTRAQ8plex@N-term; iTRAQ8plex(K)@25		0.00535513	3166.65	1056.56	3166.64	1056.55	3	16
19					2	99	VLLELTGGDSTSDR	iTRAQ8plex@N-term		0.000758422	1765.94	589.653	1765.94	589.653	3	15
19					2	99	VVGVMLMSDGQQNR	iTRAQ8plex@N-term		0.0056109	1836.95	613.326	1836.95	613.324	3	15
19					1.92082	99	LQTATMIK	iTRAQ8plex@N-term; iTRAQ8plex(K)@8		-0.0171542	1512.9	757.457	1512.92	757.465	2	9
19					1.34679	97.39	ELQELQK	iTRAQ8plex@N-term; iTRAQ8plex(K)@7		-0.000364567	1494.89	748.45	1494.89	748.451	2	8
19					1.25181	96.37	YLEQAK	iTRAQ8plex@N-term; iTRAQ8plex(K)@6		-0.00731901	1358.79	680.405	1358.8	680.408	2	9
19					1.23657	95.25	VQLVSK	iTRAQ8plex@N-term; iTRAQ8plex(K)@6		-0.00504871	1280.82	641.419	1280.83	641.421	2	8
19					1.19382	95.33	LGDALDK	iTRAQ8plex@N-term; iTRAQ8plex(K)@7		-0.00524046	1338.79	447.271	1338.8	447.273	3	9
19					0.812479	97.01	NNNMAPLEENTQK	iTRAQ8plex@N-term; Deamidated(N)@2; iTRAQ8plex(K)@13		-0.0110651	2111.07	704.696	2111.08	704.7	3	9
19					0.58838	99	ALGDVPVADPYDDPLLDALR	iTRAQ8plex@N-term	cleaved N-A@N-term	-0.0115109	2428.27	810.43	2428.28	810.434	3	11
20	31.52	cont135; cont134	crahCP1609934.2 keratin 1 (epidermolytic hyperkeratosis) [Homo sapiens (contaminant)]; rfNP_006112.2 keratin 1 [Homo sapiens (contaminant)]	18	2	99	FLEQQNQVLQTK	iTRAQ8plex@N-term; iTRAQ8plex(K)@12		-0.0062488	2083.18	695.401	2083.19	695.404	3	13
20					2	99	GSGGGSSGGSIGGR	iTRAQ8plex@N-term		-0.000589905	1395.7	698.857	1395.7	698.858	2	16
20					2	99	IEISELNR	iTRAQ8plex@N-term		-0.00382161	1276.73	639.37	1276.73	639.372	2	12
20					2	99	LNDLEDALQQAK	iTRAQ8plex@N-term; iTRAQ8plex(K)@12		0.0038963	1965.1	656.042	1965.1	656.04	3	12
20					2	99	NMQDMVEDYR	iTRAQ8plex@N-term		-0.00110979	1603.73	802.871	1603.73	802.871	2	14
20					2	99	QISNLQQSISDAEQR	iTRAQ8plex@N-term		-0.0078891	2020.04	674.354	2020.05	674.357	3	13
20					2	99	SLDLDSIIAEVK	iTRAQ8plex@N-term; iTRAQ8plex(K)@12		-0.00404342	1910.11	637.712	1910.12	637.713	3	13
20					2	99	SLNNQFASFIDK	iTRAQ8plex@N-term; iTRAQ8plex(K)@12		-0.0013316	1991.09	664.705	1991.09	664.705	3	11
20					2	99	SLVNLGGSK	iTRAQ8plex@N-term; iTRAQ8plex(K)@9		-0.0102628	1481.89	741.953	1481.9	741.959	2	11
20					2	99	THNLEPYFESFINNLR	iTRAQ8plex@N-term		-0.000330435	2297.17	575.301	2297.17	575.301	4	8
20					2	99	TLLEGEESR	iTRAQ8plex@N-term		0.000395301	1336.71	669.365	1336.71	669.364	2	13
20					2	99	TNAENEFVTIK	iTRAQ8plex@N-term; iTRAQ8plex(K)@11		0.00458746	1873.05	937.53	1873.04	937.528	2	10
20					2	99	WELLQQVDTSTR	iTRAQ8plex@N-term; Deamidated(Q)@5		0.0164663	1779.95	594.323	1779.93	594.318	3	12
20					2	99	YEELQITAGR	iTRAQ8plex@N-term		0.00300188	1482.8	742.408	1482.8	742.407	2	13
20					1.85387	98.96	AQYEDIAQK	iTRAQ8plex@N-term; iTRAQ8plex(K)@9		-0.00538372	1672.92	837.467	1672.92	837.47	2	7
20					1.76955	99	DVDGAYMTK	iTRAQ8plex@N-term; iTRAQ8plex(K)@9		-0.00689004	1606.84	536.621	1606.85	536.623	3	9
20					1.38722	96.73	SISISVAR	iTRAQ8plex@N-term		-0.00947146	1135.68	568.846	1135.69	568.851	2	11
20					1.35655	97.12	DYQELMNTK	iTRAQ8plex@N-term; iTRAQ8plex(K)@9		-0.00195528	1748.92	583.981	1748.92	583.982	3	9
21	46.85	tr|A0A1B6QE21|A0A1B6QE21_SORBI	Uncharacterized protein OS=Sorghum bicolor GN=SORBI_002G291200 PE=4 SV=1	18	2	99	AIGINVPR	iTRAQ8plex@N-term		-0.00587424	1142.7	572.358	1142.71	572.361	2	13
21					2	99	ANPANPSIELGPEFK	iTRAQ8plex@N-term; iTRAQ8plex(K)@15		-0.0036672	2191.21	731.409	2191.21	731.411	3	13
21					2	99	EYVFVANSDNLGAIVDIK	iTRAQ8plex@N-term; iTRAQ8plex(K)@18		-0.00652255	2574.41	644.61	2574.42	644.611	4	9
21					2	99	GGTLISYEGR	iTRAQ8plex@N-term		-0.000209938	1355.74	678.875	1355.74	678.875	2	15
21					2	99	IFNTNNLWVNLK	iTRAQ8plex@N-term; iTRAQ8plex(K)@12		0.00120984	2083.21	521.809	2083.2	521.808	4	9
21					2	99	IQTPTDEVVVPYDTLASPPEDLEETK	iTRAQ8plex@N-term; iTRAQ8plex(K)@26		0.00382778	3493.82	874.463	3493.82	874.462	4	17
21					2	99	IQTPTDEVVVPYDTLASPPEDLEETKK	iTRAQ8plex@N-term; iTRAQ8plex(K)@26; iTRAQ8plex(K)@27	missed K-K@26	0.00601863	3926.12	982.538	3926.12	982.537	4	10
21					2	99	IVTEDFLPLPSK	iTRAQ8plex@N-term; iTRAQ8plex(K)@12		-0.000594924	1966.16	656.394	1966.16	656.394	3	13
21					2	99	LDILLAQGK	iTRAQ8plex@N-term; iTRAQ8plex(K)@9		-0.0029195	1577.99	527.005	1578	527.006	3	11
21					2	99	LEIPDGAVLENK	iTRAQ8plex@N-term; iTRAQ8plex(K)@12		-0.00998377	1905.09	636.038	1905.1	636.042	3	12
21					2	99	LVEAEALK	iTRAQ8plex@N-term; iTRAQ8plex(K)@8		-0.00548013	1479.91	740.961	1479.91	740.963	2	11
21					2	99	VLQLETAAGAAIR	iTRAQ8plex@N-term		-0.000834891	1615.96	539.659	1615.96	539.659	3	10
21					2	99	VQLLEIAQVPDEHVNEFK	iTRAQ8plex@N-term; iTRAQ8plex(K)@18		-0.00236886	2715.5	906.175	2715.51	906.176	3	16
21					2	99	VSGDVWFGSGITLK	iTRAQ8plex@N-term; iTRAQ8plex(K)@14		-0.0170021	2073.16	692.059	2073.17	692.065	3	9
21					2	99	YLSGEAEQIEWSK	iTRAQ8plex@N-term; iTRAQ8plex(K)@13		0.00256751	2147.14	716.72	2147.14	716.719	3	13
21					1.85387	99	SIPSIVELDNLK	iTRAQ8plex@N-term; iTRAQ8plex(K)@12		-0.00508424	1935.14	484.793	1935.15	484.795	4	9
21					1.4318	97.36	LDQISENEK	iTRAQ8plex@N-term; iTRAQ8plex(K)@9		0.00206493	1682.93	842.473	1682.93	842.472	2	7
21					0.257275	99	AAAAAAAVSVDEK	Carbamyl@N-term; iTRAQ8plex(K)@13	cleaved M-A@N-term	0.00670843	1519.82	760.918	1519.81	760.915	2	10
22	41.92	tr|C5XUF6|C5XUF6_SORBI	Uncharacterized protein OS=Sorghum bicolor GN=SORBI_004G329300 PE=3 SV=1	17	2	99	AAQASTAAIVLASPSGIQEEFK	iTRAQ8plex@N-term; iTRAQ8plex(K)@22		0.00268398	2796.55	700.145	2796.55	700.144	4	17
22					2	99	DVEFSEWK	iTRAQ8plex@N-term; iTRAQ8plex(K)@8		-0.00148603	1646.87	549.966	1646.88	549.966	3	9
22					2	99	ELVNSPANVLTPAVLAEEASK	iTRAQ8plex@N-term; iTRAQ8plex(K)@21		0.00201539	2759.56	690.896	2759.55	690.896	4	15
22					2	99	EVTAASEVSGEK	iTRAQ8plex@N-term; iTRAQ8plex(K)@12		0.000802962	1813.99	605.67	1813.99	605.67	3	13
22					2	99	GDILAVAVTEK	iTRAQ8plex@N-term; iTRAQ8plex(K)@11		-0.00241876	1723.03	575.351	1723.03	575.352	3	12
22					2	99	GLGESVASVAK	iTRAQ8plex@N-term; iTRAQ8plex(K)@11		-0.00649153	1624.95	813.485	1624.96	813.488	2	10
22					2	99	GLTFDSGGYNIK	iTRAQ8plex@N-term; iTRAQ8plex(K)@12		0.00536971	1879.04	627.352	1879.03	627.351	3	13
22					2	99	IASTYSDVFTATILDVEK	iTRAQ8plex@N-term; iTRAQ8plex(K)@18		0.00282536	2580.42	861.146	2580.41	861.146	3	14
22					2	99	LDGQLGGLLSEAAAEEDFTGK	iTRAQ8plex@N-term; iTRAQ8plex(K)@21		0.000239658	2728.44	683.117	2728.44	683.117	4	8
22					2	99	LPLEESYWESMK	iTRAQ8plex@N-term; iTRAQ8plex(K)@12		0.00704161	2119.12	707.38	2119.11	707.378	3	11
22					2	99	LTAAAAIASGTVLGLYEDSR	iTRAQ8plex@N-term		0.000818548	2282.24	761.755	2282.24	761.755	3	16
22					2	99	QVDIIGLGSGADVDQK	iTRAQ8plex@N-term; iTRAQ8plex(K)@16		-0.00348696	2222.23	741.752	2222.24	741.753	3	16
22					2	99	TGQSVVLR	iTRAQ8plex@N-term		-0.00606954	1162.69	582.353	1162.7	582.356	2	12
22					2	99	TIEVNNTDAEGR	iTRAQ8plex@N-term		0.00462587	1621.83	811.92	1621.82	811.918	2	12
22					2	99	VGLIGLGQNAPSTAAAGR	iTRAQ8plex@N-term		-0.00777433	1956.1	979.056	1956.11	979.06	2	10
22					2	99	YANDLSSGVIFGR	iTRAQ8plex@N-term; Deamidated(N)@3		8.96592e-05	1702.88	568.635	1702.88	568.635	3	13
22					1.14267	98.84	FDMGGSAAVFGAAK	iTRAQ8plex@N-term; Oxidation(M)@3; iTRAQ8plex(K)@14		0.00669752	1952.04	651.686	1952.03	651.684	3	11
23	35.12	tr|A0A1B6QC86|A0A1B6QC86_SORBI	Uncharacterized protein OS=Sorghum bicolor GN=SORBI_002G189100 PE=4 SV=1	18	2	99	AAVTPWLDGSFQGNGFFYDAK	iTRAQ8plex@N-term; Deamidated(N)@14; iTRAQ8plex(K)@21		-0.00366742	2899.46	967.494	2899.46	967.495	3	12
23					2	99	ADVAGLASAAITTTSSYFYGK	iTRAQ8plex@N-term; iTRAQ8plex(K)@21		-0.000237426	2701.44	676.368	2701.44	676.368	4	14
23					2	99	ATSTVVPDPSR	iTRAQ8plex@N-term		-0.0027509	1432.78	717.397	1432.78	717.399	2	13
23					2	99	DSGLWFAPPEWK	iTRAQ8plex@N-term; iTRAQ8plex(K)@12		0.00134735	2040.09	681.039	2040.09	681.038	3	12
23					2	99	EGPGELLMLAHPLHLR	iTRAQ8plex@N-term		0.00144396	2086.17	522.549	2086.17	522.549	4	12
23					2	99	EGQGEGSIYEDDFSGDNR	iTRAQ8plex@N-term		0.00395195	2278	760.34	2277.99	760.338	3	15
23					2	99	GFVYALEGIYDK	iTRAQ8plex@N-term; iTRAQ8plex(K)@12		-0.00139917	1982.1	661.706	1982.1	661.706	3	13
23					2	99	GSVVVGDGDAGFTR	iTRAQ8plex@N-term		-0.00046941	1639.85	820.931	1639.85	820.931	2	12
23					2	99	GVSEDGVAEVVAALR	iTRAQ8plex@N-term		0.000862854	1774.97	592.665	1774.97	592.665	3	20
23					2	99	LAQATTTQLTAPAFAGAIR	iTRAQ8plex@N-term		0.00166139	2205.24	736.089	2205.24	736.088	3	21
23					2	99	LHSWAGGLTEFADGR	iTRAQ8plex@N-term		0.00466884	1919.98	641.002	1919.98	641	3	19
23					2	99	NHSPSFVIQTFVPDLTVSDAAGTAAQR	iTRAQ8plex@N-term		0.00576285	3132.62	784.162	3132.61	784.161	4	13
23					2	99	SIDGDMVGVVGDAWVLR	iTRAQ8plex@N-term		-0.00209031	2092.09	698.371	2092.09	698.372	3	11
23					2	99	VAYLPDASMEPVLDR	iTRAQ8plex@N-term		-0.00152496	1979.03	990.524	1979.03	990.524	2	14
23					1.76955	99	MNSGQTFLLYASAPIR	iTRAQ8plex@N-term; Deamidated(Q)@5		0.0194883	2073.11	692.043	2073.09	692.036	3	12
23					1.67778	98.09	VLDDFR	iTRAQ8plex@N-term		-0.00209471	1067.59	534.802	1067.59	534.803	2	9
23					1.33724	99	APGGPVFPR	iTRAQ8plex@N-term	cleaved H-A@N-term	0.0108677	1200.7	401.242	1200.69	401.238	3	11
23					0.869666	98.48	AVLAK	iTRAQ8plex@N-term; iTRAQ8plex(K)@5	cleaved M-A@N-term	-0.00563858	1108.74	555.376	1108.74	555.379	2	8
24	26.02	tr|A0A194YLP4|A0A194YLP4_SORBI	Uncharacterized protein OS=Sorghum bicolor GN=SORBI_010G267400 PE=4 SV=1	17	2	99	ADGSFAISEDTWNEPLGR	iTRAQ8plex@N-term		0.00759212	2268.1	757.042	2268.1	757.039	3	18
24					2	99	ALESENVDSVK	iTRAQ8plex@N-term; iTRAQ8plex(K)@11		-0.00520917	1797.99	600.337	1797.99	600.338	3	10
24					2	99	ELISNASDALDK	iTRAQ8plex@N-term; iTRAQ8plex(K)@12		-0.00431627	1883.04	628.688	1883.05	628.689	3	12
24					2	99	ETTSEWELLNDVK	iTRAQ8plex@N-term; Deamidated(N)@10; iTRAQ8plex(K)@13		0.00964879	2172.15	725.058	2172.14	725.054	3	12
24					2	99	EVTDEEYSK	iTRAQ8plex@N-term; iTRAQ8plex(K)@9		0.000277028	1706.88	569.968	1706.88	569.968	3	10
24					2	99	FLSLTDKEVLGEGDTAK	iTRAQ8plex@N-term; iTRAQ8plex(K)@7; iTRAQ8plex(K)@17	missed K-E@7	-0.00279601	2734.55	684.645	2734.55	684.645	4	10
24					2	99	GIVDSDTLPLNVSR	iTRAQ8plex@N-term		0.00154264	1788.99	597.337	1788.99	597.337	3	16
24					2	99	LASLDEYISR	iTRAQ8plex@N-term		-0.00154159	1469.8	490.941	1469.8	490.942	3	11
24					2	99	LGAVPHGLSTDSDVAQR	iTRAQ8plex@N-term		0.0170722	2026.09	676.371	2026.08	676.366	3	13
24					2	99	LGIIEDATNR	iTRAQ8plex@N-term		0.00103665	1404.79	469.27	1404.79	469.27	3	9
24					2	99	LMDIIINSLYSNK	iTRAQ8plex@N-term; iTRAQ8plex(K)@13		-0.0024021	2131.21	711.412	2131.22	711.413	3	11
24					2	99	LVYQTALMESGFNLPDPK	iTRAQ8plex@N-term; iTRAQ8plex(K)@18		-0.00205994	2630.42	658.613	2630.42	658.613	4	9
24					2	99	VFISDEFDDLLPK	iTRAQ8plex@N-term; iTRAQ8plex(K)@13		-0.00342847	2145.18	716.067	2145.18	716.068	3	11
24					2	99	VLEINPR	iTRAQ8plex@N-term		-0.00392072	1143.69	572.851	1143.69	572.853	2	10
24					1.65758	98.46	SGTSAFVEK	iTRAQ8plex@N-term; iTRAQ8plex(K)@9		-0.0211138	1532.84	511.956	1532.87	511.963	3	10
24					1.63827	98.15	FEFQAEVSR	iTRAQ8plex@N-term		-0.00275741	1415.73	708.874	1415.74	708.875	2	11
24					1.5376	98.87	DIFYITGSSK	iTRAQ8plex@N-term; iTRAQ8plex(K)@10		0.00133433	1737.98	580.333	1737.98	580.333	3	8
25	28.84	tr|C5XXT8|C5XXT8_SORBI	Phenylalanine ammonia-lyase OS=Sorghum bicolor GN=SORBI_004G220300 PE=3 SV=1	15	2	99	ALHGGNFQGTPIGVSMDNAR	iTRAQ8plex@N-term		0.000704842	2345.19	782.736	2345.19	782.736	3	16
25					2	99	AVLVDHALSSGDAER	iTRAQ8plex@N-term		0.00239272	1842.98	615.333	1842.97	615.332	3	13
25					2	99	DASGVAVELDEEARPR	iTRAQ8plex@N-term		-0.00303975	2017.04	673.352	2017.04	673.353	3	23
25					2	99	DGPALQVELLR	iTRAQ8plex@N-term		0.00104206	1513.88	505.633	1513.88	505.633	3	11
25					2	99	EGVFTYAEDPASASLPLMTK	iTRAQ8plex@N-term; iTRAQ8plex(K)@20		-0.00187222	2734.43	912.485	2734.43	912.486	3	13
25					2	99	ELITAIDR	iTRAQ8plex@N-term		-0.000684794	1233.72	412.248	1233.72	412.248	3	10
25					2	99	EVNSVNDNPVIDVHR	iTRAQ8plex@N-term		0.00307277	2010.05	671.023	2010.04	671.022	3	15
25					2	99	TAEAIDILK	iTRAQ8plex@N-term; iTRAQ8plex(K)@9		-0.00900765	1580.95	527.991	1580.96	527.994	3	10
25					2	99	TSPQWLGPQIEVLR	iTRAQ8plex@N-term		-0.00603868	1927.08	643.366	1927.08	643.368	3	11
25					2	99	VAVAEGTAPVANR	iTRAQ8plex@N-term		-0.00132484	1557.88	520.3	1557.88	520.3	3	15
25					2	99	VGQVAAVASAK	iTRAQ8plex@N-term; iTRAQ8plex(K)@11		-0.00975269	1607.97	804.993	1607.98	804.998	2	11
25					2	99	VLTMNPSGDLSSAR	iTRAQ8plex@N-term		0.00371987	1750.92	876.469	1750.92	876.467	2	9
25					1.95861	99	HLNAGIFGTGSDGHTLPSEVVR	iTRAQ8plex@N-term; iTRAQ8plex(S)@11		-0.00189054	2871.54	718.893	2871.55	718.894	4	13
25					1.67778	98.34	IEGSTLR	iTRAQ8plex@N-term		-0.00586769	1078.62	540.319	1078.63	540.322	2	11
25					1.65758	98.24	LAIANIGK	iTRAQ8plex@N-term; iTRAQ8plex(K)@8		-0.00756522	1406.9	704.457	1406.91	704.461	2	10
26	55.7	tr|C5YY31|C5YY31_SORBI	Uncharacterized protein OS=Sorghum bicolor GN=SORBI_009G005900 PE=3 SV=1	18	2	99	AGFAGDDAPR	iTRAQ8plex@N-term		0.000538831	1279.65	640.831	1279.65	640.83	2	12
26					2	99	AVFPSIVGRPR	iTRAQ8plex@N-term		-0.00537161	1501.9	501.64	1501.9	501.642	3	14
26					2	99	DAYVGDEAQSK	iTRAQ8plex@N-term; iTRAQ8plex(K)@11		0.00440823	1789.94	895.975	1789.93	895.973	2	13
26					2	99	DLTDSLMK	iTRAQ8plex@N-term; iTRAQ8plex(K)@8		-0.0022879	1529.86	510.959	1529.86	510.96	3	11
26					2	99	DLYGNIVLSGGSTMFPGIADR	iTRAQ8plex@N-term		-0.00233232	2486.28	829.766	2486.28	829.767	3	14
26					2	99	EITSLAPSSMK	iTRAQ8plex@N-term; iTRAQ8plex(K)@11		-0.00998202	1770.99	591.338	1771	591.341	3	12
26					2	99	GYSFTTSAER	iTRAQ8plex@N-term		0.00042454	1421.71	711.862	1421.71	711.862	2	15
26					2	99	KDLYGNIVLSGGSTMFPGIADR	iTRAQ8plex@N-term; iTRAQ8plex(K)@1	missed K-D@1	3.392e-05	2918.58	730.652	2918.58	730.652	4	14
26					2	99	LAYIALDYEQELETAK	iTRAQ8plex@N-term; iTRAQ8plex(K)@16		0.00414085	2477.36	620.346	2477.35	620.345	4	15
26					2	99	SYELPDGQVITIGAER	iTRAQ8plex@N-term		0.00053662	2051.09	1026.55	2051.08	1026.55	2	13
26					2	99	VAPEEHPVLLTEAPLNPK	iTRAQ8plex@N-term; iTRAQ8plex(K)@18		0.00543458	2561.47	641.376	2561.47	641.374	4	18
26					1.95861	99	EEYDESGPAIVHR	iTRAQ8plex@N-term		-0.00194133	1804.89	602.637	1804.89	602.637	3	12
26					1.69897	99	TTGIVLDSGDGVSHTVPIYEGYALPHAILR	iTRAQ8plex@N-term; iTRAQ8plex(S)@8		0.00174674	3759.05	752.817	3759.05	752.816	5	19
26					1.55284	97.77	VVAPPER	iTRAQ8plex@N-term		-0.00206397	1070.64	536.326	1070.64	536.327	2	8
26					1.04096	98.19	IWHHTFYNELR	iTRAQ8plex@N-term; Deamidated(N)@8		0.00090629	1819.93	455.99	1819.93	455.99	4	10
26					0.978811	98.27	YPIEHGIVSNWDDMEK	iTRAQ8plex@N-term; Oxidation(M)@14; iTRAQ8plex(K)@16		0.00532948	2556.28	640.078	2556.28	640.077	4	9
26					0.835647	99	IALDYEQELETAK	iTRAQ8plex@N-term; iTRAQ8plex(K)@13	cleaved Y-I@N-term	-0.0075667	2130.16	711.06	2130.17	711.063	3	10
26					0.405607	98.58	TTGIVLDSGDGVSHTVPIYEGYALPH	iTRAQ8plex@N-term	cleaved H-A@C-term	0.00502086	3001.54	1001.52	3001.53	1001.52	3	9
27	22.81	tr|Q1KSB0|Q1KSB0_SORBI	Aconitate hydratase OS=Sorghum bicolor GN=SORBI_001G512800 PE=3 SV=1	16	2	99	AGEDADTLGLTGHER	iTRAQ8plex@N-term		0.00450788	1844.92	615.981	1844.92	615.98	3	19
27					2	99	ATIANMSPEYGATMGFFPVDAK	iTRAQ8plex@N-term; iTRAQ8plex(K)@22		0.00470219	2925.49	732.38	2925.49	732.379	4	12
27					2	99	DVWPSTEEIAEVVK	iTRAQ8plex@N-term; iTRAQ8plex(K)@14		-0.0067081	2209.2	737.408	2209.21	737.41	3	14
27					2	99	FVEFYGQGMSELSLADR	iTRAQ8plex@N-term; Deamidated(Q)@7		0.0122347	2253.11	752.042	2253.09	752.038	3	12
27					2	99	INPLVPVDLVIDHSVQVDVAR	iTRAQ8plex@N-term		0.00503073	2601.48	868.169	2601.48	868.167	3	15
27					2	99	LKNGVTATDLVLTVTQMLR	iTRAQ8plex@N-term; iTRAQ8plex(K)@2; Deamidated(N)@3	missed K-N@2	-0.0040943	2681.56	671.396	2681.56	671.398	4	11
27					2	99	LVEIPFKPAR	iTRAQ8plex@N-term; iTRAQ8plex(K)@7		-0.00277723	1777.1	593.375	1777.11	593.376	3	12
27					2	99	MFVDHSQVEAER	iTRAQ8plex@N-term; Oxidation(M)@1		0.00488683	1766.86	589.961	1766.86	589.959	3	12
27					2	99	NTYDEILTGLK	iTRAQ8plex@N-term; iTRAQ8plex(K)@11		0.000783522	1874.06	625.695	1874.06	625.694	3	11
27					2	99	SDDTVAMVESYLR	iTRAQ8plex@N-term		0.000150852	1788.89	895.451	1788.89	895.451	2	15
27					2	99	SSVLPDMFK	iTRAQ8plex@N-term; iTRAQ8plex(K)@9		0.000280837	1630.92	544.648	1630.92	544.648	3	9
27					2	99	YYSLPALSDPR	iTRAQ8plex@N-term		4.3987e-05	1584.85	529.289	1584.85	529.289	3	9
27					1.52288	99	NMLVVPPGSGIVHQVNLEYLAR	iTRAQ8plex@N-term; iTRAQ8plex(S)@9		0.013641	3013.71	754.436	3013.7	754.432	4	14
27					1.42022	97.29	ILDWEK	iTRAQ8plex@N-term; iTRAQ8plex(K)@6		-0.000470404	1410.83	471.285	1410.83	471.285	3	8
27					1.30103	96.8	TSLAPGSGVVK	iTRAQ8plex@N-term; iTRAQ8plex(K)@11		-0.0147955	1622.97	541.996	1622.98	542.001	3	10
27					1.20066	95.49	GPMLQGVK	iTRAQ8plex@N-term; iTRAQ8plex(K)@8		0.0021016	1436.87	479.962	1436.86	479.962	3	9
28	33.63	tr|C5WVD3|C5WVD3_SORBI	Uncharacterized protein OS=Sorghum bicolor GN=SORBI_001G193500 PE=3 SV=1	16	2	99	AVITVPAYFNDAQR	iTRAQ8plex@N-term; Deamidated(N)@10		0.00138171	1869	624.006	1868.99	624.005	3	12
28					2	99	EVDEVLLVGGMTR	iTRAQ8plex@N-term; Oxidation(M)@11		0.00727831	1736.94	579.986	1736.93	579.983	3	11
28					2	99	GVNPDEAVAMGAAIQGGILR	iTRAQ8plex@N-term; Oxidation(M)@10		-0.00341646	2258.2	753.739	2258.2	753.74	3	12
28					2	99	MVQEAELHAQK	iTRAQ8plex@N-term; iTRAQ8plex(K)@11		-0.00852756	1891.04	631.353	1891.04	631.356	3	13
28					2	99	NNADTTIYSIEK	iTRAQ8plex@N-term; iTRAQ8plex(K)@12		0.00391595	1976.07	659.698	1976.07	659.696	3	11
28					2	99	QAVTNPQNTFFGTK	iTRAQ8plex@N-term; iTRAQ8plex(K)@14		-0.0061873	2160.17	721.065	2160.18	721.067	3	10
28					2	99	QYSPSQVGAFVLTK	iTRAQ8plex@N-term; iTRAQ8plex(K)@14		-0.0013356	2132.21	711.743	2132.21	711.744	3	9
28					2	99	SQVFSTAADNQTQVGIR	iTRAQ8plex@N-term		0.0395711	2125.15	709.389	2125.11	709.376	3	13
28					2	99	TTPSVVAFTQK	iTRAQ8plex@N-term; iTRAQ8plex(K)@11		-0.00254725	1786.04	596.355	1786.05	596.356	3	11
28					2	99	VELSSTSQTEINLPFITADASGAK	iTRAQ8plex@N-term; iTRAQ8plex(K)@24		0.0015091	3086.66	772.673	3086.66	772.672	4	12
28					2	99	VQAVVSEIFGK	iTRAQ8plex@N-term; iTRAQ8plex(K)@11		-0.00366834	1784.06	595.695	1784.07	595.696	3	14
28					1.92082	99	IINEPTAAALSYGMNNK	iTRAQ8plex@N-term; Deamidated(N)@15; iTRAQ8plex(K)@17		-0.00252723	2415.29	806.104	2415.29	806.105	3	10
28					1.58503	98.57	ETAESYLGK	iTRAQ8plex@N-term; iTRAQ8plex(K)@9		-0.0084769	1604.88	535.967	1604.89	535.97	3	9
28					1.52288	97.4	IAGLDVER	iTRAQ8plex@N-term		-0.0023049	1175.68	588.847	1175.68	588.848	2	11
28					1.50864	97.58	SSGGLSEADIQK	iTRAQ8plex@N-term; iTRAQ8plex(K)@12		-0.00574672	1798.98	600.668	1798.99	600.67	3	11
28					0.694649	96	APNGDAWVETTDGK	iTRAQ8plex@N-term; Deamidated(N)@3; iTRAQ8plex(K)@14		-0.0104816	2069.04	690.688	2069.05	690.692	3	10
29	31.43	tr|A0A194YM64|A0A194YM64_SORBI	Uncharacterized protein OS=Sorghum bicolor GN=SORBI_004G011700 PE=4 SV=1	13	2	99	DAGVIAGLNVAR	iTRAQ8plex@N-term		-0.000642975	1458.85	487.289	1458.85	487.289	3	14
29					2	99	EVEAVCNPIVSAVYQR	iTRAQ8plex@N-term; Carbamidomethyl(C)@6		-0.00606504	2137.11	713.377	2137.11	713.379	3	13
29					2	99	FDLSGIPPAPR	iTRAQ8plex@N-term		0.014003	1472.84	491.955	1472.83	491.95	3	12
29					2	99	FEELNNDLFR	iTRAQ8plex@N-term; Deamidated(N)@6		0.000106225	1600.8	534.609	1600.8	534.609	3	9
29					2	99	GVNPDEAVAFGAAVQGSILSGEGGDETK	iTRAQ8plex@N-term; iTRAQ8plex(K)@28		0.00540401	3282.69	821.679	3282.68	821.678	4	12
29					2	99	INDAVVTVPAYFNDAQR	iTRAQ8plex@N-term; Deamidated(N)@13		0.00578424	2197.14	733.387	2197.13	733.385	3	16
29					2	99	NQAAVNPER	iTRAQ8plex@N-term		0.00245297	1301.7	651.858	1301.7	651.857	2	8
29					2	99	NQLETYVYNMK	iTRAQ8plex@N-term; iTRAQ8plex(K)@11		0.00136525	2010.07	671.031	2010.07	671.031	3	11
29					2	99	VEIESLFDGTDFSEPLTR	iTRAQ8plex@N-term		-0.00265655	2358.19	787.07	2358.19	787.071	3	20
29					2	99	VFSPEEISAMILGK	iTRAQ8plex@N-term; iTRAQ8plex(K)@14		-0.0054149	2128.2	710.408	2128.21	710.409	3	10
29					1.92082	98.93	ITPSWVAFTDSER	iTRAQ8plex@N-term		0.00101028	1811.94	604.986	1811.94	604.986	3	11
29					1.88606	98.99	SQIHEIVLVGGSTR	iTRAQ8plex@N-term		-0.00884513	1799.01	600.678	1799.02	600.681	3	10
29					1.67778	98.2	LSQEEIDR	iTRAQ8plex@N-term		0.00448416	1292.69	647.354	1292.69	647.351	2	10
30	24.18	tr|C5X3T9|C5X3T9_SORBI	Uncharacterized protein OS=Sorghum bicolor GN=SORBI_002G243500 PE=3 SV=1	15	2	99	ASNTLSIIDSGIGMTK	iTRAQ8plex@N-term; iTRAQ8plex(K)@16		-0.00275046	2215.23	739.418	2215.23	739.419	3	13
30					2	99	AVENSPFLEK	iTRAQ8plex@N-term; iTRAQ8plex(K)@10		0.00912708	1741	436.256	1740.99	436.254	4	10
30					2	99	DDQLEYLEER	iTRAQ8plex@N-term		0.00335513	1612.79	807.403	1612.79	807.402	2	16
30					2	99	DTSGEQLGR	iTRAQ8plex@N-term		0.000277268	1265.65	633.833	1265.65	633.833	2	11
30					2	99	EGQNDIYYITGESK	iTRAQ8plex@N-term; iTRAQ8plex(K)@14		-0.000511569	2224.15	742.389	2224.15	742.39	3	15
30					2	99	ELISNSSDALDK	iTRAQ8plex@N-term; iTRAQ8plex(K)@12		0.00157754	1899.04	950.529	1899.04	950.528	2	10
30					2	99	ETLQQNK	iTRAQ8plex@N-term; iTRAQ8plex(K)@7		-0.00838302	1467.84	734.928	1467.85	734.933	2	12
30					2	99	FYEAFSK	iTRAQ8plex@N-term; iTRAQ8plex(K)@7		-0.00248459	1498.83	500.616	1498.83	500.617	3	8
30					2	99	GIVDSEDLPLNISR	iTRAQ8plex@N-term		-0.000549812	1831	916.507	1831	916.507	2	19
30					2	99	LDAQPELFIHIVPDK	iTRAQ8plex@N-term; iTRAQ8plex(K)@15		-0.00189929	2342.34	781.789	2342.35	781.789	3	15
30					2	99	SDLVNNLGTIAR	iTRAQ8plex@N-term		-0.00166304	1575.89	526.303	1575.89	526.304	3	12
30					2	99	SLTNDWEEHLAVK	iTRAQ8plex@N-term; iTRAQ8plex(K)@13		0.00197809	2149.17	717.396	2149.16	717.395	3	10
30					2	99	TMEINPENPIMDELR	iTRAQ8plex@N-term		0.00439268	2105.05	702.69	2105.04	702.689	3	13
30					1.26761	96.23	APFDLFDTK	iTRAQ8plex@N-term; iTRAQ8plex(K)@9		-0.00423038	1660.92	554.649	1660.93	554.65	3	7
30					1.14874	96.01	LVSATK	iTRAQ8plex@N-term; iTRAQ8plex(K)@6		-0.00712252	1225.78	409.6	1225.79	409.602	3	10
31	33.17	tr|A0A1B6QI05|A0A1B6QI05_SORBI	Uncharacterized protein OS=Sorghum bicolor GN=SORBI_001G089100 PE=4 SV=1	14	2	99	ATIFPHNVGLGATR	iTRAQ8plex@N-term		-0.00377638	1756.99	440.254	1756.99	440.255	4	14
31					2	99	FTMGLFENPYPDASLAGEIGK	iTRAQ8plex@N-term; Oxidation(M)@3; iTRAQ8plex(K)@21		0.00525846	2880.49	721.129	2880.48	721.128	4	14
31					2	99	GFVISDWEGIDR	iTRAQ8plex@N-term		0.00139355	1696.87	849.444	1696.87	849.444	2	22
31					2	99	GVSTVMTSYSSWNGK	iTRAQ8plex@N-term; Deamidated(N)@13; iTRAQ8plex(K)@15		-0.00202609	2212.13	738.383	2212.13	738.384	3	13
31					2	99	HYDPLFPFGFGLTTK	iTRAQ8plex@N-term; iTRAQ8plex(K)@15		0.00187138	2347.28	587.828	2347.28	587.828	4	10
31					2	99	IDDAVYR	iTRAQ8plex@N-term		-0.00274449	1154.62	578.318	1154.62	578.319	2	11
31					2	99	IGEATALEVR	iTRAQ8plex@N-term		-0.00409887	1361.78	681.896	1361.78	681.898	2	17
31					2	99	IGQMTQIER	iTRAQ8plex@N-term		-0.00200812	1378.75	460.591	1378.75	460.592	3	12
31					2	99	SSSAPLLPLPK	iTRAQ8plex@N-term; iTRAQ8plex(K)@11		-0.00236763	1717.06	859.536	1717.06	859.537	2	12
31					2	99	SVDQLPMNVGDK	iTRAQ8plex@N-term; Oxidation(M)@7; iTRAQ8plex(K)@12		-0.00419329	1926.03	643.017	1926.03	643.019	3	12
31					2	99	VVQSLTSLISGLQGDAPADF	iTRAQ8plex@N-term	cleaved F-V@C-term	-0.00220331	2321.24	774.754	2321.24	774.755	3	12
31					2	99	YFIGSVLSGGGSVPAPQASAEAWASMVTEMQK	iTRAQ8plex@N-term; iTRAQ8plex(K)@32		-0.00160507	3863.97	966.999	3863.97	966.999	4	14
31					2	99	YTEFIDDLTTQVQNK	iTRAQ8plex@N-term; iTRAQ8plex(K)@15		-0.00594096	2422.28	808.433	2422.28	808.435	3	13
31					1.22915	95.84	MHANHFLVTDFLK	iTRAQ8plex@N-term; iTRAQ8plex(K)@13		-0.00349405	2180.2	546.057	2180.2	546.058	4	9
32	35.18	tr|C5WZF2|C5WZF2_SORBI	Uncharacterized protein OS=Sorghum bicolor GN=SORBI_001G228200 PE=3 SV=1	16	2	99	AAVEEGIVPGGGVALLYASK	iTRAQ8plex@N-term; iTRAQ8plex(K)@20		-0.000841243	2508.44	837.154	2508.44	837.154	3	16
32					2	99	AGIIDPLK	iTRAQ8plex@N-term; iTRAQ8plex(K)@8		-0.00394317	1433.9	478.975	1433.91	478.976	3	8
32					2	99	EGVITIADGNTLYNELEVVEGMK	iTRAQ8plex@N-term; iTRAQ8plex(K)@23		-0.00168239	3101.64	776.417	3101.64	776.418	4	10
32					2	99	EIGELIAK	iTRAQ8plex@N-term; iTRAQ8plex(K)@8		-0.00221829	1479.91	494.311	1479.91	494.311	3	8
32					2	99	GISMAVDAVVTNLK	iTRAQ8plex@N-term; iTRAQ8plex(K)@14		-0.00840055	2025.17	676.063	2025.18	676.066	3	14
32					2	99	GVEELADAVK	iTRAQ8plex@N-term; iTRAQ8plex(K)@10		-0.0120622	1637.93	546.985	1637.94	546.989	3	13
32					2	99	IGGASEAEVGEK	iTRAQ8plex@N-term; iTRAQ8plex(K)@12		-0.00237714	1753.96	585.662	1753.97	585.663	3	13
32					2	99	IGVQIIQNALK	iTRAQ8plex@N-term; Deamidated(N)@8; iTRAQ8plex(K)@11		-0.00582199	1805.12	602.713	1805.12	602.715	3	12
32					2	99	LLEQENTDLGYDAAK	iTRAQ8plex@N-term; iTRAQ8plex(K)@15		-0.00343976	2287.21	763.411	2287.22	763.413	3	14
32					2	99	LSGGVAVLK	iTRAQ8plex@N-term; iTRAQ8plex(K)@9		-0.00997467	1450.92	484.648	1450.93	484.652	3	11
32					2	99	VTDALNATK	iTRAQ8plex@N-term; iTRAQ8plex(K)@9		-0.00716598	1539.9	514.308	1539.91	514.31	3	11
32					1.79588	98.8	SVAAGMNAMDLR	iTRAQ8plex@N-term		0.0181979	1538.8	513.942	1538.79	513.936	3	11
32					1.72125	99	GYISPYFITNSK	iTRAQ8plex@N-term; Deamidated(N)@10; iTRAQ8plex(K)@12		0.000264708	1998.09	667.038	1998.09	667.038	3	10
32					1.67778	98.38	NVVIEQSFGAPK	iTRAQ8plex@N-term; iTRAQ8plex(K)@12		-0.0193402	1896.07	633.032	1896.09	633.038	3	10
32					1.40894	97.31	NVGASLVK	iTRAQ8plex@N-term; iTRAQ8plex(K)@8		-0.00459156	1394.87	698.44	1394.87	698.443	2	8
32					1.37675	99	MISTSEEIAQVGTISANGER	iTRAQ8plex@N-term; Deamidated(N)@17		0.00171883	2397.2	800.074	2397.2	800.074	3	9
33	38.81	tr|A0A1B6Q7A0|A0A1B6Q7A0_SORBI	Uncharacterized protein OS=Sorghum bicolor GN=SORBI_003G373100 PE=4 SV=1	17	2	99	AEAEAAAEEPK	iTRAQ8plex@N-term; iTRAQ8plex(K)@11		-0.000854823	1722.92	862.469	1722.92	862.47	2	14
33					2	99	AETVAEEAKPAEPEPQEK	iTRAQ8plex@N-term; iTRAQ8plex(K)@9; iTRAQ8plex(K)@18		4.72338e-05	2864.55	717.146	2864.55	717.146	4	11
33					2	99	AEVAADAPAEEVK	iTRAQ8plex@N-term; iTRAQ8plex(K)@13		-0.00546848	1907.04	477.767	1907.05	477.769	4	13
33					2	99	ETIEIPVTENSTIVWELR	iTRAQ8plex@N-term		-0.00222825	2432.31	811.777	2432.31	811.777	3	13
33					2	99	FVFASPAK	iTRAQ8plex@N-term; iTRAQ8plex(K)@8		-0.00569673	1473.87	492.299	1473.88	492.301	3	9
33					2	99	LVLTVNNPASK	iTRAQ8plex@N-term; iTRAQ8plex(K)@11		-0.00332887	1763.07	882.544	1763.08	882.546	2	11
33					2	99	QAVTLLQDNYPEFIAK	iTRAQ8plex@N-term; iTRAQ8plex(K)@16		-0.00429565	2457.37	615.349	2457.37	615.351	4	14
33					2	99	QLIAAALAAGEFNLPPPPPPPK	iTRAQ8plex@N-term; iTRAQ8plex(K)@22		0.00579211	2816.65	705.169	2816.64	705.168	4	13
33					2	99	TEVPPPEEAK	iTRAQ8plex@N-term; iTRAQ8plex(K)@10		-0.00485744	1703.95	852.983	1703.96	852.985	2	7
33					2	99	TVVVAEEETATK	iTRAQ8plex@N-term; iTRAQ8plex(K)@12		-0.00364547	1884.06	629.028	1884.07	629.029	3	15
33					2	99	VDDPEFTTSDIVTELTIKPSSK	iTRAQ8plex@N-term; iTRAQ8plex(K)@18; iTRAQ8plex(K)@22		0.000269004	3333.83	834.466	3333.83	834.465	4	11
33					2	99	YIAPEQVPVQFGGLFK	iTRAQ8plex@N-term; iTRAQ8plex(K)@16		0.00570723	2400.37	601.1	2400.37	601.099	4	15
33					1.72125	98.51	SAETLFR	iTRAQ8plex@N-term		-0.00530099	1126.62	564.319	1126.63	564.322	2	11
33					1.65758	98.48	ALDEFK	iTRAQ8plex@N-term; iTRAQ8plex(K)@6		-0.0083733	1329.77	444.263	1329.78	444.266	3	8
33					1.12494	95.79	EAMAMLK	iTRAQ8plex@N-term; iTRAQ8plex(K)@7		-0.00117026	1400.8	467.94	1400.8	467.94	3	8
33					0.0136762	96.37	TVETIEETVVSAPA	iTRAQ8plex@N-term	cleaved A-A@C-term	-0.0053792	1748.93	875.472	1748.94	875.475	2	8
33					0.00130485	99	LDFSPSGICSMVQVTDLK	iTRAQ8plex@N-term; Carbamidomethyl(C)@9; Dehydrated(S)@10; Oxidation(M)@11; Deamidated(Q)@13; iTRAQ8plex(K)@18		0.0447522	2603.39	651.854	2603.34	651.843	4	10
34	47.92	tr|C5X3X5|C5X3X5_SORBI	Uncharacterized protein OS=Sorghum bicolor GN=SORBI_002G247600 PE=3 SV=1	18	2	99	AWTTFNEPWTYSYQGYAVGK	iTRAQ8plex@N-term; iTRAQ8plex(K)@20		-0.00122019	2976.49	993.17	2976.49	993.171	3	11
34					2	99	DFVFGTGSAAYQYEGAYNEGGK	iTRAQ8plex@N-term; iTRAQ8plex(K)@22		0.00548422	2938.43	980.484	2938.42	980.482	3	12
34					2	99	DGVNVK	iTRAQ8plex@N-term; iTRAQ8plex(K)@6		-0.0114124	1238.73	620.374	1238.74	620.379	2	9
34					2	99	DGVPIGTPEFVPIFFEYPQGLR	iTRAQ8plex@N-term; iTRAQ8plex(Y)@17		-0.00232063	3085.67	618.142	3085.67	618.142	5	15
34					2	99	DMNLDAFR	iTRAQ8plex@N-term		0.00259432	1284.65	643.331	1284.64	643.329	2	13
34					2	99	EGVAFYNNLINEVIAK	iTRAQ8plex@N-term; Deamidated(N)@7; iTRAQ8plex(K)@16		0.00165931	2402.33	601.59	2402.33	601.59	4	15
34					2	99	ESSYWIQNFLK	iTRAQ8plex@N-term; iTRAQ8plex(K)@11		-0.00172185	2022.1	675.041	2022.1	675.042	3	13
34					2	99	GLKPFVTIFHWDTPLALEDK	iTRAQ8plex@N-term; iTRAQ8plex(K)@3; iTRAQ8plex(K)@20		-0.00467965	3238.85	810.719	3238.85	810.72	4	13
34					2	99	GSYDFIGVNYYTAYFASAK	iTRAQ8plex@N-term; iTRAQ8plex(K)@19	cleaved K-P@C-term	0.00706389	2744.4	687.108	2744.39	687.106	4	16
34					2	99	YGGFLSENIIK	iTRAQ8plex@N-term; iTRAQ8plex(K)@11		-0.00636712	1848.05	925.034	1848.06	925.038	2	12
34					2	99	YKEDVQLLK	iTRAQ8plex@N-term; iTRAQ8plex(K)@2; iTRAQ8plex(K)@9	missed K-E@2	0.00279621	2047.25	1024.63	2047.24	1024.63	2	9
34					1.79588	99	EPYTVTHNIILAHAEAVALYNAK	iTRAQ8plex@N-term; Deamidated(N)@21; iTRAQ8plex(K)@23		0.0243529	3146.75	630.357	3146.72	630.352	5	13
34					1.76955	99	YGSPVLYVTENGIAEENNR	iTRAQ8plex@N-term; Deamidated(N)@11		0.0333503	2429.24	810.752	2429.2	810.741	3	12
34					1.17393	95.29	FTHIPGK	iTRAQ8plex@N-term; iTRAQ8plex(K)@7		-0.0063898	1406.84	704.429	1406.85	704.432	2	7
34					1.17393	99	VTIFHWDTPLALEDK	iTRAQ8plex@N-term; iTRAQ8plex(K)@15	cleaved F-V@N-term	-0.00626092	2392.32	599.087	2392.33	599.089	4	10
34					0.505845	99	FHSQHLQFVNHAIR	iTRAQ8plex@N-term; iTRAQ8plex(S)@3		0.00477208	2341.31	586.334	2341.3	586.333	4	14
34					0.051587	99	PAPNGMEQSYDGDIR	iTRAQ8plex@N-term; Deamidated(N)@4; Oxidation(M)@6	cleaved K-P@N-term	-0.00153928	1969.9	657.64	1969.9	657.64	3	12
34					0.0145735	98.48	SYQGYAVGK	iTRAQ8plex@N-term; iTRAQ8plex(K)@9	cleaved Y-S@N-term	-0.00704054	1579.88	790.945	1579.88	790.948	2	9
35	42.92	tr|A0A1B6QHY1|A0A1B6QHY1_SORBI	Uncharacterized protein OS=Sorghum bicolor GN=SORBI_001G084100 PE=4 SV=1	15	2	99	AADLTYWESAAR	iTRAQ8plex@N-term		-0.00079776	1656.84	553.288	1656.84	553.288	3	13
35					2	99	AQISIYDPQVTEDQIQR	iTRAQ8plex@N-term		0.000950187	2307.2	1154.61	2307.2	1154.61	2	13
35					2	99	DVYAHWVPEDR	iTRAQ8plex@N-term		-0.00414067	1689.84	564.287	1689.84	564.288	3	11
35					2	99	GINYQILSNPEFLAEGTAIEDLFKPDR	iTRAQ8plex@N-term; iTRAQ8plex(K)@24		0.00202624	3657.95	915.495	3657.95	915.495	4	14
35					2	99	HVAEADIIFVSVNTPTK	iTRAQ8plex@N-term; iTRAQ8plex(K)@17		-0.0147106	2448.37	817.13	2448.38	817.135	3	9
35					2	99	IEAWNSDTLPIYEPGLDDVVK	iTRAQ8plex@N-term; iTRAQ8plex(K)@21		-0.00389816	2981.58	994.868	2981.58	994.869	3	12
35					2	99	IFDNMQKPAFVFDGR	iTRAQ8plex@N-term; iTRAQ8plex(K)@7		0.00216519	2392.28	599.078	2392.28	599.078	4	14
35					2	99	ILTTNLWSAELSK	iTRAQ8plex@N-term; iTRAQ8plex(K)@13		-0.0028913	2083.21	695.411	2083.21	695.412	3	15
35					2	99	ISSVNAISALCEATGANVSEVAYAVGK	iTRAQ8plex@N-term; Carbamidomethyl(C)@11; iTRAQ8plex(K)@27		-0.0119955	3288.74	823.191	3288.75	823.194	4	10
35					2	99	LAANAFLAQR	iTRAQ8plex@N-term		-0.00369284	1377.8	460.274	1377.8	460.275	3	12
35					2	99	NLFFSTDVEK	iTRAQ8plex@N-term; iTRAQ8plex(K)@10		0.00054223	1807	603.34	1807	603.34	3	12
35					2	99	VVSSMFNTVAGK	iTRAQ8plex@N-term; iTRAQ8plex(K)@12		-0.00966795	1847.03	616.685	1847.04	616.688	3	11
35					1.42022	97.35	TAEAIEK	iTRAQ8plex@N-term; iTRAQ8plex(K)@7		-0.0031226	1368.8	457.275	1368.81	457.276	3	10
35					1.29243	96.07	MIADVSK	iTRAQ8plex@N-term; iTRAQ8plex(K)@7		-0.00395911	1370.8	457.941	1370.81	457.942	3	10
35					1.27572	99	ISIYDPQVTEDQIQR	iTRAQ8plex@N-term	cleaved Q-I@N-term	0.000482501	2108.11	703.709	2108.11	703.709	3	15
36	17.65	tr|C5XTA6|C5XTA6_SORBI	Uncharacterized protein OS=Sorghum bicolor GN=SORBI_004G160700 PE=4 SV=1	14	2	99	DLALELVENGLAK	iTRAQ8plex@N-term; iTRAQ8plex(K)@13		0.00018296	1992.17	665.065	1992.17	665.065	3	9
36					2	99	GEIVLAQFSLDNSWNR	iTRAQ8plex@N-term		0.0108182	2152.13	718.385	2152.12	718.381	3	8
36					2	99	GGEQNPYLAELLR	iTRAQ8plex@N-term		0.00102076	1762.95	588.658	1762.95	588.658	3	12
36					2	99	GGVDEPFAWESK	iTRAQ8plex@N-term; iTRAQ8plex(K)@12		0.00322375	1929.01	644.011	1929.01	644.01	3	12
36					2	99	ISDAYVLQR	iTRAQ8plex@N-term		0.00302464	1367.77	456.932	1367.77	456.931	3	13
36					2	99	ISTVDGQSAAPTANMADTR	iTRAQ8plex@N-term		0.0104286	2209.11	737.376	2209.1	737.372	3	10
36					2	99	NVAYSVVSAGWAR	iTRAQ8plex@N-term		-0.000440338	1682.9	561.975	1682.9	561.976	3	13
36					2	99	SLEAIVEQVR	iTRAQ8plex@N-term		-0.00424829	1446.83	483.284	1446.83	483.286	3	12
36					2	99	TALQNLEQFQEK	iTRAQ8plex@N-term; iTRAQ8plex(K)@12		-0.00883775	2056.13	686.385	2056.14	686.388	3	10
36					2	99	VDYTAPNIGR	iTRAQ8plex@N-term		-0.00349599	1408.76	705.386	1408.76	705.388	2	12
36					2	99	VVVTEVLGGGK	iTRAQ8plex@N-term; iTRAQ8plex(K)@11		-0.0040803	1665.02	556.015	1665.03	556.017	3	11
36					1.85387	98.97	TGTFIGSLWESK	iTRAQ8plex@N-term; iTRAQ8plex(K)@12		-0.00810011	1933.07	645.364	1933.08	645.366	3	11
36					1.76955	98.84	TNMGSVLLEAGLAK	iTRAQ8plex@N-term; iTRAQ8plex(K)@14		-0.00931544	2011.15	671.391	2011.16	671.394	3	11
36					1.48149	97.5	FYVQTVGDQR	iTRAQ8plex@N-term		-0.0039281	1515.79	506.272	1515.8	506.274	3	10
37	34.58	tr|C5WSL1|C5WSL1_SORBI	Uncharacterized protein OS=Sorghum bicolor GN=SORBI_001G449700 PE=4 SV=1	14	2	99	DLFTGTYMPSTSLTGGYR	iTRAQ8plex@N-term; Oxidation(M)@8		0.00650678	2286.12	763.048	2286.11	763.045	3	16
37					2	99	DLLIESHDAVFQVK	iTRAQ8plex@N-term; iTRAQ8plex(K)@14		-0.00384153	2221.25	741.425	2221.26	741.426	3	10
37					2	99	DVPGSYGLPLVGAVR	iTRAQ8plex@N-term		-0.0022072	1803.02	602.013	1803.02	602.014	3	17
37					2	99	FVGEEGSK	iTRAQ8plex@N-term; iTRAQ8plex(K)@8		-0.00542918	1459.81	487.61	1459.81	487.612	3	11
37					2	99	GAVAEAGGK	iTRAQ8plex@N-term; iTRAQ8plex(K)@9		-0.00518523	1366.8	684.406	1366.8	684.409	2	12
37					2	99	LLQYVYWSNGR	iTRAQ8plex@N-term; Deamidated(N)@9		0.00122798	1702.9	568.641	1702.9	568.64	3	10
37					2	99	LNDVTSFDFIGEAY	iTRAQ8plex@N-term; Deamidated(N)@2	cleaved Y-F@C-term	-1.73223e-05	1894.91	948.464	1894.91	948.464	2	10
37					2	99	QALDTAEGLGLSR	Gln->pyro-Glu@N-term		-0.000771195	1312.66	657.338	1312.66	657.338	2	12
37					2	99	SNFSALLATVESQLAK	iTRAQ8plex@N-term; iTRAQ8plex(K)@16		0.00262895	2286.31	572.584	2286.3	572.583	4	12
37					2	99	VLFPGLLANVANAGEK	iTRAQ8plex@N-term; iTRAQ8plex(K)@16		0.00148234	2220.31	556.085	2220.31	556.085	4	10
37					2	99	VTLAAVEK	iTRAQ8plex@N-term; iTRAQ8plex(K)@8		-0.0109475	1437.89	480.304	1437.9	480.308	3	10
37					2	99	VVAVLDAK	iTRAQ8plex@N-term; iTRAQ8plex(K)@8		-0.00211958	1421.9	711.96	1421.91	711.961	2	12
37					1.65758	98.53	SFPVLFDMDK	iTRAQ8plex@N-term; iTRAQ8plex(K)@10		-1.44259e-05	1805.98	603.002	1805.98	603.002	3	8
37					1.29243	96.51	YFSTAAK	iTRAQ8plex@N-term; iTRAQ8plex(K)@7		-0.00640858	1394.8	465.939	1394.8	465.941	3	9
38	27.43	tr|C5WN27|C5WN27_SORBI	Uncharacterized protein OS=Sorghum bicolor GN=SORBI_001G116500 PE=4 SV=1	15	2	99	ATGAFILTASHNPGGPTEDFGIK	iTRAQ8plex@N-term; iTRAQ8plex(K)@23		0.000746418	2908.56	728.146	2908.55	728.146	4	11
38					2	99	DAVQIITK	iTRAQ8plex@N-term; iTRAQ8plex(K)@8		-0.00947466	1494.91	748.464	1494.92	748.469	2	10
38					2	99	DSQDALAPLVDVALK	iTRAQ8plex@N-term; iTRAQ8plex(K)@15		-0.00165312	2162.24	541.567	2162.24	541.568	4	11
38					2	99	EDFGGGHPDPNLTYAK	iTRAQ8plex@N-term; iTRAQ8plex(K)@16		-0.00181765	2325.18	776.068	2325.19	776.069	3	12
38					2	99	ELMANLVSMQSSLSDVNK	iTRAQ8plex@N-term; iTRAQ8plex(K)@18		0.000102226	2573.37	858.796	2573.37	858.796	3	9
38					2	99	GATIVVSGDGR	iTRAQ8plex@N-term		-0.00254416	1334.74	668.379	1334.75	668.38	2	16
38					2	99	LSGTGSVGATIR	iTRAQ8plex@N-term		-0.000213389	1421.81	711.914	1421.81	711.915	2	13
38					2	99	LVSVEDIVR	iTRAQ8plex@N-term		-0.00419406	1332.79	667.401	1332.79	667.403	2	11
38					2	99	SMPTSAALDVVAK	iTRAQ8plex@N-term; Oxidation(M)@2; iTRAQ8plex(K)@13		-0.0117954	1913.06	638.695	1913.08	638.699	3	12
38					2	99	VYIEQYEK	iTRAQ8plex@N-term; iTRAQ8plex(K)@8		-0.00208221	1678.94	840.476	1678.94	840.477	2	8
38					2	99	YDYENVDAGAAK	iTRAQ8plex@N-term; iTRAQ8plex(K)@12		0.00230229	1922.99	642.003	1922.98	642.002	3	12
38					2	99	YNMGNGGPAPESVTDK	iTRAQ8plex@N-term; Deamidated(N)@5; iTRAQ8plex(K)@16		0.00114199	2245.12	749.379	2245.11	749.379	3	11
38					1.25181	96.56	TIFDFEAIK	iTRAQ8plex@N-term; iTRAQ8plex(K)@9		-0.00771693	1690.97	564.663	1690.98	564.666	3	7
38					0.280669	97.79	MAAANGAR	iTRAQ8plex@N-term; Oxidation(M)@1; Deamidated(N)@5		0.000194759	1081.55	541.782	1081.55	541.782	2	9
38					0.129011	97.46	AGAAK	iTRAQ8plex@N-term; iTRAQ8plex(K)@5	cleaved D-A@N-term	-0.0103289	1024.64	513.327	1024.65	513.332	2	7
39	25	cont136; cont133; cont129; cont122	crahCP1812051 keratin 10 (epidermolytic hyperkeratosis; keratosis palmaris et plantaris) [Homo sapiens (contaminant)]; pirKRHU0 keratin 10, type I, cytoskeletal - human [Homo sapiens (contaminant)]; trmQ8N175 Keratin 10 [Homo sapiens (contaminant)]; sptP13645 Keratin, type I cytoskeletal 10 (Cytokeratin 10) (K10) (CK 10) [Homo sapiens (contaminant)]	14	2	99	ADLEMQIESLTEELAYLK	iTRAQ8plex@N-term; iTRAQ8plex(K)@18		0.000808672	2703.45	676.87	2703.45	676.87	4	10
39					2	99	ALEESNYELEGK	iTRAQ8plex@N-term; iTRAQ8plex(K)@12		0.00345847	1989.05	664.026	1989.05	664.024	3	11
39					2	99	GSLGGGFSSGGFSGGSFSR	iTRAQ8plex@N-term		0.00404973	2010.97	671.332	2010.97	671.331	3	16
39					2	99	LASYLDK	iTRAQ8plex@N-term; iTRAQ8plex(K)@7		-0.00694222	1416.84	473.286	1416.84	473.289	3	10
39					2	99	LENEIQTYR	iTRAQ8plex@N-term		-0.00322818	1468.78	735.397	1468.78	735.399	2	11
39					2	99	NVQALEIELQSQLALK	iTRAQ8plex@N-term; Deamidated(Q)@12; iTRAQ8plex(K)@16		-0.018421	2405.38	802.801	2405.4	802.807	3	12
39					2	99	QSLEASLAETEGR	iTRAQ8plex@N-term		0.00681106	1693.89	565.636	1693.88	565.634	3	11
39					2	99	SLLEGEGSSGGGGR	iTRAQ8plex@N-term		0.00275144	1565.8	783.906	1565.8	783.905	2	10
39					2	99	VLDELTLTK	iTRAQ8plex@N-term; iTRAQ8plex(K)@9		-0.00707007	1638.99	547.339	1639	547.341	3	10
39					2	99	YENEVALR	iTRAQ8plex@N-term		-0.00838827	1296.69	649.352	1296.7	649.356	2	11
39					1.95861	99	VTMQNLNDR	iTRAQ8plex@N-term		-0.00165683	1393.73	697.871	1393.73	697.872	2	9
39					1.82391	98.71	LAADDFR	iTRAQ8plex@N-term		-0.00223564	1110.6	556.305	1110.6	556.306	2	10
39					1.37675	96.43	LKYENEVALR	iTRAQ8plex@N-term; iTRAQ8plex(K)@2	missed K-Y@2	-0.00992842	1842.07	615.031	1842.08	615.035	3	9
39					1.3098	96.64	SSSSGSVGESSSK	iTRAQ8plex@N-term; iTRAQ8plex(K)@13		0.00269269	1792.93	598.65	1792.93	598.649	3	8
40	43.18	tr|A0A1B6QL52|A0A1B6QL52_SORBI; tr|A0A1B6QL31|A0A1B6QL31_SORBI	Uncharacterized protein OS=Sorghum bicolor GN=SORBI_001G260800 PE=4 SV=1; Uncharacterized protein OS=Sorghum bicolor GN=SORBI_001G260800 PE=4 SV=1	15	2	99	AEGAMYLFPQIHLPQK	iTRAQ8plex@N-term; iTRAQ8plex(K)@16		0.003131	2450.36	817.795	2450.36	817.794	3	12
40					2	99	ALVVINPGNPTGQVLAEDNQYDIVK	iTRAQ8plex@N-term; iTRAQ8plex(K)@25		0.00281553	3274.81	819.709	3274.8	819.708	4	13
40					2	99	DAILQSLAR	iTRAQ8plex@N-term		-0.00361768	1289.76	645.886	1289.76	645.888	2	12
40					2	99	GEIVIHAQR	iTRAQ8plex@N-term		0.00156246	1325.77	442.932	1325.77	442.931	3	12
40					2	99	LLESTGIVVVPGSGFGQVPGTWHIR	iTRAQ8plex@N-term		0.00192484	2909.61	970.877	2909.61	970.876	3	13
40					2	99	NEGLVLLADEVYQENIYVDNK	iTRAQ8plex@N-term; Deamidated(N)@15; iTRAQ8plex(K)@21		0.00242674	3046.6	762.657	3046.6	762.656	4	15
40					2	99	QILATIPGR	iTRAQ8plex@N-term		-0.00438709	1271.78	636.899	1271.79	636.901	2	11
40					2	99	TGWGLEISDLK	iTRAQ8plex@N-term; iTRAQ8plex(K)@11		-0.00361642	1826.04	609.686	1826.04	609.687	3	13
40					2	99	VGDESYASYK	iTRAQ8plex@N-term; iTRAQ8plex(K)@10		0.00557524	1725.91	576.31	1725.9	576.308	3	10
40					1.82391	98.98	ALEDAFNK	iTRAQ8plex@N-term; iTRAQ8plex(K)@8		0.000305635	1514.86	505.959	1514.86	505.959	3	9
40					1.72125	98.48	GGYMEITGFSAPVR	iTRAQ8plex@N-term		0.00254494	1787.92	596.981	1787.92	596.98	3	8
40					1.63827	98.28	SLFSADAISR	iTRAQ8plex@N-term		0.00167528	1369.75	457.591	1369.75	457.591	3	10
40					1.55284	97.91	SMGYGEDDLPLVSFQSVSK	iTRAQ8plex@N-term; iTRAQ8plex(K)@19		0.0015339	2666.37	889.798	2666.37	889.798	3	9
40					1.38722	97.74	DAIAAGITSR	iTRAQ8plex@N-term		-0.00131962	1277.72	639.869	1277.72	639.87	2	10
40					0.273273	97.86	PASSVAVENLNPK	iTRAQ8plex@N-term; iTRAQ8plex(K)@13	cleaved A-P@N-term	-0.00720859	1933.1	645.375	1933.11	645.377	3	9
41	22.59	tr|C5X0G5|C5X0G5_SORBI	Uncharacterized protein OS=Sorghum bicolor GN=SORBI_001G236300 PE=3 SV=1	12	2	99	AVANETGAFFFLINGPEIMSK	iTRAQ8plex@N-term; Deamidated(N)@4; iTRAQ8plex(K)@21		-0.000577854	2864.52	717.138	2864.52	717.138	4	11
41					2	99	EIDIGVPDEVGR	iTRAQ8plex@N-term		0.0458344	1601.9	534.975	1601.86	534.96	3	12
41					2	99	ETVVEVPNVSWEDIGGLENVK	iTRAQ8plex@N-term; iTRAQ8plex(K)@21		-0.000745647	2920.56	731.148	2920.56	731.148	4	12
41					2	99	GPELLTMWFGESEANVR	iTRAQ8plex@N-term; Oxidation(W)@8		0.00243844	2255.12	752.715	2255.12	752.714	3	12
41					2	99	GSSVGDAGGAADR	iTRAQ8plex@N-term		0.00199532	1422.7	712.359	1422.7	712.358	2	11
41					2	99	LAEDVNLELISK	iTRAQ8plex@N-term; iTRAQ8plex(K)@12		-0.00894059	1951.14	651.386	1951.15	651.389	3	12
41					2	99	LDEVGYDDVGGVR	iTRAQ8plex@N-term		0.00203094	1696.86	849.437	1696.86	849.436	2	15
41					2	99	LDQLIYIPLPDEQSR	iTRAQ8plex@N-term		0.00155645	2103.15	702.058	2103.15	702.058	3	13
41					2	99	LVVDEATNDDNSVVALHPDTMER	iTRAQ8plex@N-term		0.00468186	2843.4	948.806	2843.39	948.804	3	10
41					2	99	NAPSIIFIDEIDSIAPK	iTRAQ8plex@N-term; iTRAQ8plex(K)@17		0.000332167	2450.39	613.604	2450.39	613.604	4	14
41					2	99	TALGTSNPSALR	iTRAQ8plex@N-term		-0.00534059	1490.83	746.423	1490.84	746.425	2	10
41					0.9914	98.03	TNGEVER	iTRAQ8plex@N-term; Deamidated(N)@2		0.00601668	1108.57	555.294	1108.57	555.291	2	9
42	54.52	tr|C5WYF2|C5WYF2_SORBI	Malate dehydrogenase OS=Sorghum bicolor GN=SORBI_001G219300 PE=3 SV=1	15	2	99	ALGQISER	iTRAQ8plex@N-term		-0.00189395	1176.68	589.345	1176.68	589.346	2	13
42					2	99	EFAPSIPEK	iTRAQ8plex@N-term; iTRAQ8plex(K)@9		0.0010909	1624.93	407.24	1624.93	407.239	4	10
42					2	99	ELVADDEWLNGEFITTVQQR	iTRAQ8plex@N-term; Deamidated(N)@10		0.00463819	2667.34	667.842	2667.33	667.841	4	15
42					2	99	GAAIIK	iTRAQ8plex@N-term; iTRAQ8plex(K)@6		-0.00574157	1179.77	590.894	1179.78	590.897	2	10
42					2	99	GVMLGADQPVILHMLDIPPAAEALNGVK	iTRAQ8plex@N-term; Oxidation(M)@14; Deamidated(N)@25; iTRAQ8plex(K)@28		-0.00297668	3493.91	874.485	3493.91	874.486	4	14
42					2	99	IVQGLPIDEFSR	iTRAQ8plex@N-term		-0.0010846	1676.94	559.987	1676.94	559.987	3	14
42					2	99	KLDATAQELSEEK	iTRAQ8plex@N-term; iTRAQ8plex(K)@1; iTRAQ8plex(K)@13	missed K-L@1	-0.00178704	2373.35	594.345	2373.35	594.345	4	12
42					2	99	LDATAQELSEEK	iTRAQ8plex@N-term; iTRAQ8plex(K)@12		-0.000375787	1941.05	971.533	1941.05	971.533	2	14
42					2	99	LSVQVSDVK	iTRAQ8plex@N-term; iTRAQ8plex(K)@9		-0.00382845	1581.95	791.983	1581.96	791.985	2	14
42					2	99	MELVDAAFPLLK	iTRAQ8plex@N-term; Oxidation(M)@1; iTRAQ8plex(K)@12		-0.00438132	1970.13	657.718	1970.14	657.72	3	12
42					2	99	VLVTGAAGQIGYALVPMIAR	iTRAQ8plex@N-term; Oxidation(M)@17		-0.00283395	2319.33	774.116	2319.33	774.117	3	13
42					2	99	VLVVANPANTNALILK	iTRAQ8plex@N-term; Deamidated(N)@11; iTRAQ8plex(K)@16		-0.00505307	2258.38	753.8	2258.38	753.801	3	13
42					1.88606	99	TSTGEKPVR	iTRAQ8plex@N-term; iTRAQ8plex(K)@6		-0.000716518	1581.93	528.317	1581.93	528.317	3	13
42					1.76955	98.86	NVSIYK	iTRAQ8plex@N-term; iTRAQ8plex(K)@6		-0.0134692	1330.79	666.404	1330.81	666.411	2	10
42					0.176526	98.33	AQASALEAHAAPN	iTRAQ8plex@N-term	cleaved N-C@C-term	-0.000933586	1553.81	777.912	1553.81	777.913	2	8
43	62.4	tr|C5WNL8|C5WNL8_SORBI	Uncharacterized protein OS=Sorghum bicolor GN=SORBI_001G410200 PE=3 SV=1	13	2	99	ALLSDPAFRPLVDK	iTRAQ8plex@N-term; iTRAQ8plex(K)@14		0.00181835	2149.27	538.326	2149.27	538.325	4	14
43					2	99	EDKPQPPPEGR	iTRAQ8plex@N-term; iTRAQ8plex(K)@3		-0.00268796	1857.02	620.013	1857.02	620.014	3	10
43					2	99	EGLLQLPSDK	iTRAQ8plex@N-term; iTRAQ8plex(K)@10		-0.00347822	1707	427.757	1707	427.758	4	9
43					2	99	ELLSGDKEGLLQLPSDK	iTRAQ8plex@N-term; iTRAQ8plex(K)@7; iTRAQ8plex(K)@17	missed K-E@7	-0.00295055	2753.59	689.405	2753.59	689.406	4	14
43					2	99	LAWHSAGTFDVSSR	iTRAQ8plex@N-term		0.0141186	1836.96	613.326	1836.94	613.321	3	13
43					2	99	NPAELAHGANAGLDIAVR	iTRAQ8plex@N-term		-0.000860759	2092.13	698.385	2092.13	698.385	3	20
43					2	99	QMGLSDQDIVALSGGHTLGR	iTRAQ8plex@N-term		0.00719952	2358.23	590.566	2358.23	590.564	4	19
43					2	99	SGFEGAWTSNPLVFDNSYFK	iTRAQ8plex@N-term; iTRAQ8plex(K)@20		-0.00361404	2873.45	719.369	2873.45	719.369	4	15
43					2	99	SYPTVSAEYSEAVEK	iTRAQ8plex@N-term; iTRAQ8plex(K)@15		0.00128785	2267.18	756.734	2267.18	756.733	3	15
43					2	99	TGGPFGTMK	iTRAQ8plex@N-term; iTRAQ8plex(K)@9		-0.00834887	1502.83	501.95	1502.84	501.953	3	11
43					1.69897	98.97	AFFEDYK	iTRAQ8plex@N-term; iTRAQ8plex(K)@7		-0.00595388	1526.82	764.416	1526.82	764.419	2	8
43					1.38722	96.96	ALIAEK	iTRAQ8plex@N-term; iTRAQ8plex(K)@6		-0.00797258	1251.79	626.904	1251.8	626.908	2	9
43					1.3098	97.38	EAHLK	iTRAQ8plex@N-term; iTRAQ8plex(K)@5		-0.0095635	1204.73	603.372	1204.74	603.377	2	8
44	21.99	tr|C5YIC1|C5YIC1_SORBI	Aconitate hydratase OS=Sorghum bicolor GN=SORBI_007G068100 PE=3 SV=1	13	2	99	AGEDADSLGLTGHER	iTRAQ8plex@N-term		-2.38662e-05	1830.9	611.308	1830.9	611.308	3	15
44					2	99	ATIANMSPEYGATMGFFPVDHVTLDYLK	iTRAQ8plex@N-term; iTRAQ8plex(K)@28		0.00106837	3695.88	924.978	3695.88	924.978	4	9
44					2	99	DIWPSTEEIAQVVQSSVLPDMFK	iTRAQ8plex@N-term; iTRAQ8plex(K)@23		0.0013362	3226.71	807.684	3226.7	807.683	4	13
44					2	99	FYSLPALNDPR	iTRAQ8plex@N-term		0.00064922	1595.86	532.961	1595.86	532.961	3	11
44					2	99	GNPMWNQLTVPEASLYSWDSK	iTRAQ8plex@N-term; iTRAQ8plex(K)@21		0.00496527	3030.54	758.643	3030.54	758.642	4	11
44					2	99	IIDWENTSPK	iTRAQ8plex@N-term; iTRAQ8plex(K)@10		-0.00332268	1810.01	906.01	1810.01	906.012	2	11
44					2	99	LAEIPFKPAR	iTRAQ8plex@N-term; iTRAQ8plex(K)@7		-0.00472721	1749.07	438.275	1749.08	438.276	4	11
44					2	99	SDETVSMIEAYLR	iTRAQ8plex@N-term		7.51002e-05	1816.92	606.647	1816.92	606.647	3	13
44					2	99	TSLAPGSGVVTK	iTRAQ8plex@N-term; iTRAQ8plex(K)@12		-0.00500293	1724.02	863.019	1724.03	863.022	2	10
44					2	99	VLLQDFTGVPAVVDLAAMR	iTRAQ8plex@N-term; Oxidation(M)@18		-0.00346191	2334.29	779.104	2334.29	779.105	3	14
44					1.61979	98.41	FDFHGQPAEMK	iTRAQ8plex@N-term; iTRAQ8plex(K)@11		-0.00206261	1913.99	639.004	1913.99	639.005	3	8
44					1.5376	98.03	FVEFYGEGMGK	iTRAQ8plex@N-term; iTRAQ8plex(K)@11		0.00803804	1870.98	468.753	1870.97	468.751	4	6
44					1.18709	95.57	TIHVPTGEK	iTRAQ8plex@N-term; iTRAQ8plex(K)@9		-0.00344799	1588.94	530.653	1588.94	530.654	3	9
45	60.54	tr|C5Y9W4|C5Y9W4_SORBI	Uncharacterized protein OS=Sorghum bicolor GN=SORBI_006G108400 PE=3 SV=1	15	2	99	AAQDIALAELAPTHPIR	iTRAQ8plex@N-term		-0.00339147	2090.18	697.732	2090.18	697.734	3	10
45					2	99	DAAENTMVAYK	iTRAQ8plex@N-term; Oxidation(M)@7; iTRAQ8plex(K)@11		0.014629	1835.97	612.997	1835.95	612.992	3	12
45					2	99	DNLTLWTSDISEDPAEEIR	iTRAQ8plex@N-term		0.00498342	2507.24	836.753	2507.23	836.752	3	18
45					2	99	IISSIEQK	iTRAQ8plex@N-term; iTRAQ8plex(K)@8		-0.00707464	1524.93	763.471	1524.93	763.474	2	12
45					2	99	LAEQAER	iTRAQ8plex@N-term		-0.00209232	1119.62	560.816	1119.62	560.817	2	11
45					2	99	LLESHLVPSSTAPESK	iTRAQ8plex@N-term; iTRAQ8plex(K)@16		-0.00367263	2302.3	768.439	2302.3	768.44	3	11
45					2	99	NLLSVAYK	iTRAQ8plex@N-term; iTRAQ8plex(K)@8		-0.00662616	1514.92	758.468	1514.93	758.471	2	13
45					2	99	QAFDEAISELDTLSEESYK	iTRAQ8plex@N-term; iTRAQ8plex(K)@19		-0.00140431	2782.4	928.474	2782.4	928.474	3	16
45					2	99	TVDSEELTVEER	iTRAQ8plex@N-term		0.00458706	1709.87	855.941	1709.86	855.939	2	19
45					2	99	YEEMVEFMEK	iTRAQ8plex@N-term; iTRAQ8plex(K)@10		-0.00167882	1941.97	648.329	1941.97	648.33	3	14
45					2	99	YLAEFK	iTRAQ8plex@N-term; iTRAQ8plex(K)@6		-0.00678867	1377.8	460.276	1377.81	460.278	3	8
45					1.45593	97.53	EENVYMAK	iTRAQ8plex@N-term; iTRAQ8plex(K)@8		-0.00477728	1590.85	531.29	1590.85	531.292	3	9
45					1.22185	95.95	IETELTK	iTRAQ8plex@N-term; iTRAQ8plex(K)@7		-0.00661683	1440.86	481.293	1440.86	481.296	3	9
45					1.18709	99	DSTLIMQLLR	iTRAQ8plex@N-term; Oxidation(M)@6		-0.0065134	1508.85	503.956	1508.85	503.959	3	11
45					0.00174067	99	AQDIALAELAPTHPIR	iTRAQ8plex@N-term; Carbamidomethyl(E)@8	cleaved A-A@N-term	-0.00345772	2076.16	693.061	2076.16	693.062	3	13
46	37.14	tr|A0A194YJY9|A0A194YJY9_SORBI	Uncharacterized protein OS=Sorghum bicolor GN=SORBI_010G182100 PE=4 SV=1	15	2	99	EHALLAFTLGVK	iTRAQ8plex@N-term; iTRAQ8plex(K)@12		-0.00114628	1906.15	477.545	1906.15	477.545	4	9
46					2	99	EVSSYLK	iTRAQ8plex@N-term; iTRAQ8plex(K)@7		-0.00794627	1432.83	717.423	1432.84	717.427	2	11
46					2	99	FAELVTK	iTRAQ8plex@N-term; iTRAQ8plex(K)@7		-0.00430655	1414.86	472.627	1414.86	472.629	3	8
46					2	99	IGGIGTVPVGR	iTRAQ8plex@N-term		-0.00735794	1328.8	443.941	1328.81	443.943	3	13
46					2	99	LPLQDVYK	iTRAQ8plex@N-term; iTRAQ8plex(K)@8		-0.00508213	1582.95	792.482	1582.95	792.484	2	14
46					2	99	MDATTPK	iTRAQ8plex@N-term; iTRAQ8plex(K)@7		-0.00845363	1370.76	686.388	1370.77	686.392	2	9
46					2	99	MVPTKPMVVETFSEYPPLGR	iTRAQ8plex@N-term; iTRAQ8plex(K)@5		0.00548892	2885.57	722.4	2885.56	722.398	4	20
46					2	99	QTVAVGVIK	iTRAQ8plex@N-term; iTRAQ8plex(K)@9		-0.00390915	1521.97	761.99	1521.97	761.992	2	13
46					2	99	STNLDWYK	iTRAQ8plex@N-term; iTRAQ8plex(K)@8		-0.00221507	1633.89	817.952	1633.89	817.954	2	14
46					2	99	VETGIIKPGMVVTFGPSGLTTEVK	iTRAQ8plex@N-term; iTRAQ8plex(K)@7; Oxidation(M)@10; iTRAQ8plex(K)@24		0.00237893	3387.95	678.597	3387.95	678.596	5	15
46					2	99	YYCTVIDAPGHR	iTRAQ8plex@N-term; Carbamidomethyl(C)@3		0.0175615	1754.89	585.97	1754.87	585.964	3	10
46					1.45593	97.96	GYVASNSKDDPAK	iTRAQ8plex@N-term; iTRAQ8plex(K)@8; iTRAQ8plex(K)@13	missed K-D@8	-0.00334535	2263.25	566.821	2263.26	566.822	4	8
46					1.18709	96.09	KDPTGAK	iTRAQ8plex@N-term; iTRAQ8plex(K)@1; iTRAQ8plex(K)@7	missed K-D@1	-0.00368889	1628	815.007	1628	815.009	2	7
46					0.939302	98.53	GYVASNSK	iTRAQ8plex@N-term; Deamidated(N)@6; iTRAQ8plex(K)@8		-0.00196992	1433.8	478.939	1433.8	478.94	3	9
46					0.0362122	95.43	VVETFSEYPPLGR	iTRAQ8plex@N-term	cleaved M-V@N-term	-0.00610625	1796.96	599.992	1796.96	599.994	3	8
47	40.48	tr|C5XIY9|C5XIY9_SORBI	Dihydrolipoyl dehydrogenase OS=Sorghum bicolor GN=SORBI_003G152900 PE=4 SV=1	14	2	99	AIDDAEGVVK	iTRAQ8plex@N-term; iTRAQ8plex(K)@10		-0.00407792	1623.93	542.316	1623.93	542.317	3	12
47					2	99	DLGIAYQVGK	iTRAQ8plex@N-term; iTRAQ8plex(K)@10		-0.00787388	1670.97	557.999	1670.98	558.001	3	12
47					2	99	FSNLEVDLPAMMAQK	iTRAQ8plex@N-term; iTRAQ8plex(K)@15		0.00442685	2301.24	576.317	2301.23	576.315	4	12
47					2	99	GIEGLFK	iTRAQ8plex@N-term; iTRAQ8plex(K)@7		-0.0080272	1370.83	457.951	1370.84	457.953	3	8
47					2	99	GVYAIGDAIPGPMLAHK	iTRAQ8plex@N-term; iTRAQ8plex(K)@17		0.00434912	2317.31	580.335	2317.31	580.334	4	14
47					2	99	LGSEVTVVEFAPDIVPSMDGEVR	iTRAQ8plex@N-term		-0.0033765	2749.41	917.478	2749.42	917.479	3	16
47					2	99	LSSPSEVSVDLIDGGSTVVK	iTRAQ8plex@N-term; iTRAQ8plex(K)@20		-0.0026075	2596.44	866.487	2596.44	866.488	3	13
47					2	99	LTLEPAAGGEQTILEADVVLVSAGR	iTRAQ8plex@N-term		0.00375507	2812.55	938.525	2812.55	938.524	3	10
47					2	99	NIIIATGSDVK	iTRAQ8plex@N-term; iTRAQ8plex(K)@11		-0.00481288	1738.04	580.354	1738.05	580.356	3	13
47					2	99	SLPGITIDEK	iTRAQ8plex@N-term; iTRAQ8plex(K)@10		-0.0078151	1679.98	561.002	1679.99	561.005	3	11
47					2	99	TPFTSGIGLETLGVETDK	iTRAQ8plex@N-term; iTRAQ8plex(K)@18		-0.00205556	2472.36	825.126	2472.36	825.126	3	16
47					1.4437	97.62	AVAGLTK	iTRAQ8plex@N-term; iTRAQ8plex(K)@7		-0.0118613	1266.8	423.274	1266.81	423.278	3	10
47					1.38722	97.3	AAQLGLK	iTRAQ8plex@N-term; iTRAQ8plex(K)@7		-0.0066354	1307.83	654.923	1307.84	654.927	2	8
47					1.30103	99	AAAGEESDVVVVGGGPGGYVAAIK	iTRAQ8plex@N-term; iTRAQ8plex(K)@24	cleaved Y-A@N-term	0.00504079	2780.52	696.138	2780.52	696.137	4	14
48	31.71	tr|A0A1B6PRR1|A0A1B6PRR1_SORBI; tr|A0A1B6PRP0|A0A1B6PRP0_SORBI	Uncharacterized protein OS=Sorghum bicolor GN=SORBI_005G112800 PE=4 SV=1; Uncharacterized protein OS=Sorghum bicolor GN=SORBI_005G112800 PE=4 SV=1	13	2	99	AEFGPSKPFAGAR	iTRAQ8plex@N-term; iTRAQ8plex(K)@7	cleaved L-A@N-term	-0.00357577	1942.09	648.369	1942.09	648.37	3	14
48					2	99	DIIMVDHMR	iTRAQ8plex@N-term		0.0246889	1432.77	478.598	1432.75	478.59	3	11
48					2	99	DLSQADFGR	iTRAQ8plex@N-term		0.00126218	1311.67	656.844	1311.67	656.844	2	15
48					2	99	DSAAVFAWK	iTRAQ8plex@N-term; iTRAQ8plex(K)@9		-0.000111327	1601.9	534.975	1601.9	534.975	3	11
48					2	99	IPDPESTDNAEFK	iTRAQ8plex@N-term; iTRAQ8plex(K)@13		0.00061965	2070.07	691.032	2070.07	691.032	3	17
48					2	99	LVGVSEETTTGVK	iTRAQ8plex@N-term; iTRAQ8plex(K)@13		0.000530857	1927.11	964.562	1927.11	964.562	2	14
48					2	99	LYQMQETGALLFPAINVNDSVTK	iTRAQ8plex@N-term; Oxidation(M)@4; iTRAQ8plex(K)@23		0.00699755	3175.71	794.935	3175.7	794.933	4	13
48					2	99	SQADYISVPIEGPYKPAHYR	iTRAQ8plex@N-term; iTRAQ8plex(K)@15		0.00488533	2898.55	725.646	2898.55	725.645	4	12
48					2	99	TGIIVLAEGR	iTRAQ8plex@N-term		-0.0014908	1331.81	444.943	1331.81	444.943	3	12
48					2	99	VAALHLGK	iTRAQ8plex@N-term; iTRAQ8plex(K)@8		-0.00320613	1415.9	708.959	1415.91	708.961	2	9
48					2	99	WVFPETK	iTRAQ8plex@N-term; iTRAQ8plex(K)@7		-0.00537775	1513.87	757.942	1513.88	757.945	2	9
48					1.92082	99	ATDVMIAGK	iTRAQ8plex@N-term; iTRAQ8plex(K)@9		-0.00769832	1512.87	505.298	1512.88	505.3	3	10
48					1.21467	95.93	AEEEYEK	iTRAQ8plex@N-term; iTRAQ8plex(K)@7		-0.00165269	1504.79	502.602	1504.79	502.603	3	9
49	41.25	tr|C5Z529|C5Z529_SORBI	Uncharacterized protein OS=Sorghum bicolor GN=SORBI_010G173100 PE=4 SV=1	13	2	99	ALIAAEYSGVK	iTRAQ8plex@N-term; iTRAQ8plex(K)@11		-0.0034932	1729.02	577.347	1729.02	577.348	3	17
49					2	99	FVMDEVYDMELYEWTK	iTRAQ8plex@N-term; Oxidation(M)@9; iTRAQ8plex(K)@16		-0.00305648	2721.31	908.112	2721.32	908.113	3	9
49					2	99	LKDDNPLFGSSR	iTRAQ8plex@N-term; iTRAQ8plex(K)@2	missed K-D@2	-0.00392523	1956.08	490.029	1956.09	490.03	4	10
49					2	99	MLVIGSEAPFK	iTRAQ8plex@N-term; Oxidation(M)@1; iTRAQ8plex(K)@11		-0.00629849	1815.04	606.019	1815.04	606.021	3	13
49					2	99	NPLDLLPPSK	iTRAQ8plex@N-term; iTRAQ8plex(K)@10		-0.00495783	1701.02	568.015	1701.03	568.017	3	9
49					2	99	VDISDEAQK	iTRAQ8plex@N-term; iTRAQ8plex(K)@9		-0.00494744	1611.89	538.303	1611.89	538.305	3	11
49					2	99	VNAMIEDQEPFEGEALLDAK	iTRAQ8plex@N-term; iTRAQ8plex(K)@20		0.00572114	2826.46	707.623	2826.46	707.622	4	13
49					2	99	VPVLETPDGAVFESNAIAR	iTRAQ8plex@N-term		0.00269837	2288.23	763.752	2288.23	763.751	3	20
49					2	99	YNDENTVSFVTLNK	iTRAQ8plex@N-term; Deamidated(N)@2; iTRAQ8plex(K)@14		-0.00222733	2252.18	751.733	2252.18	751.733	3	12
49					1.74473	98.95	QAESVPPVQK	iTRAQ8plex@N-term; iTRAQ8plex(K)@10		-0.00397517	1689.98	564.335	1689.99	564.336	3	11
49					1.58503	99	YFWTMVNQPNFK	iTRAQ8plex@N-term; Oxidation(M)@5; iTRAQ8plex(K)@12		0.00564634	2198.15	733.724	2198.14	733.722	3	9
49					1.34679	97.95	DFEMGVSNK	iTRAQ8plex@N-term; iTRAQ8plex(K)@9		-0.000740891	1633.86	545.627	1633.86	545.627	3	9
49					0.581699	95.29	GFWDMYDPEGYSLWFCDYK	iTRAQ8plex@N-term; Oxidation(M)@5; Carbamidomethyl(C)@16; iTRAQ8plex(K)@19		0.00111909	3102.4	776.608	3102.4	776.608	4	9
50	42.92	tr|A0A194YJS5|A0A194YJS5_SORBI	Uncharacterized protein OS=Sorghum bicolor GN=SORBI_010G172500 PE=4 SV=1	13	2	99	AVVGEEALSSEDLLYLEFLDK	iTRAQ8plex@N-term; iTRAQ8plex(K)@21		-0.00320947	2947.59	737.904	2947.59	737.905	4	12
50					2	99	AVVQVFEGTSGIDNK	iTRAQ8plex@N-term; iTRAQ8plex(K)@15		-0.000427431	2171.2	724.742	2171.2	724.742	3	15
50					2	99	GQVLEVDGEK	iTRAQ8plex@N-term; iTRAQ8plex(K)@10		-0.000503931	1680.95	841.482	1680.95	841.483	2	8
50					2	99	GYPGYMYTDLATIYER	iTRAQ8plex@N-term		0.0056068	2216.08	739.701	2216.08	739.7	3	15
50					2	99	QIYPPINVLPSLSR	iTRAQ8plex@N-term		0.00216812	1900.11	634.378	1900.11	634.377	3	16
50					2	99	TGSITQIPILTMPNDDITHPTPDLTGYITEGQIYIDR	iTRAQ8plex@N-term		0.00190079	4403.25	1101.82	4403.25	1101.82	4	11
50					2	99	TPVSLDMLGR	iTRAQ8plex@N-term		0.00117943	1391.78	464.933	1391.77	464.932	3	14
50					2	99	TVSGVAGPLVILDK	iTRAQ8plex@N-term; iTRAQ8plex(K)@14		-0.00713253	1976.21	495.059	1976.21	495.061	4	13
50					2	99	TYPEEMIQTGISTIDVMNSIAR	iTRAQ8plex@N-term		-0.000589228	2772.4	925.14	2772.4	925.14	3	14
50					2	99	VTLFLNLANDPTIER	iTRAQ8plex@N-term		-0.00509771	2019.13	674.049	2019.13	674.051	3	15
50					2	99	YQEIVNIR	iTRAQ8plex@N-term		-0.000676077	1337.76	669.888	1337.76	669.888	2	13
50					1.17393	97.23	DHSDVSNQLYANYAIGK	iTRAQ8plex@N-term; iTRAQ8plex(K)@17		0.00462908	2502.3	626.582	2502.3	626.581	4	9
50					0.60206	95.23	DFEENGSMER	iTRAQ8plex@N-term; Deamidated(N)@5		-0.00641429	1517.65	759.835	1517.66	759.838	2	8
51	32.54	tr|Q8LST4|Q8LST4_SORBI; tr|A0A194YIH8|A0A194YIH8_SORBI	Mitochondrial aldehyde dehydrogenase OS=Sorghum bicolor GN=ALDH2b PE=2 SV=1; Uncharacterized protein OS=Sorghum bicolor GN=SORBI_010G113000 PE=4 SV=1	13	2	99	ANASPYGLAAGVFTNSLDTANTLTR	iTRAQ8plex@N-term; Deamidated(N)@15		0.0122798	2829.46	944.16	2829.45	944.156	3	18
51					2	99	AVVTPIK	iTRAQ8plex@N-term; iTRAQ8plex(K)@7		-0.00480784	1334.87	668.442	1334.87	668.445	2	10
51					2	99	FADLIEK	iTRAQ8plex@N-term; iTRAQ8plex(K)@7		-0.00314604	1442.86	481.959	1442.86	481.96	3	9
51					2	99	GVEQGPQIDDEQFNK	iTRAQ8plex@N-term; iTRAQ8plex(K)@15		0.00061017	2311.19	771.404	2311.19	771.404	3	12
51					2	99	GYYIQPTIFSDVQDGMK	iTRAQ8plex@N-term; iTRAQ8plex(K)@17		-0.00253229	2569.33	857.451	2569.33	857.452	3	9
51					2	99	IAQEEIFGPVQSILK	iTRAQ8plex@N-term; iTRAQ8plex(K)@15		-0.00560546	2279.33	570.84	2279.33	570.841	4	9
51					2	99	LAFTGSTDTGK	iTRAQ8plex@N-term; iTRAQ8plex(K)@11		-0.00190282	1704.95	853.482	1704.95	853.483	2	8
51					2	99	LLINGNFVDAASGK	iTRAQ8plex@N-term; Deamidated(N)@4; iTRAQ8plex(K)@14		-0.00198431	2027.15	676.724	2027.15	676.724	3	15
51					2	99	TAEQTPLSALYISK	iTRAQ8plex@N-term; iTRAQ8plex(K)@14		0.00106601	2129.22	710.747	2129.22	710.747	3	14
51					2	99	TGEVIAHVAEGDAEDINR	iTRAQ8plex@N-term		0.00118526	2199.11	734.043	2199.11	734.043	3	15
51					2	99	VYDEFVEK	iTRAQ8plex@N-term; iTRAQ8plex(K)@8		-0.00403283	1635.89	546.305	1635.9	546.306	3	11
51					1.17393	99	STAAAVEEPITPSVQVNYTK	iTRAQ8plex@N-term; iTRAQ8plex(K)@20	cleaved F-S@N-term	-0.00464466	2712.47	679.126	2712.48	679.127	4	11
51					1.16115	96.86	DLNEVIK	iTRAQ8plex@N-term; iTRAQ8plex(K)@7		-0.004683	1437.86	719.938	1437.87	719.94	2	8
52	40.22	tr|C5XJT8|C5XJT8_SORBI	Uncharacterized protein OS=Sorghum bicolor GN=SORBI_003G156400 PE=3 SV=1	13	2	99	ADEFIIK	iTRAQ8plex@N-term; iTRAQ8plex(K)@7		-0.00455237	1442.85	722.435	1442.86	722.437	2	11
52					2	99	GQLTSEAGR	iTRAQ8plex@N-term		-0.00102364	1221.66	611.838	1221.66	611.838	2	11
52					2	99	IASLDVLAK	iTRAQ8plex@N-term; iTRAQ8plex(K)@9		-0.00521289	1536.96	513.329	1536.97	513.331	3	9
52					2	99	LATIPSSVVVLTPETFDSIVLDEAK	iTRAQ8plex@N-term; iTRAQ8plex(K)@25		0.00522093	3251.84	813.968	3251.84	813.966	4	16
52					2	99	LDEGVVIANLDADK	iTRAQ8plex@N-term; iTRAQ8plex(K)@14		-0.00321931	2079.16	694.062	2079.17	694.063	3	14
52					2	99	LDEGVVIANLDADKYR	iTRAQ8plex@N-term; iTRAQ8plex(K)@14	missed K-Y@14	0.00194802	2398.33	600.591	2398.33	600.59	4	10
52					2	99	TAEALAEFVNTEGGTNVK	iTRAQ8plex@N-term; iTRAQ8plex(K)@18		-0.00254228	2458.31	820.445	2458.32	820.446	3	14
52					2	99	VYVNIAK	iTRAQ8plex@N-term; iTRAQ8plex(K)@7		-0.00999322	1413.87	707.942	1413.88	707.948	2	8
52					2	99	YGVSGYPTIQWFPK	iTRAQ8plex@N-term; iTRAQ8plex(K)@14		-0.00160133	2250.23	751.083	2250.23	751.084	3	13
52					2	99	YGVTGFPTLK	iTRAQ8plex@N-term; iTRAQ8plex(K)@10		-0.00142493	1689.99	564.337	1689.99	564.338	3	10
52					1.65758	98.75	AGEDYDGGR	iTRAQ8plex@N-term		-0.0019347	1242.58	622.295	1242.58	622.296	2	8
52					1.284	97.33	EFLGASSDK	iTRAQ8plex@N-term; iTRAQ8plex(K)@9		-0.0045402	1560.86	521.293	1560.86	521.294	3	9
52					1.01773	99	DGDDVVALTESTFEK	iTRAQ8plex@N-term; iTRAQ8plex(K)@15	cleaved A-D@N-term	0.000507589	2233.16	745.393	2233.16	745.393	3	15
53	31.16	tr|C5WWQ2|C5WWQ2_SORBI	Uncharacterized protein OS=Sorghum bicolor GN=SORBI_001G342600 PE=4 SV=1	12	2	99	AEKENQTIQSVLGTSTR	iTRAQ8plex@N-term; iTRAQ8plex(K)@3	missed K-E@3	-0.00388821	2469.36	824.128	2469.36	824.129	3	10
53					2	99	AQLMIHGADAFPFTEER	iTRAQ8plex@N-term		0.00450279	2236.13	746.384	2236.13	746.382	3	15
53					2	99	DQSSFDDFFSQMPWLALPLEDER	iTRAQ8plex@N-term; Oxidation(M)@12		-0.000988097	3092.44	774.116	3092.44	774.117	4	9
53					2	99	ENQTIQSVLGTSTR	iTRAQ8plex@N-term		0.00151244	1836.99	919.5	1836.98	919.5	2	12
53					2	99	GIPSLVAIGPTGQTVSR	iTRAQ8plex@N-term		-0.00307279	1956.13	653.05	1956.13	653.051	3	18
53					2	99	LEILAEK	iTRAQ8plex@N-term; iTRAQ8plex(K)@7		-0.00303825	1422.89	475.303	1422.89	475.304	3	9
53					2	99	MPWLAIPQGDQK	iTRAQ8plex@N-term; iTRAQ8plex(K)@12		-0.00732427	1991.11	664.709	1991.11	664.711	3	10
53					2	99	MPWLAVPFSDTEGR	iTRAQ8plex@N-term		-0.000775649	1908.97	637.331	1908.97	637.331	3	14
53					2	99	SFEVIFASADQNEEGFNEYFAK	iTRAQ8plex@N-term; iTRAQ8plex(K)@22		0.00405491	3149.55	788.394	3149.54	788.393	4	9
53					2	99	SLPTLVLIGPDGK	iTRAQ8plex@N-term; iTRAQ8plex(K)@13		-0.00378807	1917.17	640.065	1917.18	640.066	3	14
53					2	99	TLNSNVADIIDEHGFEAWEGFPFSAEK	iTRAQ8plex@N-term; Deamidated(N)@3; iTRAQ8plex(K)@27		0.000984412	3631.79	908.956	3631.79	908.956	4	12
53					2	99	VSGIPHLVILDAK	iTRAQ8plex@N-term; iTRAQ8plex(K)@13		-0.000807291	1969.22	493.312	1969.22	493.312	4	8
54	50.87	tr|A0A1B6PA80|A0A1B6PA80_SORBI	Uncharacterized protein OS=Sorghum bicolor GN=SORBI_009G240600 PE=4 SV=1	13	2	99	DQVLAEVSR	iTRAQ8plex@N-term		-0.00235217	1319.73	660.874	1319.74	660.875	2	14
54					2	99	ELQGADSWSGLLDPLDLDLR	iTRAQ8plex@N-term		0.00627689	2516.31	630.086	2516.31	630.084	4	12
54					2	99	ESNWMGYVAVATDDGVAALGR	iTRAQ8plex@N-term; Oxidation(M)@5		0.00807551	2501.22	834.749	2501.22	834.746	3	20
54					2	99	GFLSVYTSSNPDSK	iTRAQ8plex@N-term; iTRAQ8plex(K)@14		-0.00447201	2109.12	1055.57	2109.12	1055.57	2	10
54					2	99	NAGDVVPTYPPLGYVDVAVQLPIATGR	iTRAQ8plex@N-term		-0.000664064	3085.68	1029.57	3085.68	1029.57	3	13
54					2	99	RDILVAWR	iTRAQ8plex@N-term	missed R-D@1	-0.00203858	1331.8	444.939	1331.8	444.94	3	13
54					2	99	SLEWVNDFDFTPVSAAPVLGSAAAANPAALVHR	iTRAQ8plex@N-term; iTRAQ8plex(S)@14		0.000251042	4001.13	801.232	4001.13	801.232	5	14
54					2	99	TNIITYGELTQATYDGFNQEQR	iTRAQ8plex@N-term		0.00348362	2865.41	956.145	2865.41	956.144	3	18
54					2	99	YNQTSAR	iTRAQ8plex@N-term; Deamidated(N)@2		0.00502944	1143.59	572.801	1143.58	572.799	2	11
54					1.95861	99	GTDGHWALQDFEQI	iTRAQ8plex@N-term		-0.000695498	1919.93	960.973	1919.93	960.973	2	9
54					1.63827	99	NQYPVPVSWWVAK	iTRAQ8plex@N-term; Deamidated(N)@1; iTRAQ8plex(K)@13		-0.0200673	2182.18	728.402	2182.2	728.409	3	10
54					1.27572	99	LMALYKDEVTSITVTGH	iTRAQ8plex@N-term; iTRAQ8plex(K)@6	cleaved H-S@C-term; missed K-D@6	-0.00185884	2485.37	622.35	2485.37	622.35	4	10
54					0.504456	99	SLEWVNDFDFTPVSAAPVLGSAAAAN	iTRAQ8plex@N-term	cleaved N-P@C-term	0.000149688	2952.48	985.168	2952.48	985.168	3	11
55	74.78	tr|A0A194YMM6|A0A194YMM6_SORBI	Uncharacterized protein OS=Sorghum bicolor GN=SORBI_010G262500 PE=4 SV=1	13	2	99	AGIALNDNFIK	iTRAQ8plex@N-term; Deamidated(N)@6; iTRAQ8plex(K)@11		-0.000963336	1784.03	595.683	1784.03	595.684	3	11
55					2	99	DAPMFVVGVNEDK	iTRAQ8plex@N-term; iTRAQ8plex(K)@13		-0.00369111	2028.08	677.033	2028.08	677.034	3	9
55					2	99	GASYEDIK	iTRAQ8plex@N-term; iTRAQ8plex(K)@8		0.0215962	1489.85	745.93	1489.82	745.919	2	10
55					2	99	GIMGYVEEDLVSTDFVGDSR	iTRAQ8plex@N-term; iTRAQ8plex(S)@19		0.00409825	2796.41	700.111	2796.41	700.11	4	15
55					2	99	LVSWYDNEWGYSNR	iTRAQ8plex@N-term		0.00836104	2092	698.342	2092	698.339	3	18
55					2	99	TLLFGQKPVTVFGIR	iTRAQ8plex@N-term; iTRAQ8plex(K)@7		-0.00924095	2283.38	762.135	2283.39	762.138	3	14
55					2	99	VALQSEDVELVAVNDPFITTDYMTY	iTRAQ8plex@N-term	cleaved Y-M@C-term	0.00322453	3136.55	1046.52	3136.55	1046.52	3	11
55					2	99	VALQSEDVELVAVNDPFITTDYMTYMFK	iTRAQ8plex@N-term; iTRAQ8plex(K)@28		0.00226998	3846.96	962.747	3846.96	962.746	4	19
55					2	99	VIHDNFGIIEGLMTTVHAITATQK	iTRAQ8plex@N-term; Oxidation(M)@13; iTRAQ8plex(K)@24		0.00744865	3232.78	647.563	3232.77	647.562	5	12
55					2	99	VLPDLNGK	iTRAQ8plex@N-term; Deamidated(N)@6; iTRAQ8plex(K)@8		-0.00365853	1463.88	732.946	1463.88	732.948	2	12
55					2	99	YDTVHGHWK	iTRAQ8plex@N-term; iTRAQ8plex(K)@9		0.00322758	1749.94	584.322	1749.94	584.321	3	11
55					1.76955	98.81	NPEEIPWGEAGADYVVESTGVFTDKDK	iTRAQ8plex@N-term; iTRAQ8plex(K)@25; iTRAQ8plex(K)@27	missed K-D@25	0.00189788	3864.98	967.253	3864.98	967.253	4	9
55					1.4437	97.67	AASEGPLK	iTRAQ8plex@N-term; iTRAQ8plex(K)@8		-0.00303109	1379.82	460.947	1379.82	460.948	3	11
56	41.12	tr|C5WZ25|C5WZ25_SORBI	Tubulin beta chain OS=Sorghum bicolor GN=SORBI_001G069800 PE=3 SV=1	13	2	99	ALTVPELTQQMWDAK	iTRAQ8plex@N-term; iTRAQ8plex(K)@15		-0.00404292	2338.28	780.433	2338.28	780.435	3	14
56					2	99	AVLMDLEPGTMDSVR	iTRAQ8plex@N-term; Oxidation(M)@4		0.00581912	1952.99	652.004	1952.99	652.002	3	15
56					2	99	EVDEQMLNVQNK	iTRAQ8plex@N-term; Oxidation(M)@6; iTRAQ8plex(K)@12		-0.00106999	2070.09	691.036	2070.09	691.036	3	11
56					2	99	GHYTEGAELIDSVLDVVR	iTRAQ8plex@N-term		-0.0013472	2276.19	570.056	2276.2	570.056	4	10
56					2	99	INVYYNEASGGR	iTRAQ8plex@N-term		0.000743908	1645.84	823.926	1645.84	823.926	2	13
56					2	99	KLAVNLIPFPR	iTRAQ8plex@N-term; iTRAQ8plex(K)@1	missed K-L@1	-0.00015968	1875.19	469.805	1875.19	469.805	4	9
56					2	99	MAGTFVGNSTSIQEMFR	iTRAQ8plex@N-term; Deamidated(N)@8		-0.00401416	2180.05	727.691	2180.05	727.692	3	12
56					2	99	NSSYFVEWIPNNVK	iTRAQ8plex@N-term; iTRAQ8plex(K)@14		-0.00271937	2304.23	769.085	2304.24	769.086	3	15
56					2	99	SGPFGQIFRPDNFVFGQSGAGNNWAK	iTRAQ8plex@N-term; iTRAQ8plex(K)@26		0.00656228	3405.75	852.446	3405.75	852.444	4	10
56					2	99	VSEQFTAMFR	iTRAQ8plex@N-term		-0.00306675	1518.78	760.396	1518.78	760.398	2	11
56					2	99	YAGDSDLQLER	iTRAQ8plex@N-term		0.00340688	1569.8	785.906	1569.79	785.904	2	15
56					1.85387	98.9	FPGQLNSDLR	iTRAQ8plex@N-term		-0.000129977	1449.79	725.901	1449.79	725.901	2	9
56					0.987163	98.29	MMLTFSVFPSPK	iTRAQ8plex@N-term; Oxidation(M)@2; iTRAQ8plex(K)@12		-0.00862531	2008.09	670.371	2008.1	670.374	3	8
57	37.16	tr|C5Y220|C5Y220_SORBI	Uncharacterized protein OS=Sorghum bicolor GN=SORBI_005G107900 PE=3 SV=1	13	2	99	AGFSDYK	iTRAQ8plex@N-term; iTRAQ8plex(K)@7		-0.00224221	1394.76	698.389	1394.77	698.39	2	11
57					2	99	AIAMAFPQIK	iTRAQ8plex@N-term; Oxidation(M)@4; iTRAQ8plex(K)@10		-0.00073441	1713.01	429.26	1713.01	429.26	4	8
57					2	99	DYQFVFQGVK	iTRAQ8plex@N-term; iTRAQ8plex(K)@10		-0.0022483	1838.02	613.679	1838.02	613.68	3	13
57					2	99	HGASLFEDSMER	iTRAQ8plex@N-term		-0.00222605	1681.8	561.608	1681.8	561.609	3	15
57					2	99	KIPADGVVNYVGGDMFK	iTRAQ8plex@N-term; iTRAQ8plex(K)@1; iTRAQ8plex(K)@17	missed K-I@1	-0.000618416	2721.53	681.389	2721.53	681.39	4	15
57					2	99	LGGAASLADLIAALSLPQAK	iTRAQ8plex@N-term; iTRAQ8plex(K)@20		0.00688083	2487.5	622.881	2487.49	622.879	4	16
57					2	99	LGLLVHDNFGTNIGVR	iTRAQ8plex@N-term		-0.000599448	2028.14	677.054	2028.14	677.055	3	17
57					2	99	SIPPAQMVTLK	iTRAQ8plex@N-term; Deamidated(Q)@6; iTRAQ8plex(K)@11		0.0122961	1793.07	598.697	1793.06	598.693	3	12
57					2	99	VTVLDLPQEIR	iTRAQ8plex@N-term		-0.000176794	1585.93	529.652	1585.93	529.652	3	14
57					1.4318	97.62	AIPSKEDGGK	iTRAQ8plex@N-term; iTRAQ8plex(K)@5; iTRAQ8plex(K)@10	missed K-E@5	-0.00728537	1913.13	638.716	1913.14	638.719	3	8
57					1.40894	98.61	DLILK	iTRAQ8plex@N-term; iTRAQ8plex(K)@5		-0.00552204	1208.79	605.402	1208.8	605.405	2	8
57					1.20066	95.91	IPADGVVNYVGGDMFK	iTRAQ8plex@N-term; iTRAQ8plex(K)@16		-0.00199764	2289.23	764.083	2289.23	764.084	3	10
57					1.16749	95.13	TDPGFHK	iTRAQ8plex@N-term; iTRAQ8plex(K)@7		-0.00528104	1408.79	705.401	1408.79	705.404	2	7
58	54.04	tr|C5YZJ4|C5YZJ4_SORBI	S-adenosylmethionine synthase OS=Sorghum bicolor GN=SORBI_009G033600 PE=3 SV=1	15	2	99	ANVDYEK	iTRAQ8plex@N-term; iTRAQ8plex(K)@7		-0.00388946	1445.79	723.904	1445.8	723.906	2	10
58					2	99	DDPDFTWEVVKPLK	iTRAQ8plex@N-term; iTRAQ8plex(K)@11; iTRAQ8plex(K)@14		-0.000736634	2600.46	651.123	2600.46	651.123	4	14
58					2	99	FVIGGPHGDAGLTGR	iTRAQ8plex@N-term		-0.005355	1756.95	440.244	1756.95	440.245	4	12
58					2	99	NEGGAMVPIR	iTRAQ8plex@N-term		-0.000351562	1346.73	449.917	1346.73	449.917	3	15
58					2	99	SIVANGLAR	iTRAQ8plex@N-term; Deamidated(N)@5		-0.0068051	1204.7	603.358	1204.71	603.361	2	15
58					2	99	TAAYGHFGR	iTRAQ8plex@N-term		-0.00162048	1282.67	428.564	1282.67	428.565	3	13
58					2	99	TIFHLNPSGR	iTRAQ8plex@N-term		-0.00241242	1444.81	482.61	1444.81	482.61	3	13
58					2	99	TNMVMVFGEITTK	iTRAQ8plex@N-term; iTRAQ8plex(K)@13		-0.00363613	2078.13	693.718	2078.14	693.719	3	13
58					2	99	TQVTVEYR	iTRAQ8plex@N-term		0.0014392	1298.72	650.365	1298.71	650.364	2	14
58					2	99	VLVNIEQQSPDIAQGVHGHFTK	iTRAQ8plex@N-term; iTRAQ8plex(K)@22		0.00987642	3024.67	757.175	3024.66	757.172	4	14
58					1.79588	99	EHVIKPVIPEQYLDEK	iTRAQ8plex@N-term; iTRAQ8plex(K)@5; iTRAQ8plex(K)@16		-0.000561135	2848.65	713.169	2848.65	713.169	4	11
58					1.38722	97.41	RPEEIGAGDQGHMFGYATDETPELMPLSHVLATK	iTRAQ8plex@N-term; iTRAQ8plex(K)@34		0.000756928	4305.17	862.041	4305.17	862.04	5	10
58					0.28567	98.13	AIGVPEPLSVFVDTYGTGTIPDKEILK	iTRAQ8plex@N-term; iTRAQ8plex(K)@23; iTRAQ8plex(K)@27	cleaved Y-A@N-term; missed K-E@23	-0.000386536	3771.15	755.237	3771.15	755.237	5	9
58					0.262013	99	IIIDTYGGWGAHGGGAFSGK	iTRAQ8plex@N-term; iTRAQ8plex(H)@12; iTRAQ8plex(K)@20		-0.00217396	2875.57	719.9	2875.57	719.901	4	12
58					0.244888	97.99	AIGVPEPLSVFVDTYGTGTIPDK	iTRAQ8plex@N-term; iTRAQ8plex(K)@23	cleaved Y-A@N-term	0.00640905	2983.64	746.918	2983.64	746.916	4	8
59	92.5	tr|Q4VQB2|Q4VQB2_SORBI	Pathogenesis-related protein 10b OS=Sorghum bicolor GN=PR10 PE=3 SV=1	17	2	99	AAEAYLVANPDAYN	iTRAQ8plex@N-term		-0.00218518	1784.89	893.451	1784.89	893.452	2	12
59					2	99	AAVMDWHTLAPK	iTRAQ8plex@N-term; Oxidation(M)@4; iTRAQ8plex(K)@12		-0.00559818	1963.08	491.776	1963.08	491.778	4	12
59					2	99	EALTAIFK	iTRAQ8plex@N-term; iTRAQ8plex(K)@8		-0.00388795	1499.91	500.978	1499.92	500.98	3	12
59					2	99	LDFLDVDK	iTRAQ8plex@N-term; iTRAQ8plex(K)@8		-0.00321295	1571.9	524.974	1571.9	524.975	3	10
59					2	99	LLPGVDAK	iTRAQ8plex@N-term; iTRAQ8plex(K)@8		-0.00652555	1419.88	710.949	1419.89	710.953	2	10
59					2	99	NTLVEGGNIGVAIETAASHIK	iTRAQ8plex@N-term; iTRAQ8plex(K)@21		0.000382617	2701.52	676.388	2701.52	676.388	4	20
59					2	99	QFNFTSFMPFSFMK	iTRAQ8plex@N-term; Oxidation(M)@8; iTRAQ8plex(K)@14		-0.00468223	2382.2	795.072	2382.2	795.074	3	11
59					2	99	VEPAAGGGSVVK	iTRAQ8plex@N-term; iTRAQ8plex(K)@12		-0.00594165	1677.98	560.335	1677.99	560.336	3	18
59					2	99	VNSHVVASAHPVEGDGGVGSVR	iTRAQ8plex@N-term		0.00468292	2433.27	609.325	2433.27	609.324	4	15
59					1.88606	99	SWTLEIPSPVAAPR	iTRAQ8plex@N-term	cleaved N-S@N-term	-0.000412077	1827.02	610.014	1827.02	610.014	3	16
59					1.76955	98.96	VESTYK	iTRAQ8plex@N-term; iTRAQ8plex(K)@6		-0.00477067	1333.77	667.89	1333.77	667.892	2	9
59					1.65758	98.64	LLPGVDAKDEEAK	iTRAQ8plex@N-term; iTRAQ8plex(K)@8; iTRAQ8plex(K)@13	missed K-D@8	-0.00302168	2296.34	575.092	2296.34	575.092	4	12
59					0.636388	99	ASANSWTLEIPSPVAAPR	Carbamyl@N-term	cleaved M-A@N-term	-0.0125618	1908.96	955.486	1908.97	955.492	2	12
59					0.187087	99	IGVAIETAASHIK	iTRAQ8plex@N-term; iTRAQ8plex(K)@13	cleaved N-I@N-term	-0.020654	1917.13	480.29	1917.15	480.295	4	9
59					0.0510982	97.2	LVANPDAYN	iTRAQ8plex@N-term	cleaved Y-L@N-term	0.00109602	1279.67	640.844	1279.67	640.843	2	8
59					0.00833099	99	TLEIPSPVAAPR	iTRAQ8plex@N-term	cleaved W-T@N-term	-0.0022728	1553.91	518.976	1553.91	518.977	3	14
59					0.000869447	99	SANSWTLEIPSPVAAPR	Carbamyl@N-term; iTRAQ8plex(S)@4	cleaved A-S@N-term	-0.0032726	2142.13	715.052	2142.14	715.053	3	16
60	22.03	tr|A0A194YGV9|A0A194YGV9_SORBI	Uncharacterized protein OS=Sorghum bicolor GN=SORBI_010G023700 PE=4 SV=1	14	2	99	AATGELLEK	iTRAQ8plex@N-term; iTRAQ8plex(K)@9		-0.00181278	1538.91	770.463	1538.91	770.464	2	13
60					2	99	FGASAPAGTIYK	iTRAQ8plex@N-term; iTRAQ8plex(K)@12		-0.00141088	1790.02	597.68	1790.02	597.68	3	12
60					2	99	FLAIDAVEK	iTRAQ8plex@N-term; iTRAQ8plex(K)@9		-0.00481948	1612.96	538.661	1612.96	538.662	3	12
60					2	99	ISIEAGSTLGWQK	iTRAQ8plex@N-term; iTRAQ8plex(K)@13		-0.0134153	1997.13	666.716	1997.14	666.721	3	10
60					2	99	QNLGWPYEPFFVPEDVK	iTRAQ8plex@N-term; iTRAQ8plex(K)@17		0.00252994	2672.41	891.812	2672.41	891.811	3	12
60					2	99	SIITGEFPTGWADALPK	iTRAQ8plex@N-term; iTRAQ8plex(K)@17		-0.00025408	2410.34	603.591	2410.34	603.591	4	11
60					1.56864	98.54	ESVLPAAVTAR	iTRAQ8plex@N-term		-0.0138953	1416.81	473.277	1416.82	473.282	3	8
60					1.49485	98.01	VTTTIGFGSPNK	iTRAQ8plex@N-term; iTRAQ8plex(K)@12		-0.00343503	1829.05	610.69	1829.05	610.691	3	10
60					1.48149	97.68	HTPEGAALEADWNAK	iTRAQ8plex@N-term; iTRAQ8plex(K)@15		-0.00660137	2217.16	740.06	2217.16	740.062	3	8
60					1.46852	97.85	AVTDKPTLIK	iTRAQ8plex@N-term; iTRAQ8plex(K)@5; iTRAQ8plex(K)@10		-0.0107431	1997.25	666.759	1997.27	666.762	3	9
60					1.37675	97.08	RPSILALSR	iTRAQ8plex@N-term		-0.0149571	1315.81	439.61	1315.82	439.615	3	11
60					1.36653	97.86	EYGITVESVIAAAK	iTRAQ8plex@N-term; iTRAQ8plex(K)@14		-0.0107885	2058.17	687.064	2058.18	687.068	3	10
60					1.27572	96.66	YADDAATLK	iTRAQ8plex@N-term; iTRAQ8plex(K)@9		-0.000950558	1574.88	525.966	1574.88	525.966	3	9
60					1.16115	96.19	EVEATR	iTRAQ8plex@N-term		-0.00159282	1007.55	504.784	1007.56	504.785	2	9
61	27.35	tr|A0A1B6Q140|A0A1B6Q140_SORBI	Uncharacterized protein OS=Sorghum bicolor GN=SORBI_003G034900 PE=4 SV=1	11	2	99	ASTSVAQGSSGGFWTWLTGAR	iTRAQ8plex@N-term	cleaved C-A@N-term	-0.0149889	2430.21	811.077	2430.22	811.082	3	15
61					2	99	EKDFVTASVLQTLLGGGGK	iTRAQ8plex@N-term; iTRAQ8plex(K)@2; iTRAQ8plex(K)@19	missed K-D@2	-0.00241694	2831.65	708.92	2831.65	708.92	4	13
61					2	99	ELTSLATPGQVDQSQLDR	iTRAQ8plex@N-term		-0.00141879	2261.18	754.734	2261.18	754.734	3	18
61					2	99	LNSDVLEQFIIENYTAPR	iTRAQ8plex@N-term		0.00152401	2425.28	809.434	2425.28	809.434	3	18
61					2	99	NPAFLDWEVK	iTRAQ8plex@N-term; iTRAQ8plex(K)@10		-0.000980738	1826.02	609.68	1826.02	609.68	3	13
61					2	99	QVLAFGER	iTRAQ8plex@N-term		-0.00500239	1222.69	612.354	1222.7	612.356	2	10
61					2	99	SAILANLESQASLTEDMGR	iTRAQ8plex@N-term		0.0048696	2309.19	770.737	2309.18	770.735	3	16
61					1.92082	99	EIDAIGGTAK	iTRAQ8plex@N-term; iTRAQ8plex(K)@10		-0.00545069	1581.91	791.964	1581.92	791.967	2	8
61					1.92082	99	TIVTTLPNGVK	iTRAQ8plex@N-term; Deamidated(N)@8; iTRAQ8plex(K)@11		-0.0180787	1751.05	584.69	1751.07	584.696	3	10
61					1.82391	98.98	LNHLVNEFDQIK	iTRAQ8plex@N-term; iTRAQ8plex(K)@12		-0.00151065	2077.18	520.302	2077.18	520.302	4	9
61					1.76955	99	AIDGVTLK	iTRAQ8plex@N-term; iTRAQ8plex(K)@8		-0.00770463	1423.88	712.946	1423.89	712.95	2	9
62	44.06	tr|A0A1B6Q9D0|A0A1B6Q9D0_SORBI	Uncharacterized protein OS=Sorghum bicolor GN=SORBI_002G054000 PE=4 SV=1	13	2	99	ALEGDMVTDAPGIALPPVFGAPIRPDVVR	iTRAQ8plex@N-term; Oxidation(M)@6		0.00903824	3292.79	824.205	3292.78	824.202	4	13
62					2	99	IETVPEMPLVISDSAESIEK	iTRAQ8plex@N-term; iTRAQ8plex(K)@20		0.00109561	2794.51	932.512	2794.51	932.512	3	16
62					2	99	IINSDEVQSVVKPLNK	iTRAQ8plex@N-term; iTRAQ8plex(K)@12; iTRAQ8plex(K)@16		-0.00812282	2694.6	674.656	2694.6	674.658	4	12
62					2	99	LNLLDLAPGGHLGR	iTRAQ8plex@N-term		-0.00088769	1749.02	584.014	1749.02	584.014	3	17
62					2	99	LNPYLGTAR	iTRAQ8plex@N-term		-0.00146788	1307.75	436.924	1307.75	436.924	3	8
62					2	99	MATLAEAAR	iTRAQ8plex@N-term		-0.00633251	1236.67	619.344	1236.68	619.347	2	12
62					2	99	NLPGVDVANVER	iTRAQ8plex@N-term		-0.000320398	1585.87	793.944	1585.87	793.944	2	16
62					2	99	QIGAYADAEK	iTRAQ8plex@N-term; iTRAQ8plex(K)@10		-0.0076592	1672.92	558.646	1672.92	558.649	3	11
62					2	99	TMISDSDYTEFENFTK	iTRAQ8plex@N-term; iTRAQ8plex(K)@16		-0.00191486	2535.23	846.083	2535.23	846.084	3	12
62					1.58503	98.4	NMAAVLK	iTRAQ8plex@N-term; iTRAQ8plex(K)@7		-0.0111472	1353.82	452.279	1353.83	452.283	3	9
62					1.55284	98.05	MTNADLGR	iTRAQ8plex@N-term		0.00177501	1180.62	591.317	1180.62	591.316	2	8
62					1.23657	99	VAVASALAATAVPALVQAR	iTRAQ8plex@N-term; iTRAQ8plex(S)@5		-0.00160575	2386.45	597.62	2386.45	597.62	4	11
62					1.05061	96.09	DSVAIRPGK	iTRAQ8plex@N-term; iTRAQ8plex(K)@9		-0.005611	1549.93	517.652	1549.94	517.654	3	9
63	50	tr|C5WW48|C5WW48_SORBI	Uncharacterized protein OS=Sorghum bicolor GN=SORBI_001G046300 PE=3 SV=1	12	2	99	AFVVVGDGDGHVGLGVK	iTRAQ8plex@N-term; iTRAQ8plex(K)@17		-0.00370046	2233.26	745.429	2233.27	745.43	3	11
63					2	99	FSMAPFQQFTDLLGKPTK	iTRAQ8plex@N-term; iTRAQ8plex(K)@15; iTRAQ8plex(K)@18		-0.00602375	2967.66	742.922	2967.67	742.924	4	11
63					2	99	GAIILAK	iTRAQ8plex@N-term; iTRAQ8plex(K)@7		-0.00969728	1292.85	431.959	1292.86	431.962	3	9
63					2	99	GLVLEAPTETAEA	iTRAQ8plex@N-term		-0.000960357	1603.86	802.937	1603.86	802.938	2	10
63					2	99	GSGIVAAR	iTRAQ8plex@N-term		-0.0018883	1033.62	517.816	1033.62	517.817	2	13
63					2	99	IEEIYLHSLPVK	iTRAQ8plex@N-term; iTRAQ8plex(K)@12		0.00202529	2048.22	513.061	2048.21	513.061	4	9
63					2	99	KVLQFAGIEDVFTSSR	iTRAQ8plex@N-term; iTRAQ8plex(K)@1	missed K-V@1	-0.000701688	2404.36	802.46	2404.36	802.46	3	15
63					2	99	TYGFLTPEFWTQTK	iTRAQ8plex@N-term; iTRAQ8plex(K)@14		-0.00334399	2326.24	776.421	2326.25	776.423	3	10
63					2	99	VLQFAGIEDVFTSSR	iTRAQ8plex@N-term		-0.000115877	1972.06	658.36	1972.06	658.36	3	19
63					1.88606	99	EHQIIETLVPGLKDEVMK	iTRAQ8plex@N-term; iTRAQ8plex(K)@13; iTRAQ8plex(K)@18	missed K-D@13	-0.00671022	2990.72	997.913	2990.72	997.915	3	8
63					1.85387	99	TLGNFVK	iTRAQ8plex@N-term; iTRAQ8plex(K)@7		-0.00944137	1385.84	462.954	1385.85	462.957	3	8
63					1.30103	97.29	EVATAIR	iTRAQ8plex@N-term		-0.00705206	1062.63	532.321	1062.63	532.324	2	11
64	67.12	tr|C5XHF1|C5XHF1_SORBI	Uncharacterized protein OS=Sorghum bicolor GN=SORBI_003G136200 PE=3 SV=1	18	2	99	ADISADDFFFSGLR	iTRAQ8plex@N-term		0.0010599	1863.93	622.318	1863.93	622.318	3	14
64					2	99	FPGVNTLGVSIAR	iTRAQ8plex@N-term; Deamidated(N)@5		-0.00233351	1634.93	545.983	1634.93	545.984	3	15
64					2	99	GDVFVFPR	iTRAQ8plex@N-term		0.00204676	1239.69	414.239	1239.69	414.238	3	10
64					2	99	GLVHFQQNR	iTRAQ8plex@N-term		0.00335267	1401.78	468.268	1401.78	468.267	3	13
64					2	99	GYGPAAVVAAFNSQLQGTQQIAM	iTRAQ8plex@N-term	cleaved M-T@C-term	0.00762528	2625.36	876.127	2625.35	876.125	3	14
64					2	99	GYGPAAVVAAFNSQLQGTQQIAMTLFGATPPVPTDILAK	iTRAQ8plex@N-term; Oxidation(M)@23; iTRAQ8plex(K)@39		-0.00223336	4567.46	762.25	4567.46	762.251	6	21
64					2	99	IDYAPGGQNPPHTHPR	iTRAQ8plex@N-term		-0.000665538	2060.05	413.017	2060.05	413.017	5	14
64					2	99	IGNGEVEHIK	iTRAQ8plex@N-term; Deamidated(N)@3; iTRAQ8plex(K)@10		-0.00664123	1703.96	568.994	1703.97	568.996	3	15
64					2	99	TLFGATPPVPTDILAK	iTRAQ8plex@N-term; iTRAQ8plex(K)@16	cleaved M-T@N-term	-0.00207014	2248.33	750.45	2248.33	750.45	3	16
64					1.85387	99	ANFAPK	iTRAQ8plex@N-term; iTRAQ8plex(K)@6		-0.00570478	1254.75	628.382	1254.75	628.385	2	10
64					1.36653	99	SQLQGTQQIAMTLFGATPPVPTDILAK	iTRAQ8plex@N-term; iTRAQ8plex(K)@27	cleaved N-S@N-term	-0.00717426	3433.9	859.483	3433.91	859.485	4	11
64					1.18046	99	AAGSLVTAANVEK	iTRAQ8plex@N-term; iTRAQ8plex(K)@13	cleaved N-A@N-term	-0.00565784	1838.07	613.696	1838.07	613.698	3	15
64					0.954677	99	GVNTLGVSIAR	iTRAQ8plex@N-term	cleaved P-G@N-term	-0.00205413	1389.82	464.281	1389.82	464.282	3	15
64					0.486782	99	GATPPVPTDILAK	iTRAQ8plex@N-term; iTRAQ8plex(K)@13	cleaved F-G@N-term	-0.00896033	1887.12	944.567	1887.13	944.572	2	11
64					0.109579	99	NSQLQGTQQIAMTLFGATPPVPTDILAK	iTRAQ8plex@N-term; Oxidation(M)@12; iTRAQ8plex(K)@28	cleaved F-N@N-term	0.00322031	3563.95	891.995	3563.95	891.994	4	16
64					0.0695604	99	LFGATPPVPTDILAK	iTRAQ8plex@N-term; iTRAQ8plex(K)@15	cleaved T-L@N-term	-0.00416539	2147.28	716.766	2147.28	716.768	3	10
64					0.0172766	99	GDPDMLQDVCVADYASPVK	iTRAQ8plex@N-term; Carbamidomethyl(C)@10; iTRAQ8plex(K)@19	cleaved A-G@N-term	0.0593844	2687.4	672.857	2687.34	672.842	4	11
64					0.00130485	95.37	PGGQNPPHTHPR	No iTRAQ8plex@N-term	cleaved A-P@N-term	0.00178308	1293.63	647.824	1293.63	647.824	2	8
65	32.08	tr|C5WSU8|C5WSU8_SORBI	Uncharacterized protein OS=Sorghum bicolor GN=SORBI_001G458800 PE=3 SV=1	14	2	99	AAGVAHFVEHMLFK	iTRAQ8plex@N-term; iTRAQ8plex(K)@14		-0.00269715	2164.2	542.058	2164.21	542.059	4	8
					2	99	AAINDIAESVMAFNTNYK	iTRAQ8plex@N-term; iTRAQ8plex(K)@18		-0.00427771	2579.35	860.79	2579.35	860.791	3	11
					2	99	AMEVLADILQNSNLDQAR	iTRAQ8plex@N-term; Oxidation(M)@2		-0.00115578	2320.2	774.407	2320.2	774.407	3	13
					2	99	APVLPYDR	iTRAQ8plex@N-term		0.000653327	1233.7	412.242	1233.7	412.241	3	10
					2	99	DTGLFGVYAVAK	iTRAQ8plex@N-term; iTRAQ8plex(K)@12		-0.00423561	1848.06	617.026	1848.06	617.027	3	13
					2	99	IAEAVNAR	iTRAQ8plex@N-term		-0.0090054	1146.66	574.336	1146.67	574.34	2	12
					2	99	PILGSADNVK	iTRAQ8plex@N-term; iTRAQ8plex(K)@10	cleaved R-P@N-term	0.00166149	1620.97	541.33	1620.97	541.329	3	14
					2	99	TATVGVWIDAGSR	iTRAQ8plex@N-term		0.00993945	1635.9	546.307	1635.89	546.304	3	11
					2	99	VATESSLAAR	iTRAQ8plex@N-term		-0.00136366	1307.73	654.874	1307.74	654.875	2	15
					1.61979	99	LSTDPTTTNMLVAK	iTRAQ8plex@N-term; Oxidation(M)@10; iTRAQ8plex(K)@14		-0.0058794	2115.16	706.062	2115.17	706.064	3	10
					1.11919	98.82	MVITAAGNVK	iTRAQ8plex@N-term; Oxidation(M)@1; iTRAQ8plex(K)@10		-0.0146787	1626.94	543.322	1626.96	543.327	3	12
					1.10791	95.79	EPASFTGSEVR	iTRAQ8plex@N-term		-0.00167355	1482.76	742.388	1482.76	742.388	2	8
					1.09152	98.46	VTTLPNGLR	iTRAQ8plex@N-term; Deamidated(N)@6		-0.00769059	1274.74	638.379	1274.75	638.382	2	10
					0.0177288	97.31	EDLENYIATHYTAPR	iTRAQ8plex@N-term; iTRAQ8plex(T)@9		0.0100845	2400.26	601.073	2400.25	601.071	4	11
66	51.67	tr|C5YYX1|C5YYX1_SORBI	Uncharacterized protein OS=Sorghum bicolor GN=SORBI_009G017600 PE=4 SV=1	12	2	99	AVSAEVLQASFNTTPEMEQLFR	iTRAQ8plex@N-term		-0.00143066	2771.41	924.81	2771.41	924.811	3	17
66					2	99	AWDLPEADAAK	iTRAQ8plex@N-term; iTRAQ8plex(K)@11		0.00536563	1793.98	599.001	1793.98	599	3	13
66					2	99	AYGGEGGSYYEWSPADLPMLGVASIGAAK	iTRAQ8plex@N-term; iTRAQ8plex(K)@29		0.0088389	3524.78	882.203	3524.77	882.201	4	11
66					2	99	DVGLGADLVR	iTRAQ8plex@N-term		-0.00232742	1317.75	440.259	1317.76	440.259	3	13
66					2	99	IADASGMEWFSIITTPNPIFSHLAGK	iTRAQ8plex@N-term; iTRAQ8plex(K)@26		0.00814935	3410.82	853.713	3410.82	853.711	4	12
66					2	99	LDSEIFFAPPSSN	iTRAQ8plex@N-term		0.000771322	1726.87	864.444	1726.87	864.443	2	12
66					2	99	LSLAAGGLALPSYSDSAK	iTRAQ8plex@N-term; iTRAQ8plex(K)@18		-0.00349322	2328.31	777.111	2328.31	777.112	3	12
66					2	99	LVSSQPASGIVK	iTRAQ8plex@N-term; iTRAQ8plex(K)@12		-0.00534905	1793.08	598.701	1793.09	598.703	3	11
66					2	99	TSIALPTGSPK	iTRAQ8plex@N-term; iTRAQ8plex(K)@11		0.00290058	1679.01	840.513	1679.01	840.511	2	11
66					2	99	VAYVLQGTGTCGIVLPEATK	iTRAQ8plex@N-term; Carbamidomethyl(C)@11; iTRAQ8plex(K)@20		-0.0132946	2684.49	895.837	2684.5	895.842	3	13
66					2	99	VVVLNTVNLPLVK	iTRAQ8plex@N-term; Deamidated(N)@5; iTRAQ8plex(K)@13		-0.00105511	2016.28	673.101	2016.28	673.101	3	10
66					1.85387	98.96	RLDSEIFFAPPSSN	iTRAQ8plex@N-term	missed R-L@1	0.00169288	1882.97	628.666	1882.97	628.665	3	10
67	35.98	tr|C5WSV4|C5WSV4_SORBI	Elongation factor Tu OS=Sorghum bicolor GN=SORBI_001G011000 PE=3 SV=1	11	2	99	AVAFDEIDKAPEEK	iTRAQ8plex@N-term; iTRAQ8plex(K)@9; iTRAQ8plex(K)@14	missed K-A@9	-0.00354255	2473.38	619.352	2473.38	619.353	4	11
67					2	99	GSALSALQGNNDEIGK	iTRAQ8plex@N-term; Deamidated(N)@10; iTRAQ8plex(K)@16		-0.0131183	2182.16	728.393	2182.17	728.397	3	11
67					2	99	ILDHGEAGDNVGLLLR	iTRAQ8plex@N-term		0.00415454	1995.11	499.785	1995.11	499.784	4	8
67					2	99	LMDAVDEYIPDPVR	iTRAQ8plex@N-term		-0.0018314	1935.99	646.337	1935.99	646.338	3	11
67					2	99	MVLPGDNVTANFELISPVPLEPGQR	iTRAQ8plex@N-term; Oxidation(M)@1		-0.00277339	3012.59	1005.2	3012.59	1005.2	3	12
67					2	99	QLDKPFLMPIEDVFSIQGR	Gln->pyro-Glu@N-term; iTRAQ8plex(K)@4		0.00298527	2519.34	840.788	2519.34	840.787	3	14
67					2	99	TGEDVEILGLTQSGPLK	iTRAQ8plex@N-term; iTRAQ8plex(K)@17		-0.00719067	2364.33	592.09	2364.34	592.091	4	14
67					2	99	TTLTAAITK	iTRAQ8plex@N-term; iTRAQ8plex(K)@9		-0.0119863	1526.94	509.986	1526.95	509.99	3	11
67					2	99	VDAVDDPELLELVEMELR	iTRAQ8plex@N-term		0.00132583	2388.24	797.088	2388.24	797.087	3	17
67					2	99	VELLGETK	iTRAQ8plex@N-term; iTRAQ8plex(K)@8		-0.00410898	1495.9	499.642	1495.91	499.643	3	10
67					0.224754	95.86	VLAEAGK	iTRAQ8plex@N-term; iTRAQ8plex(K)@7		-0.00804614	1294.8	432.607	1294.81	432.61	3	9
68	18.44	tr|C5YQ24|C5YQ24_SORBI	Uncharacterized protein OS=Sorghum bicolor GN=SORBI_008G004600 PE=3 SV=1	11	2	99	AETFGIPIPDWAK	iTRAQ8plex@N-term; iTRAQ8plex(K)@13		-0.00463508	2052.15	685.056	2052.15	685.057	3	10
68					2	99	ATSLSSASVDDAAVIEELIAK	iTRAQ8plex@N-term; iTRAQ8plex(K)@21		-0.0150818	2697.47	900.165	2697.49	900.171	3	12
68					2	99	AVLNPMAAMFGGIVGQEVVK	iTRAQ8plex@N-term; iTRAQ8plex(K)@20		-0.00287975	2638.48	660.627	2638.48	660.627	4	10
68					2	99	LFGSNVLVSGLQGLGAEIAK	iTRAQ8plex@N-term; iTRAQ8plex(K)@20		-0.00370264	2580.51	646.134	2580.51	646.135	4	11
68					2	99	LIDLAISINETLGDSK	iTRAQ8plex@N-term; iTRAQ8plex(K)@16		-0.0109214	2309.32	770.78	2309.33	770.784	3	9
68					2	99	NTFANLAIPLFSMAEPVPPK	iTRAQ8plex@N-term; iTRAQ8plex(K)@20		0.000213474	2764.54	692.144	2764.54	692.143	4	11
68					2	99	QLTFTFPEDAMTSSGAPFWSAPK	iTRAQ8plex@N-term; iTRAQ8plex(K)@23		0.00452295	3123.59	781.904	3123.58	781.903	4	9
68					2	99	TPTEVNAFLSNPGGYATAAR	iTRAQ8plex@N-term		0.00180994	2340.2	781.075	2340.2	781.075	3	11
68					1.74473	98.92	STVAATAAMAINPK	iTRAQ8plex@N-term; iTRAQ8plex(K)@14		-0.0191527	1953.1	652.04	1953.12	652.047	3	10
68					1.69897	98.8	NLALAGVK	iTRAQ8plex@N-term; iTRAQ8plex(K)@8		-0.0135678	1392.88	465.3	1392.89	465.304	3	9
68					1.4318	98.23	LQELNNAVIISTITGDLTK	iTRAQ8plex@N-term; iTRAQ8plex(K)@19		-0.00508912	2650.53	663.64	2650.54	663.641	4	8
69	37.09	tr|A0A1B6Q0N0|A0A1B6Q0N0_SORBI; tr|A0A1B6Q0M4|A0A1B6Q0M4_SORBI	Uncharacterized protein OS=Sorghum bicolor GN=SORBI_003G005800 PE=4 SV=1; Uncharacterized protein OS=Sorghum bicolor GN=SORBI_003G005800 PE=4 SV=1	11	2	99	FLDELAK	iTRAQ8plex@N-term; iTRAQ8plex(K)@7		-0.0034207	1442.86	481.959	1442.86	481.96	3	10
69					2	99	IDFPGAK	iTRAQ8plex@N-term; iTRAQ8plex(K)@7		-0.0072165	1354.8	452.607	1354.81	452.61	3	10
69					2	99	SGTTPLSPAITFILDK	iTRAQ8plex@N-term; iTRAQ8plex(K)@16		-0.00117907	2268.32	568.087	2268.32	568.087	4	13
69					2	99	VAPFIPEEPK	iTRAQ8plex@N-term; iTRAQ8plex(K)@10		-0.00804245	1734.01	579.01	1734.02	579.013	3	12
69					2	99	VAPFIPEEPKVEPAAEVEATSR	iTRAQ8plex@N-term; iTRAQ8plex(K)@10	missed K-V@10	-0.00352705	2973.62	744.413	2973.63	744.414	4	12
69					2	99	VEPAAEVEATSR	iTRAQ8plex@N-term		-0.00364584	1561.82	521.615	1561.83	521.616	3	16
69					2	99	VVETYEASPPEVK	iTRAQ8plex@N-term; iTRAQ8plex(K)@13		-0.00182316	2055.13	686.052	2055.14	686.052	3	16
69					2	99	VVSEAVAK	iTRAQ8plex@N-term; iTRAQ8plex(K)@8		-0.0170041	1409.85	470.958	1409.87	470.964	3	12
69					1.79588	99	AAAVGFLK	iTRAQ8plex@N-term; iTRAQ8plex(K)@8		-0.0107361	1383.86	462.294	1383.87	462.297	3	8
69					1.60206	98.47	VLPGLNK	iTRAQ8plex@N-term; iTRAQ8plex(K)@7		-0.00578974	1347.86	450.295	1347.87	450.297	3	10
69					1.45593	98.48	EIEDK	iTRAQ8plex@N-term; iTRAQ8plex(K)@5		-0.00506219	1240.71	621.361	1240.71	621.364	2	8
69					0.525784	95.51	SFNKEEIGK	iTRAQ8plex@N-term; Deamidated(N)@3; iTRAQ8plex(K)@4; iTRAQ8plex(K)@9	missed K-E@4	0.00411515	1964.14	655.72	1964.13	655.719	3	10
70	45.58	tr|C5X1Q1|C5X1Q1_SORBI	Uncharacterized protein OS=Sorghum bicolor GN=SORBI_001G385900 PE=4 SV=1	11	2	99	ADDGFSVTVR	iTRAQ8plex@N-term		-0.00253648	1369.71	457.578	1369.71	457.579	3	10
70					2	99	DEEGNPAFALVNK	iTRAQ8plex@N-term; iTRAQ8plex(K)@13		0.0117262	2011.1	671.372	2011.08	671.368	3	15
70					2	99	DGNVVLAPSNPR	iTRAQ8plex@N-term		-0.00189327	1541.85	514.956	1541.85	514.956	3	13
70					2	99	DGTAVVLWK	iTRAQ8plex@N-term; iTRAQ8plex(K)@9		-0.00514618	1595.94	532.989	1595.95	532.99	3	11
70					2	99	IKDEEGYPAFALVNR	iTRAQ8plex@N-term; iTRAQ8plex(K)@2	missed K-D@2	0.000175298	2329.29	583.33	2329.29	583.33	4	12
70					2	99	ILPWGDEAYAGGSGGAAANAPYGHGEPTVR	iTRAQ8plex@N-term		0.00602897	3244.59	812.155	3244.58	812.153	4	12
70					2	99	LVPFNPEYQDESVLWTESGDVGK	iTRAQ8plex@N-term; iTRAQ8plex(K)@23		0.000656032	3216.65	805.168	3216.64	805.168	4	16
70					2	99	LVPYNPNYQDESVLWTESR	iTRAQ8plex@N-term		-0.00118931	2613.3	872.107	2613.3	872.108	3	13
70					2	99	MVNNIYLNFDAFHGDKDHGGVR	iTRAQ8plex@N-term; iTRAQ8plex(K)@16	missed K-D@16	0.0288141	3126.62	782.663	3126.59	782.655	4	10
70					1.56864	98.76	MVNNIYLNFDAFHGDK	iTRAQ8plex@N-term; iTRAQ8plex(K)@16		-0.00350735	2505.29	627.33	2505.29	627.331	4	10
70					1.55284	98.12	VTGEAIK	iTRAQ8plex@N-term; iTRAQ8plex(K)@7		-0.00335267	1324.81	663.414	1324.82	663.416	2	10
71	30.23	tr|A0A194YRR0|A0A194YRR0_SORBI	Uncharacterized protein OS=Sorghum bicolor GN=SORBI_004G259200 PE=4 SV=1	11	2	99	AIAGAGVLSGYDQLQILFFGK	iTRAQ8plex@N-term; iTRAQ8plex(K)@21		0.00210032	2775.58	694.902	2775.58	694.902	4	12
71					2	99	DEGFSSLWR	iTRAQ8plex@N-term		7.20957e-05	1399.7	467.575	1399.7	467.575	3	10
71					2	99	GAGANILR	iTRAQ8plex@N-term		-0.00561664	1074.64	538.327	1074.65	538.33	2	11
71					2	99	GNTANVIR	iTRAQ8plex@N-term		-0.000621033	1147.66	574.838	1147.66	574.838	2	14
71					2	99	LLIQNQDEMIK	iTRAQ8plex@N-term; iTRAQ8plex(K)@11		-0.00258143	1952.12	977.067	1952.12	977.069	2	12
71					2	99	NFMIDFMMGGVSAAVSK	iTRAQ8plex@N-term; Oxidation(M)@8; iTRAQ8plex(K)@17		0.00132078	2428.24	608.068	2428.24	608.068	4	11
71					2	99	QFNGLVDVYR	iTRAQ8plex@N-term; Deamidated(N)@3		0.00426048	1514.81	505.943	1514.8	505.942	3	11
71					2	99	SDGIAGLYR	iTRAQ8plex@N-term		-0.00504524	1254.68	419.235	1254.69	419.236	3	11
71					2	99	SSLDAFQQILK	iTRAQ8plex@N-term; iTRAQ8plex(K)@11		-0.00389521	1857.08	620.033	1857.08	620.035	3	13
71					2	99	TIKDEGFSSLWR	iTRAQ8plex@N-term; iTRAQ8plex(K)@3	missed K-D@3	-0.00117547	2046.14	512.541	2046.14	512.541	4	13
71					1.40894	97.37	MMMTSGEAVK	iTRAQ8plex@N-term; iTRAQ8plex(K)@10		-0.00146008	1691.89	846.95	1691.89	846.951	2	6
72	27.57	tr|C5WXJ1|C5WXJ1_SORBI	Sucrose synthase OS=Sorghum bicolor GN=SORBI_001G344500 PE=3 SV=1	12	2	99	ASALLVDFFEK	iTRAQ8plex@N-term; iTRAQ8plex(K)@11		-0.00192355	1847.06	616.695	1847.07	616.696	3	11
72					2	99	DGAFEDVLR	iTRAQ8plex@N-term		0.0039748	1324.7	663.356	1324.69	663.354	2	11
72					2	99	GMLQPHQIIAEYNSAIPEAER	iTRAQ8plex@N-term		0.010485	2670.39	668.604	2670.37	668.601	4	14
72					2	99	LFHDKESMYPLLNFLR	iTRAQ8plex@N-term; iTRAQ8plex(K)@5	missed K-E@5	0.000503246	2630.45	658.62	2630.45	658.62	4	8
72					2	99	LKDGAFEDVLR	iTRAQ8plex@N-term; iTRAQ8plex(K)@2	missed K-D@2	0.00358307	1870.08	468.527	1870.08	468.527	4	10
72					2	99	MFDLIEQYNLNGHIR	iTRAQ8plex@N-term; Deamidated(N)@11		0.00290207	2167.11	723.376	2167.1	723.375	3	13
72					2	99	NLTGLVELYGR	iTRAQ8plex@N-term		-0.00496823	1537.87	513.631	1537.88	513.633	3	13
72					2	99	SLSALQGALR	iTRAQ8plex@N-term		-0.00267085	1318.78	440.602	1318.79	440.603	3	12
72					2	99	TMASTVPLAVEGEPSSK	iTRAQ8plex@N-term; Oxidation(M)@2; iTRAQ8plex(K)@17		0.00274272	2327.25	776.758	2327.25	776.757	3	12
72					2	99	VNVSELAVEELR	iTRAQ8plex@N-term		0.000859938	1660.93	554.651	1660.93	554.651	3	16
72					2	99	VPEYLQFK	iTRAQ8plex@N-term; iTRAQ8plex(K)@8		-0.0023383	1630.95	544.658	1630.95	544.659	3	10
72					0.659556	99	IGDSLSAHPNELVAVFTR	iTRAQ8plex@N-term; iTRAQ8plex(H)@8		-0.00506222	2533.41	634.359	2533.41	634.36	4	17
73	14.92	tr|C5XYP5|C5XYP5_SORBI	Uncharacterized protein OS=Sorghum bicolor GN=SORBI_004G233700 PE=4 SV=1	9	2	99	AVYNNGQAEGLTFWAPNINVFR	iTRAQ8plex@N-term; Deamidated(N)@5		-0.00193108	2785.41	929.478	2785.41	929.478	3	17
73					2	99	ISQLGDESPAIPR	iTRAQ8plex@N-term		0.00184424	1685.93	562.983	1685.93	562.982	3	15
73					2	99	ITEQDINR	iTRAQ8plex@N-term		-0.00125798	1291.7	646.859	1291.7	646.859	2	11
73					2	99	LDLTLPGQQQTLIESVANAAK	iTRAQ8plex@N-term; iTRAQ8plex(K)@21		-0.0109476	2817.6	705.406	2817.61	705.409	4	10
73					2	99	TSEDAVADVLK	iTRAQ8plex@N-term; iTRAQ8plex(K)@11		-0.00506923	1754.98	586.001	1754.99	586.003	3	13
73					2	99	VDDLVSR	iTRAQ8plex@N-term		-0.00163412	1106.62	554.318	1106.62	554.319	2	11
73					2	99	VTAQDLEDTYNPPFK	iTRAQ8plex@N-term; iTRAQ8plex(K)@15		-0.000502086	2345.24	782.753	2345.24	782.753	3	10
73					1.82391	98.91	IGQVIGVEAR	iTRAQ8plex@N-term		-0.0108553	1344.79	673.403	1344.8	673.409	2	11
73					1.42022	97.68	NDGGALPLSK	iTRAQ8plex@N-term; iTRAQ8plex(K)@10		-0.00542002	1578.91	527.312	1578.92	527.314	3	10
74	51.43	tr|A0A1B6QP14|A0A1B6QP14_SORBI	Uncharacterized protein OS=Sorghum bicolor GN=SORBI_001G418100 PE=4 SV=1	11	2	99	DGLVLMEDDFR	iTRAQ8plex@N-term		-0.000541811	1612.81	807.411	1612.81	807.411	2	17
74					2	99	ELINPDVTVTMTENTPDDPR	iTRAQ8plex@N-term		0.00650096	2560.27	854.431	2560.26	854.428	3	12
74					2	99	EVLGWEPK	iTRAQ8plex@N-term; iTRAQ8plex(K)@8		-0.00502775	1564.9	783.458	1564.91	783.461	2	11
74					2	99	HEVIVADNLFTGSK	iTRAQ8plex@N-term; iTRAQ8plex(K)@14		-0.00225095	2137.2	535.307	2137.2	535.307	4	13
74					2	99	ILLTSTSEVYGDPLEHPQTEAYWGNVNPIGVR	iTRAQ8plex@N-term		0.00459799	3858.98	965.752	3858.97	965.751	4	12
74					2	99	ILVTGGAGFIGSHLVDK	iTRAQ8plex@N-term; iTRAQ8plex(K)@17		-0.00711839	2291.34	764.787	2291.35	764.789	3	14
74					2	99	LMNGNNTGPINLGNPGEFTMLELAENVK	iTRAQ8plex@N-term; Deamidated(N)@3; iTRAQ8plex(K)@28		-0.00833004	3595.84	899.967	3595.85	899.969	4	15
74					2	99	TNVIGTLNMLGLAK	iTRAQ8plex@N-term; iTRAQ8plex(K)@14		-0.000765451	2052.22	685.081	2052.22	685.081	3	12
74					2	99	VAETLMFDYHR	iTRAQ8plex@N-term		0.00265825	1684.86	562.626	1684.85	562.626	3	9
74					2	99	VVSNFIAQAVR	iTRAQ8plex@N-term; Deamidated(N)@4		0.00253586	1507.87	503.63	1507.87	503.629	3	13
74					1.48149	97.52	GEPLTVQRPGTQTR	iTRAQ8plex@N-term		-0.00104407	1843.02	615.347	1843.02	615.348	3	9
75	24.11	tr|C5YBP9|C5YBP9_SORBI	Uncharacterized protein OS=Sorghum bicolor GN=SORBI_006G009100 PE=4 SV=1	12	2	99	AVWVADSQGLR	iTRAQ8plex@N-term		0.00837325	1504.84	502.62	1504.83	502.617	3	9
75					2	99	DGGLETLR	iTRAQ8plex@N-term		-0.00178039	1163.64	582.829	1163.65	582.83	2	12
75					2	99	HIEIFDTAAGAGQPPLQITQK	iTRAQ8plex@N-term; iTRAQ8plex(K)@21		0.0057859	2842.59	711.654	2842.58	711.652	4	11
75					2	99	LAFVDNEFK	iTRAQ8plex@N-term; iTRAQ8plex(K)@9		-0.00358173	1689.95	564.324	1689.96	564.326	3	9
75					2	99	LVAEGGATDADVDSGR	iTRAQ8plex@N-term		0.00395972	1835.92	918.968	1835.92	918.966	2	14
75					2	99	NGGWPSWASDDVIFFHR	iTRAQ8plex@N-term; Deamidated(N)@1		0.00594027	2295.11	574.784	2295.1	574.783	4	11
75					2	99	TDHFNPFVLDDGGR	iTRAQ8plex@N-term		0.00539484	1892.94	631.986	1892.93	631.985	3	12
75					2	99	VSDPTVVIR	iTRAQ8plex@N-term		-0.00300705	1288.76	645.389	1288.77	645.39	2	11
75					2	99	VTPEAFDAVTPAAISETK	iTRAQ8plex@N-term; iTRAQ8plex(K)@18		-0.00116447	2454.35	819.122	2454.35	819.123	3	19
75					2	99	VVQSGDDLGGHVNHPVFSPDGR	iTRAQ8plex@N-term		0.0122413	2592.31	649.085	2592.3	649.082	4	17
75					1.04576	95.07	GQFDLSPAVSPSGK	iTRAQ8plex@N-term; iTRAQ8plex(K)@14		0.00237485	1997.11	666.71	1997.1	666.709	3	8
75					0.187087	99	DAPELDNGLDSGYYAVF	iTRAQ8plex@N-term; Deamidated(N)@7	cleaved F-M@C-term	-0.00621956	2149.99	1076	2150	1076.01	2	9
76	31.15	tr|C5Z7L1|C5Z7L1_SORBI	Pyrophosphate--fructose 6-phosphate 1-phosphotransferase subunit beta OS=Sorghum bicolor GN=PFP-BETA PE=3 SV=1	12	2	99	ADLGYNYGVILIPEGLIDFIPEVQK	iTRAQ8plex@N-term; iTRAQ8plex(K)@25		-0.00502491	3383.88	846.977	3383.88	846.978	4	14
76					2	99	AMVELDAAPFK	iTRAQ8plex@N-term; iTRAQ8plex(K)@11		0.000115435	1799.01	600.678	1799.01	600.678	3	10
76					2	99	LASVYSEVQTNR	iTRAQ8plex@N-term		-0.002651	1669.89	835.953	1669.89	835.954	2	14
76					2	99	LFPNLFGQPSASLVPAAEPAATR	iTRAQ8plex@N-term	cleaved R-P@C-term	0.000964878	2657.45	886.824	2657.45	886.823	3	10
76					2	99	LFPNLFGQPSASLVPAAEPAATRPLK	iTRAQ8plex@N-term; iTRAQ8plex(K)@26		-0.00378941	3299.88	825.978	3299.89	825.979	4	12
76					2	99	MLISMVETELEK	iTRAQ8plex@N-term; iTRAQ8plex(K)@12		0.00130935	2030.13	677.716	2030.13	677.716	3	8
76					2	99	SNFSVVDGPASSAAGNPDEIAK	iTRAQ8plex@N-term; iTRAQ8plex(K)@22		0.00666054	2740.42	914.481	2740.41	914.478	3	13
76					2	99	TIQEQLMLER	iTRAQ8plex@N-term		-5.92847e-05	1563.86	782.937	1563.86	782.937	2	14
76					1.72125	99	DPHGNVQVAK	iTRAQ8plex@N-term; iTRAQ8plex(K)@10		0.0057166	1671.96	558.326	1671.95	558.325	3	9
76					1.49485	97.9	IYSEMIGNVMTDAR	iTRAQ8plex@N-term		-0.00144508	1902.95	635.323	1902.95	635.323	3	9
76					1.40894	97.68	NVTNYITDIICK	iTRAQ8plex@N-term; Carbamidomethyl(C)@11; iTRAQ8plex(K)@12		-0.0088974	2061.13	688.051	2061.14	688.054	3	7
76					0.0264104	99	AAAAVTSNGGAVAANGGPAPGR	Carbamyl@N-term; Deamidated(N)@15	cleaved M-A@N-term	-0.00558216	1879.91	940.961	1879.91	940.964	2	11
77	48.92	tr|C5XES8|C5XES8_SORBI	Uncharacterized protein OS=Sorghum bicolor GN=SORBI_003G386000 PE=3 SV=1	11	2	99	APGGAPANVAIAVSR	iTRAQ8plex@N-term		-0.0057132	1653.94	552.321	1653.95	552.323	3	17
77					2	99	DNGVDDGGVVFDAGAR	iTRAQ8plex@N-term; Deamidated(N)@2		0.006646	1867.89	623.638	1867.89	623.636	3	15
77					2	99	EAGALLSYDPNLR	iTRAQ8plex@N-term		0.00352453	1721.93	574.984	1721.93	574.982	3	14
77					2	99	GAIPSLPTEAEVLQLIEK	iTRAQ8plex@N-term; iTRAQ8plex(K)@18		-0.00557484	2515.47	629.874	2515.47	629.875	4	11
77					2	99	LGGGAAFVGK	iTRAQ8plex@N-term; iTRAQ8plex(K)@10		-0.00929486	1483.89	495.637	1483.9	495.64	3	11
77					2	99	NPSADMLLTADELNVELIK	iTRAQ8plex@N-term; iTRAQ8plex(K)@19		-0.0122289	2693.47	898.829	2693.48	898.833	3	10
77					2	99	TQILSIWDQADIVK	iTRAQ8plex@N-term; iTRAQ8plex(K)@14		0.00131041	2237.29	560.33	2237.29	560.329	4	11
77					2	99	VQQVDTTGAGDAFVGALLQR	iTRAQ8plex@N-term		0.000361065	2349.26	784.094	2349.26	784.094	3	21
77					2	99	VSEVELEFLTGIDSVEDDVVMK	iTRAQ8plex@N-term; iTRAQ8plex(K)@22		0.000267402	3060.6	766.158	3060.6	766.158	4	11
77					1.74473	99	DFHGAVPSFK	iTRAQ8plex@N-term; iTRAQ8plex(K)@10		-0.00767425	1711.94	428.993	1711.95	428.995	4	9
77					1.05061	95.14	KGAIPSLPTEAEVLQLIEK	iTRAQ8plex@N-term; iTRAQ8plex(K)@1; iTRAQ8plex(K)@19	missed K-G@1	0.000643496	2947.77	590.562	2947.77	590.562	5	7
78	60.09	tr|C5YHF8|C5YHF8_SORBI	Uncharacterized protein OS=Sorghum bicolor GN=SORBI_007G053300 PE=3 SV=1	12	2	99	DGYMISSGQPVNEYIDSAVR	iTRAQ8plex@N-term		0.00371447	2504.22	835.747	2504.22	835.746	3	14
78					2	99	ELAEDGYSGVEVR	iTRAQ8plex@N-term		-0.000543411	1726.87	576.63	1726.87	576.63	3	17
78					2	99	FNFPENGVELYAEK	iTRAQ8plex@N-term; Deamidated(N)@6; iTRAQ8plex(K)@14		-0.000863285	2265.18	756.066	2265.18	756.067	3	14
78					2	99	IMLDWDPK	iTRAQ8plex@N-term; iTRAQ8plex(K)@8		-0.0113956	1624.9	813.457	1624.91	813.463	2	8
78					2	99	KFVSDGVFYAELNEMLTR	iTRAQ8plex@N-term; iTRAQ8plex(K)@1	missed K-F@1	0.0019141	2726.46	682.622	2726.46	682.621	4	9
78					2	99	QGVLGIK	iTRAQ8plex@N-term; iTRAQ8plex(K)@7		-0.00566047	1321.85	661.932	1321.85	661.934	2	10
78					2	99	VGPITPLPDLVTIHTPK	iTRAQ8plex@N-term; iTRAQ8plex(K)@17		-0.0069536	2405.44	602.368	2405.45	602.37	4	12
78					2	99	VGPITPLPDLVTIHTPKDEDELRPPVLAPEV	iTRAQ8plex@N-term; iTRAQ8plex(K)@17	missed K-D@17	0.0065319	3965.24	794.055	3965.23	794.054	5	15
78					1.3279	96.87	FVMESGAK	iTRAQ8plex@N-term; iTRAQ8plex(K)@8		-0.00860448	1475.82	738.916	1475.83	738.921	2	9
78					1.27572	96.45	FKDGYMISSGQPVNEYIDSAVR	iTRAQ8plex@N-term; iTRAQ8plex(K)@2	missed K-D@2	0.0117137	3083.6	1028.87	3083.58	1028.87	3	8
78					1.27572	96.43	TQNVLGEK	iTRAQ8plex@N-term; iTRAQ8plex(K)@8		-0.00622113	1495.88	499.632	1495.88	499.635	3	11
78					1.14874	95.45	ELTSVVQK	iTRAQ8plex@N-term; iTRAQ8plex(K)@8		-0.0118655	1510.91	504.643	1510.92	504.647	3	10
79	32.8	tr|A0A1B6P8L2|A0A1B6P8L2_SORBI	Uncharacterized protein OS=Sorghum bicolor GN=SORBI_009G147800 PE=4 SV=1	11	2	99	AAAPAAEVAVTEADNK	iTRAQ8plex@N-term; iTRAQ8plex(K)@16		-0.0022568	2135.17	712.729	2135.17	712.73	3	11
79					2	99	AEEPAPVAAEEK	iTRAQ8plex@N-term; iTRAQ8plex(K)@12		-0.0073322	1848	617.008	1848.01	617.01	3	10
79					2	99	EELIWGVPLVGDDER	iTRAQ8plex@N-term		-0.00134839	2030.06	677.694	2030.06	677.695	3	13
79					2	99	ELVAAALANGEFNLPPPPPPPAAK	iTRAQ8plex@N-term; iTRAQ8plex(K)@24		0.025839	2988.72	748.186	2988.69	748.18	4	13
79					2	99	ETIEIPATENSTVVWELR	iTRAQ8plex@N-term		-0.00473904	2390.26	797.76	2390.26	797.762	3	16
79					2	99	QALALLQDNYPEFVAK	iTRAQ8plex@N-term; iTRAQ8plex(K)@16		-0.00892286	2427.35	607.846	2427.36	607.848	4	13
79					2	99	TVEAIEETVAAATAVEPEAESALAQVAEPK	iTRAQ8plex@N-term; iTRAQ8plex(K)@30		-0.00767632	3631.92	908.988	3631.93	908.99	4	17
79					2	99	TVVVAEEEATK	iTRAQ8plex@N-term; iTRAQ8plex(K)@11		-0.0102502	1783.01	595.343	1783.02	595.347	3	11
79					2	99	VVLAVNNPASTK	iTRAQ8plex@N-term; iTRAQ8plex(K)@12		-0.00652671	1820.09	607.705	1820.1	607.707	3	13
79					2	99	YIAPEQVPVQFGGLYK	iTRAQ8plex@N-term; iTRAQ8plex(K)@16		-0.0070798	2416.35	806.459	2416.36	806.461	3	12
79					1.88606	99	AVEAAAEEEK	iTRAQ8plex@N-term; iTRAQ8plex(K)@10		0.00473294	1653.91	552.31	1653.9	552.308	3	11
80	23.99	tr|A0A194YLC1|A0A194YLC1_SORBI	Uncharacterized protein OS=Sorghum bicolor GN=SORBI_010G251100 PE=4 SV=1	10	2	99	ALGDYLGVK	iTRAQ8plex@N-term; iTRAQ8plex(K)@9		-0.0055327	1542.92	515.313	1542.92	515.315	3	9
80					2	99	DQIYDIFQLLPAK	iTRAQ8plex@N-term; iTRAQ8plex(K)@13		-0.00273969	2171.24	543.818	2171.25	543.819	4	10
80					2	99	GIYAYGFEKPSAIQQR	iTRAQ8plex@N-term; iTRAQ8plex(K)@9		0.00281253	2435.35	609.844	2435.34	609.843	4	14
80					2	99	GLDVIQQAQSGTGK	iTRAQ8plex@N-term; iTRAQ8plex(K)@14		0.00193668	2009.14	670.72	2009.14	670.719	3	16
80					2	99	GVAINFVTR	iTRAQ8plex@N-term		-0.00557086	1279.75	427.591	1279.76	427.592	3	12
80					2	99	ILASGVHVVVGTPGR	iTRAQ8plex@N-term		-0.0134343	1765.04	589.353	1765.05	589.358	3	12
80					2	99	IQVGVFSATMPPEALEITR	iTRAQ8plex@N-term		-0.0142191	2362.27	788.432	2362.29	788.436	3	15
80					2	99	MFVLDEADEMLSR	iTRAQ8plex@N-term		0.000505124	1858.91	620.644	1858.91	620.644	3	11
80					2	99	VDWLTDK	iTRAQ8plex@N-term; iTRAQ8plex(K)@7		-0.00217021	1483.85	495.623	1483.85	495.624	3	8
80					1.60206	98.52	RDELTLEGIK	iTRAQ8plex@N-term; iTRAQ8plex(K)@10	missed R-D@1	-0.0080796	1781.04	446.268	1781.05	446.27	4	11
81	30.16	tr|A0A1B6QID3|A0A1B6QID3_SORBI; tr|A0A1B6QIC5|A0A1B6QIC5_SORBI; tr|A0A1B6QIB9|A0A1B6QIB9_SORBI	Uncharacterized protein OS=Sorghum bicolor GN=SORBI_001G107200 PE=4 SV=1; Uncharacterized protein OS=Sorghum bicolor GN=SORBI_001G107100 PE=4 SV=1; Uncharacterized protein OS=Sorghum bicolor GN=SORBI_001G107100 PE=4 SV=1	10	2	99	AFVHWYVGEGMEEGEFSEAR	iTRAQ8plex@N-term		-0.000277738	2633.22	878.746	2633.22	878.746	3	10
81					2	99	AVFVDLEPTVIDEVR	iTRAQ8plex@N-term		0.00560723	2005.11	502.285	2005.1	502.283	4	11
81					2	99	DVNAAVATIK	iTRAQ8plex@N-term; iTRAQ8plex(K)@10		-0.00538239	1608.96	537.327	1608.97	537.329	3	14
81					2	99	EDAANNFAR	iTRAQ8plex@N-term		-0.00135665	1310.65	656.333	1310.65	656.333	2	11
81					2	99	EDLAALEK	iTRAQ8plex@N-term; iTRAQ8plex(K)@8		-0.00249727	1495.87	499.63	1495.87	499.631	3	10
81					2	99	FDGALNVDVNEFQTNLVPYPR	iTRAQ8plex@N-term		0.00916816	2711.4	678.856	2711.39	678.854	4	13
81					2	99	LSVDYGK	iTRAQ8plex@N-term; iTRAQ8plex(K)@7		-0.00905282	1388.8	695.409	1388.81	695.414	2	10
81					2	99	QLFHPEQLISGK	iTRAQ8plex@N-term; iTRAQ8plex(K)@12		-0.000503303	2004.16	669.061	2004.16	669.061	3	11
81					2	99	TVGGGDDAFNTFFSETGAGK	iTRAQ8plex@N-term; iTRAQ8plex(K)@20		0.00149731	2585.29	862.77	2585.29	862.769	3	17
81					1.74473	98.68	SLDIERPTYTNLNR	iTRAQ8plex@N-term		0.00668462	1995.08	998.545	1995.07	998.542	2	8
82	8.044	tr|C5XGS0|C5XGS0_SORBI	Uncharacterized protein OS=Sorghum bicolor GN=SORBI_003G258800 PE=4 SV=1	11	2	99	DAGFELPPPGEYAVGMFFMPTDEK	iTRAQ8plex@N-term; iTRAQ8plex(K)@24		0.0101469	3252.61	814.159	3252.6	814.157	4	11
82					2	99	DGVEALGSMGNDTPLAVMSNR	iTRAQ8plex@N-term		0.0200238	2437.21	813.41	2437.19	813.403	3	12
82					2	99	DILSDFDNLLPK	iTRAQ8plex@N-term; iTRAQ8plex(K)@12		-0.00167427	1997.13	666.717	1997.13	666.717	3	8
82					2	99	EVAIESTPGPLLNTQSAR	iTRAQ8plex@N-term		-0.00175315	2186.18	729.735	2186.19	729.736	3	14
82					2	99	GAQIFEALGLSSEVIGK	iTRAQ8plex@N-term; iTRAQ8plex(K)@17		-0.00396966	2326.33	776.451	2326.34	776.453	3	14
82					2	99	GYTILVLSDR	iTRAQ8plex@N-term		0.000197348	1439.83	480.95	1439.83	480.95	3	7
82					2	99	VIMGSEVGVVDVPPEDVLR	iTRAQ8plex@N-term		-0.00387378	2313.25	772.091	2313.26	772.093	3	16
82					1.79588	99	ISLDEVEPASEIVK	iTRAQ8plex@N-term; iTRAQ8plex(K)@14		-0.00323803	2136.21	713.077	2136.21	713.079	3	10
82					1.65758	98.71	NTESVLAR	iTRAQ8plex@N-term		0.000951547	1192.67	597.344	1192.67	597.343	2	8
82					1.18709	96.95	NTGDGAGIMVALPHDFFK	iTRAQ8plex@N-term; iTRAQ8plex(K)@18		0.0010637	2497.33	625.339	2497.32	625.339	4	9
82					1.12494	95.97	GPLVSIDEMEAIK	iTRAQ8plex@N-term; iTRAQ8plex(K)@13		0.00157245	2009.13	670.719	2009.13	670.718	3	9
83	30.43	tr|A0A1B6Q513|A0A1B6Q513_SORBI	Uncharacterized protein OS=Sorghum bicolor GN=SORBI_003G241500 PE=4 SV=1	11	2	99	DIFQEVYEAGWK	iTRAQ8plex@N-term; iTRAQ8plex(K)@12		-0.00337195	2092.11	698.376	2092.11	698.377	3	14
83					2	99	GGETSTNSIASIFAWTR	iTRAQ8plex@N-term		-0.000281597	2101.07	701.365	2101.07	701.365	3	18
83					2	99	LIDDMVAYALK	iTRAQ8plex@N-term; Oxidation(M)@5; iTRAQ8plex(K)@11		-0.0112568	1875.05	626.025	1875.06	626.029	3	12
83					2	99	SHYLNTEEFIDAVATELR	iTRAQ8plex@N-term		0.00639485	2411.23	603.816	2411.23	603.814	4	8
83					2	99	VSNPIVEMDGDEMTR	iTRAQ8plex@N-term		0.00489939	1995.96	998.987	1995.95	998.985	2	10
83					2	99	YYDLGILHR	iTRAQ8plex@N-term		-0.0022396	1452.8	485.274	1452.8	485.275	3	10
83					1.76955	99	AFAEASMTTAYEK	iTRAQ8plex@N-term; iTRAQ8plex(K)@13		0.00827538	2027.06	676.693	2027.05	676.69	3	10
83					1.4318	98.07	DATDDKVTVEAAEATLK	iTRAQ8plex@N-term; iTRAQ8plex(K)@6; iTRAQ8plex(K)@17	missed K-V@6	-0.00744549	2688.49	673.129	2688.49	673.131	4	11
83					1.38722	99	NIINGTVFR	iTRAQ8plex@N-term; Deamidated(N)@4		-0.0142071	1337.75	669.881	1337.76	669.888	2	10
83					1.07572	95.49	KWPLYLSTK	iTRAQ8plex@N-term; iTRAQ8plex(K)@1; iTRAQ8plex(K)@9	missed K-W@1	-0.00227945	2047.26	683.427	2047.26	683.427	3	9
83					0.0491485	98.76	TIEAEAAHGTVTR	iTRAQ8plex@N-term; iTRAQ8plex(T)@10		-0.00415601	1963.09	491.78	1963.09	491.781	4	14
84	30.8	tr|A0A1B6QB11|A0A1B6QB11_SORBI	Uncharacterized protein OS=Sorghum bicolor GN=SORBI_002G133800 PE=4 SV=1	12	2	99	ESGEPVPEYDYLPYFYSR	iTRAQ8plex@N-term		0.00921337	2514.2	839.074	2514.19	839.071	3	18
84					2	99	GYLFPQNAAR	iTRAQ8plex@N-term		-0.00107512	1439.78	720.898	1439.78	720.899	2	12
84					2	99	LFTADIAAFYEAYYTNK	iTRAQ8plex@N-term; Deamidated(N)@16; iTRAQ8plex(K)@17		0.0126732	2609.36	870.795	2609.35	870.791	3	14
84					2	99	LLPEWYSEK	iTRAQ8plex@N-term; iTRAQ8plex(K)@9		0.00168621	1772	591.673	1772	591.673	3	11
84					2	99	LTDFGTPGADSNNILYLR	iTRAQ8plex@N-term		0.00426491	2270.19	757.737	2270.19	757.736	3	15
84					2	99	TDAFFETSVPGVYAIGDVATFPLK	iTRAQ8plex@N-term; iTRAQ8plex(K)@24		-0.000635305	3152.69	789.179	3152.69	789.18	4	16
84					2	99	VLGAFLEGGSPDENK	iTRAQ8plex@N-term; iTRAQ8plex(K)@15		-0.0069311	2140.16	714.393	2140.16	714.395	3	16
84					1.82391	99	SAEQAVK	iTRAQ8plex@N-term; iTRAQ8plex(K)@7		-0.00288459	1339.79	670.902	1339.79	670.903	2	8
84					1.79588	99	LVAAIQAK	iTRAQ8plex@N-term; iTRAQ8plex(K)@8		-0.00858503	1420.91	711.464	1420.92	711.469	2	8
84					1.49485	98.53	EGLQFASK	iTRAQ8plex@N-term; iTRAQ8plex(K)@8		-0.00634052	1486.85	744.434	1486.86	744.438	2	9
84					0.701147	99	ESGEPVPEYDYLPYFY	iTRAQ8plex@N-term	cleaved Y-S@C-term	-0.00652361	2271.05	1136.53	2271.06	1136.54	2	10
84					0.116907	97.76	ESGEPVPEYDYLPY	iTRAQ8plex@N-term	cleaved Y-F@C-term	0.00571286	1960.93	981.473	1960.92	981.47	2	7
85	31.38	tr|C5Z484|C5Z484_SORBI	Uncharacterized protein OS=Sorghum bicolor GN=SORBI_010G163000 PE=4 SV=1	11	2	99	GVWANIFSK	iTRAQ8plex@N-term; iTRAQ8plex(K)@9		-0.0100137	1628.94	543.987	1628.95	543.991	3	10
85					2	99	LAQPNAGLMILDPYGGAR	iTRAQ8plex@N-term		0.00544925	2160.17	721.065	2160.17	721.063	3	13
85					2	99	LVPVPATVTVFNVPVSASQGAVDVVTR	iTRAQ8plex@N-term		-0.00346802	3025.71	1009.58	3025.71	1009.58	3	18
85					2	99	QTSTAWVDSGATLGELYYAVGK	iTRAQ8plex@N-term; iTRAQ8plex(K)@22		-0.00236517	2924.54	732.141	2924.54	732.142	4	13
85					2	99	SQIDPDDYFR	iTRAQ8plex@N-term		-0.00175119	1558.76	780.385	1558.76	780.386	2	10
85					2	99	TTAASVFSSGYK	iTRAQ8plex@N-term; iTRAQ8plex(K)@12		1.25227e-05	1826	609.675	1826	609.675	3	12
85					2	99	WQQVAPSLPDDLFIR	iTRAQ8plex@N-term		0.00167783	2088.13	697.052	2088.13	697.051	3	14
85					2	99	YGLAIDNVVDAVLVDAK	iTRAQ8plex@N-term; iTRAQ8plex(K)@17		-0.00337406	2382.36	596.597	2382.36	596.598	4	10
85					1.95861	99	ATSDYVR	iTRAQ8plex@N-term		-0.00255329	1114.59	558.302	1114.59	558.304	2	9
85					1.67778	98.44	IGGVPESATPFPHR	iTRAQ8plex@N-term		0.00542636	1767.96	590.328	1767.96	590.326	3	10
85					1.21467	96.62	DFYAFMAPYVSSNPR	iTRAQ8plex@N-term		-0.00283837	2068	690.341	2068	690.342	3	8
86	60	tr|C5YW21|C5YW21_SORBI	Malate dehydrogenase OS=Sorghum bicolor GN=SORBI_009G240700 PE=3 SV=1	11	2	99	AGVPVTEVNVPVVGGHAGITILPLFSQATPASNSLSQEDIEALTK	iTRAQ8plex@N-term; iTRAQ8plex(K)@45		-0.0235874	5134.78	1027.96	5134.8	1027.97	5	10
86					2	99	DDLFNINAGIVK	iTRAQ8plex@N-term; iTRAQ8plex(K)@12		-0.00565588	1926.1	643.04	1926.1	643.042	3	15
86					2	99	GFMGDDQLGEALEGSDVVIIPAGVPR	iTRAQ8plex@N-term; Oxidation(M)@3		0.000386455	2961.51	741.384	2961.51	741.384	4	17
86					2	99	KLFGVTTLDVVR	iTRAQ8plex@N-term; iTRAQ8plex(K)@1	missed K-L@1	-0.0102893	1955.19	652.738	1955.2	652.742	3	17
86					2	99	KVAILGAAGGIGQPLSLLMK	iTRAQ8plex@N-term; iTRAQ8plex(K)@1; iTRAQ8plex(K)@20	missed K-V@1	-0.00260459	2848.77	570.761	2848.77	570.761	5	10
86					2	99	LNPLVSSLSLYDIAGTPGVAADVSHINSPALVK	iTRAQ8plex@N-term; iTRAQ8plex(K)@33		0.00851236	3926.21	786.249	3926.2	786.247	5	14
86					2	99	NGVEEVLGLGELNDFEK	iTRAQ8plex@N-term; Deamidated(N)@1; iTRAQ8plex(K)@17		0.0138855	2470.32	618.587	2470.31	618.584	4	10
86					2	99	TQDGGTEVVEAK	iTRAQ8plex@N-term; iTRAQ8plex(K)@12		-0.000934654	1841	921.506	1841	921.507	2	13
86					2	99	VAILGAAGGIGQPLSLLMK	iTRAQ8plex@N-term; Oxidation(M)@18; iTRAQ8plex(K)@19		-0.00297627	2432.46	609.123	2432.47	609.124	4	14
86					1.69897	98.86	GELMSSIEK	iTRAQ8plex@N-term; iTRAQ8plex(K)@9		0.0015823	1600.9	534.64	1600.9	534.639	3	9
86					1.14267	99	MISNPVNSTVPIAAEVFK	iTRAQ8plex@N-term; iTRAQ8plex(K)@18	cleaved N-M@N-term	-0.00638942	2524.41	632.11	2524.42	632.112	4	11
87	27.18	tr|C5Y2F0|C5Y2F0_SORBI	6-phosphogluconate dehydrogenase, decarboxylating OS=Sorghum bicolor GN=SORBI_005G115600 PE=3 SV=1	10	2	99	DEGALPVLGHR	iTRAQ8plex@N-term		-0.00151954	1466.81	489.945	1466.81	489.946	3	11
87					2	99	GILYLGMGVSGGEEGAR	iTRAQ8plex@N-term		0.00288413	1969.03	657.35	1969.02	657.349	3	16
87					2	99	GWNLNLAELAR	iTRAQ8plex@N-term		-0.00574864	1559.87	520.963	1559.87	520.965	3	11
87					2	99	IGLAGLATMGQNLALNIAEK	iTRAQ8plex@N-term; iTRAQ8plex(K)@20		-0.00137567	2605.51	652.384	2605.51	652.384	4	11
87					2	99	LPANLIQAQR	iTRAQ8plex@N-term		-0.00179005	1426.85	476.625	1426.86	476.626	3	12
87					2	99	NPELANLIVDR	iTRAQ8plex@N-term		0.00272505	1556.89	519.969	1556.88	519.968	3	12
87					2	99	VAAAGVLEEEGMPAGLLETINVDK	iTRAQ8plex@N-term; iTRAQ8plex(K)@24		-0.00740569	3033.64	759.418	3033.65	759.42	4	12
87					2	99	VAAAGVLEEEGMPAGLLETINVDKK	iTRAQ8plex@N-term; iTRAQ8plex(K)@24; iTRAQ8plex(K)@25	missed K-K@24	-0.0253418	3465.93	867.489	3465.95	867.495	4	11
87					2	99	WTVQQAAELAVAAPTIAASLDGR	iTRAQ8plex@N-term		-0.000198281	2642.43	661.616	2642.43	661.616	4	13
87					1.58503	98.31	GFPISVYNR	iTRAQ8plex@N-term		0.00221262	1355.75	452.925	1355.75	452.924	3	8
88	31.67	tr|C5XBV0|C5XBV0_SORBI	Uncharacterized protein OS=Sorghum bicolor GN=SORBI_002G062500 PE=4 SV=1	12	2	99	ADEHVDVTNPATQEVVSR	iTRAQ8plex@N-term		0.00741304	2270.15	757.725	2270.14	757.722	3	16
88					2	99	AESLDDAIQIINR	iTRAQ8plex@N-term		0.00689923	1760.96	587.995	1760.96	587.993	3	15
88					2	99	AGVQFFTQIK	iTRAQ8plex@N-term; iTRAQ8plex(K)@10		-0.0118378	1746.02	583.013	1746.03	583.017	3	8
88					2	99	ASFAGDLNFYGK	iTRAQ8plex@N-term; iTRAQ8plex(K)@12		-0.00853689	1897.01	633.344	1897.02	633.347	3	9
88					2	99	DATLNALIAAGFGAAGQR	iTRAQ8plex@N-term		0.00190066	2020.1	674.375	2020.1	674.374	3	9
88					2	99	DAWGDVFR	iTRAQ8plex@N-term		0.00516006	1268.65	635.333	1268.65	635.33	2	10
88					2	99	IPLTTADEFR	iTRAQ8plex@N-term		0.00220254	1465.81	489.611	1465.81	489.61	3	11
88					2	99	IVVPQYEDGNFVGPTILADVK	iTRAQ8plex@N-term; iTRAQ8plex(K)@21		-0.01618	2881.59	961.537	2881.6	961.542	3	8
88					2	99	LLIGGEFVESR	iTRAQ8plex@N-term		-0.00659559	1522.86	762.437	1522.87	762.44	2	12
88					1.20761	97.51	DPGAAMMLAELAMEAGLPK	iTRAQ8plex@N-term; iTRAQ8plex(K)@19		-0.00622661	2523.33	842.117	2523.34	842.119	3	7
88					1.09152	95.16	LAENITTEQGK	iTRAQ8plex@N-term; iTRAQ8plex(K)@11		-0.00472937	1811.02	604.681	1811.03	604.682	3	10
88					0.199971	97.77	STAAAAAAWLSNGPASTPPR	iTRAQ8plex@N-term	cleaved F-S@N-term	0.0194988	2200.17	734.399	2200.15	734.392	3	9
89	51.45	tr|C5XAN7|C5XAN7_SORBI	Uncharacterized protein OS=Sorghum bicolor GN=SORBI_002G180300 PE=4 SV=1	11	2	99	ADLIFGEIQSQIK	iTRAQ8plex@N-term; iTRAQ8plex(K)@13		-0.00428676	2069.19	690.739	2069.2	690.74	3	11
89					2	99	ALAVGADVSLDTATGNLTK	iTRAQ8plex@N-term; iTRAQ8plex(K)@19		-0.00551985	2424.36	607.098	2424.37	607.099	4	10
89					2	99	ANSESNIITTVTVDEIATPGLK	iTRAQ8plex@N-term; iTRAQ8plex(K)@22		0.00821232	2880.6	721.157	2880.59	721.155	4	16
89					2	99	ASALIQHEWRPK	iTRAQ8plex@N-term; iTRAQ8plex(K)@12		-0.00120047	2043.18	511.803	2043.18	511.803	4	14
89					2	99	FTHEDLIASLSLNNR	iTRAQ8plex@N-term		0.00730047	2033.09	678.705	2033.08	678.702	3	14
89					2	99	FTLTTYTSNGVAVTASSTK	iTRAQ8plex@N-term; Deamidated(N)@9; iTRAQ8plex(K)@19		0.00309679	2557.38	853.466	2557.37	853.465	3	14
89					2	99	SLVTISAEVDTK	iTRAQ8plex@N-term; iTRAQ8plex(K)@12		-0.00540449	1870.08	936.048	1870.09	936.051	2	10
89					2	99	TILSFAVPDQR	iTRAQ8plex@N-term		0.00182732	1549.88	517.634	1549.88	517.633	3	16
89					2	99	VGPGLYAEIGK	iTRAQ8plex@N-term; iTRAQ8plex(K)@11	cleaved M-V@N-term	-0.00615933	1711.01	571.343	1711.01	571.345	3	14
89					1.58503	98.65	KADLIFGEIQSQIK	iTRAQ8plex@N-term; iTRAQ8plex(K)@1; iTRAQ8plex(K)@14	missed K-A@1	-0.00582775	2501.49	626.38	2501.5	626.382	4	12
89					1.12494	95.54	NITVDVK	iTRAQ8plex@N-term; iTRAQ8plex(K)@7		-0.0121656	1395.84	466.288	1395.85	466.292	3	9
90	53.85	tr|C5Z475|C5Z475_SORBI	Peroxidase OS=Sorghum bicolor GN=SORBI_010G162000 PE=3 SV=1	11	2	99	DGVNLLGGPTWSVPLGR	iTRAQ8plex@N-term		0.00303657	2041.13	681.384	2041.13	681.383	3	13
90					2	99	DMTALSGAHTIGR	iTRAQ8plex@N-term; Oxidation(M)@2		0.000687104	1648.85	550.625	1648.85	550.624	3	12
90					2	99	GFEVIDAIK	iTRAQ8plex@N-term; iTRAQ8plex(K)@9		-0.00577223	1598.94	533.989	1598.95	533.99	3	9
90					2	99	GLLHSDQELFNGGSQDALVR	iTRAQ8plex@N-term; Deamidated(N)@11		0.00436587	2460.26	616.072	2460.26	616.071	4	13
90					2	99	LSPNFYSK	iTRAQ8plex@N-term; iTRAQ8plex(K)@8		-0.00576221	1562.89	521.969	1562.89	521.971	3	10
90					2	99	MGNLMPSSGTPTEVR	iTRAQ8plex@N-term; Oxidation(M)@5		-0.00267149	1895.94	632.986	1895.94	632.987	3	12
90					2	99	QQMASAVAAEK	iTRAQ8plex@N-term; iTRAQ8plex(K)@11		-0.00397801	1740.96	581.328	1740.97	581.329	3	12
90					2	99	QYSTNANQFSADFVSAMIK	iTRAQ8plex@N-term; iTRAQ8plex(K)@19		0.00337857	2729.4	683.357	2729.39	683.356	4	11
90					2	99	SGGDATLAPFDVQTPDGFDNAYYQNLVAQK	iTRAQ8plex@N-term; iTRAQ8plex(K)@30		0.00560814	3809.91	953.484	3809.9	953.482	4	15
90					2	99	TASQSLANSNLPGPGSSLATLIR	iTRAQ8plex@N-term		0.00160608	2558.4	853.807	2558.4	853.806	3	21
90					0.545155	95.4	MFGNQGLSAR	iTRAQ8plex@N-term; Oxidation(M)@1		0.0197183	1399.74	467.587	1399.72	467.58	3	12
91	24.24	tr|A0A1B6QBF7|A0A1B6QBF7_SORBI; tr|A0A1B6QBF0|A0A1B6QBF0_SORBI	Uncharacterized protein OS=Sorghum bicolor GN=SORBI_002G150700 PE=4 SV=1; Uncharacterized protein OS=Sorghum bicolor GN=SORBI_002G150700 PE=4 SV=1	11	2	99	ALELLNFTPINGKPIR	iTRAQ8plex@N-term; Deamidated(N)@11; iTRAQ8plex(K)@13		-0.00518378	2404.43	602.114	2404.43	602.115	4	10
91					2	99	DAGLSQPQPVPIGALATALANAPPDQQR	iTRAQ8plex@N-term		0.00428864	3099.67	775.924	3099.66	775.923	4	19
91					2	99	GSGFVAFK	iTRAQ8plex@N-term; iTRAQ8plex(K)@8		-0.0167835	1419.82	474.279	1419.83	474.285	3	10
91					2	99	GYGFVQFER	iTRAQ8plex@N-term		5.42184e-05	1405.73	703.872	1405.73	703.872	2	11
91					2	99	MVGSKPLYVALAQR	iTRAQ8plex@N-term; iTRAQ8plex(K)@5		-0.0171278	2140.25	536.069	2140.27	536.074	4	12
91					2	99	SLGYAYVNYNNPGDAAR	iTRAQ8plex@N-term		0.00645991	2148.06	717.028	2148.05	717.025	3	14
91					2	99	VTGMLLEMDQTEVLHLLESPDALK	iTRAQ8plex@N-term; iTRAQ8plex(K)@24		-0.00732117	3289.77	823.449	3289.78	823.451	4	12
91					1.76955	99	LMLGENLYPLVEQLER	iTRAQ8plex@N-term; Oxidation(M)@2		-0.00309479	2236.2	746.409	2236.21	746.41	3	10
91					1.52288	98.1	IATDPSGESR	iTRAQ8plex@N-term		0.000533438	1335.69	668.854	1335.69	668.854	2	8
91					1.49485	98.18	FQNTNLYLK	iTRAQ8plex@N-term; iTRAQ8plex(K)@9		-0.00118444	1748.01	583.676	1748.01	583.677	3	9
91					1.1549	95.9	NIQEVAEK	iTRAQ8plex@N-term; iTRAQ8plex(K)@8		-0.00298549	1537.89	769.952	1537.89	769.954	2	8
92	21.73	tr|A0A1B6PIK2|A0A1B6PIK2_SORBI	Uncharacterized protein OS=Sorghum bicolor GN=SORBI_007G190200 PE=4 SV=1	11	2	99	ATPSLLGEQGEDTEWVTVK	iTRAQ8plex@N-term; iTRAQ8plex(K)@19		-0.00220211	2667.42	890.147	2667.42	890.148	3	12
92					2	99	DPGFIHTAFLR	iTRAQ8plex@N-term		-0.00200199	1576.86	526.629	1576.87	526.63	3	15
92					2	99	DWPDTAAFWDVEDSGGECGVPAETYYYYPAENR	iTRAQ8plex@N-term; Carbamidomethyl(C)@18		0.0218584	4133.81	1034.46	4133.78	1034.45	4	11
92					2	99	HQPWLIFATHR	iTRAQ8plex@N-term		-0.00541526	1708.94	428.243	1708.95	428.244	4	12
92					2	99	IIVFGDMGK	iTRAQ8plex@N-term; iTRAQ8plex(K)@9		-0.00618634	1586.93	794.47	1586.93	794.473	2	11
92					2	99	SDFSFALFTGGLDNPK	iTRAQ8plex@N-term; iTRAQ8plex(K)@16		0.000558799	2323.23	581.815	2323.23	581.815	4	9
92					2	99	VLGYSSNAWYAGEGSFEEPEGR	iTRAQ8plex@N-term		0.00744027	2708.27	903.765	2708.27	903.763	3	21
92					1.55284	98.86	DLWPNK	iTRAQ8plex@N-term; iTRAQ8plex(K)@6		-0.0134265	1379.79	690.902	1379.8	690.908	2	9
92					1.48149	97.61	LQLINQR	iTRAQ8plex@N-term		-0.00737425	1187.72	594.868	1187.73	594.872	2	10
92					1.22185	95.63	KHQPWLIFATHR	iTRAQ8plex@N-term; iTRAQ8plex(K)@1	missed K-H@1	-0.00716729	2141.24	429.255	2141.25	429.257	5	10
92					1.17393	96.48	DHDFGFTK	iTRAQ8plex@N-term; iTRAQ8plex(K)@8		-0.00611555	1573.83	525.617	1573.83	525.619	3	11
93	22.42	tr|C5Y949|C5Y949_SORBI	Uncharacterized protein OS=Sorghum bicolor GN=SORBI_006G243400 PE=4 SV=2	10	2	99	ALDSGIVAQAALDVFTK	iTRAQ8plex@N-term; iTRAQ8plex(K)@17		-0.000113228	2326.34	582.591	2326.34	582.591	4	13
93					2	99	DVFEASGGR	iTRAQ8plex@N-term		0.000153217	1240.64	621.325	1240.64	621.325	2	13
93					2	99	GGVIDEEALVR	iTRAQ8plex@N-term		-0.00214708	1460.81	731.413	1460.81	731.414	2	16
93					2	99	GLIEPISSVFVNLVNADFTAK	iTRAQ8plex@N-term; iTRAQ8plex(K)@21		-0.000386887	2841.61	711.41	2841.61	711.41	4	15
93					2	99	ILLDGSPETPIDYIQVQIANVESK	iTRAQ8plex@N-term; iTRAQ8plex(K)@24		-0.00304576	3249.79	813.455	3249.8	813.456	4	13
93					2	99	LAVQLVAGGGGIK	iTRAQ8plex@N-term; iTRAQ8plex(K)@13		-0.000128496	1790.12	597.715	1790.12	597.715	3	13
93					2	99	NIAQADASLK	iTRAQ8plex@N-term; iTRAQ8plex(K)@10		-0.00985309	1637.95	546.989	1637.96	546.993	3	13
93					2	99	YVGVSLVGK	iTRAQ8plex@N-term; iTRAQ8plex(K)@9		-0.00631735	1528.94	510.653	1528.94	510.655	3	10
93					1.48149	98.37	FPSAISESGEITVEGR	iTRAQ8plex@N-term		0.0384924	1982.07	661.696	1982.03	661.683	3	10
93					1.1549	95.9	MLNDEAFAK	iTRAQ8plex@N-term; iTRAQ8plex(K)@9		0.00898797	1645.9	549.642	1645.9	549.639	3	9
94	37.55	tr|A0A109ND69|A0A109ND69_SORBI	Uncharacterized protein OS=Sorghum bicolor GN=SORBI_007G085000 PE=4 SV=1	10	2	99	AAVVPESVLR	iTRAQ8plex@N-term		-0.00218381	1343.81	672.91	1343.81	672.911	2	14
94					2	99	EANNFLWPFK	iTRAQ8plex@N-term; iTRAQ8plex(K)@10		-0.00412558	1873.03	625.351	1873.03	625.352	3	10
94					2	99	ENYINELIK	iTRAQ8plex@N-term; iTRAQ8plex(K)@9		-0.0032638	1743	582.007	1743	582.008	3	9
94					2	99	IPLSNNNVIEEGLGK	iTRAQ8plex@N-term; iTRAQ8plex(K)@15		0.00335841	2204.27	552.074	2204.26	552.073	4	11
94					2	99	QIFNGVFLK	iTRAQ8plex@N-term; Deamidated(N)@4; iTRAQ8plex(K)@9		-0.00986199	1673.99	559.003	1674	559.006	3	10
94					2	99	VEPYVAYGYPNLK	iTRAQ8plex@N-term; iTRAQ8plex(K)@13		-0.00102573	2120.18	707.732	2120.18	707.733	3	11
94					1.88606	99	GGFYVSPEAK	iTRAQ8plex@N-term; iTRAQ8plex(K)@10		-0.00870691	1661.92	416.486	1661.92	416.488	4	8
94					1.88606	99	RVEPYVAYGYPNLK	iTRAQ8plex@N-term; iTRAQ8plex(K)@14	missed R-V@1	-0.0028597	2276.28	759.766	2276.28	759.767	3	10
94					1.69897	98.98	APLGGLK	iTRAQ8plex@N-term; iTRAQ8plex(K)@7		-0.00995944	1262.81	421.943	1262.82	421.946	3	10
94					1.49485	98.27	EEQWAADK	iTRAQ8plex@N-term; iTRAQ8plex(K)@8		0.000722914	1583.84	528.954	1583.84	528.954	3	9
95	44.22	tr|C5YB27|C5YB27_SORBI	Peroxidase OS=Sorghum bicolor GN=SORBI_006G277800 PE=3 SV=1	10	2	99	AFGPNASLQPR	iTRAQ8plex@N-term		-0.00483617	1460.8	487.94	1460.8	487.942	3	14
95					2	99	ATAAGEIR	iTRAQ8plex@N-term		-0.000400824	1091.62	546.819	1091.62	546.819	2	12
95					2	99	DAVSLAGGPSIAMPQGR	iTRAQ8plex@N-term; Oxidation(M)@13		0.00312794	1946.02	649.682	1946.02	649.681	3	15
95					2	99	FVTAFASNQAAFFNQFAK	iTRAQ8plex@N-term; iTRAQ8plex(K)@18		-0.00161677	2616.39	655.106	2616.4	655.106	4	12
95					2	99	GLADPADLVALSGGHTVGK	iTRAQ8plex@N-term; iTRAQ8plex(K)@19		-0.00341958	2385.34	796.122	2385.35	796.123	3	17
95					2	99	GNDDFSR	iTRAQ8plex@N-term		-0.000216876	1113.54	557.775	1113.54	557.775	2	10
95					2	99	GQDVQVTAGLLR	iTRAQ8plex@N-term		-0.0037075	1559.89	520.971	1559.89	520.972	3	13
95					2	99	QSLDVITPDAFDNR	Gln->pyro-Glu@N-term		-0.00129679	1572.74	787.378	1572.74	787.378	2	12
95					2	99	STQGVLLSDQGLAGDR	iTRAQ8plex@N-term		0.00244621	1920.02	641.015	1920.02	641.015	3	19
95					2	99	TDSLRPATNAEVNTLPSPFSDVSTLLGTFSR	iTRAQ8plex@N-term		-0.017561	3596.85	900.219	3596.86	900.223	4	11
96	33.91	tr|A0A194YT53|A0A194YT53_SORBI	Uncharacterized protein OS=Sorghum bicolor GN=SORBI_004G345800 PE=4 SV=1	11	2	99	DTQTQNFLSR	iTRAQ8plex@N-term		-0.00406966	1512.78	757.397	1512.78	757.399	2	10
96					2	99	GDAVDGLSNVR	iTRAQ8plex@N-term		0.00150627	1405.75	703.881	1405.75	703.881	2	10
96					2	99	INPADIGDIVVGTVLGPGSQR	iTRAQ8plex@N-term		0.000116986	2381.32	794.781	2381.32	794.781	3	13
96					2	99	QEQDQAAAESHR	Gln->pyro-Glu@N-term		0.00514694	1351.58	676.798	1351.58	676.795	2	11
96					2	99	SFAAVGVDPAVMGVGPAVAIPAAVK	iTRAQ8plex@N-term; iTRAQ8plex(K)@25		-0.00240791	2901.66	581.339	2901.66	581.339	5	12
96					2	99	TAALFAGFPETVPVR	iTRAQ8plex@N-term		0.00232345	1879.05	627.358	1879.05	627.358	3	17
96					2	99	TSSFGDDVVVVAAYR	iTRAQ8plex@N-term		-0.00047922	1888.98	630.668	1888.98	630.669	3	18
96					2	99	VNVNGGAIALGHPLGATGAR	iTRAQ8plex@N-term; Deamidated(N)@2		0.00238817	2149.19	717.405	2149.19	717.404	3	15
96					1.95861	99	AVLDNTR	iTRAQ8plex@N-term		-0.00235569	1091.62	546.818	1091.62	546.819	2	10
96					1.65758	98.76	FKDEIVPVPTK	iTRAQ8plex@N-term; iTRAQ8plex(K)@2; iTRAQ8plex(K)@11	missed K-D@2	-0.00308899	2184.33	729.116	2184.33	729.117	3	9
96					0.0371573	99	AAGDSAAYQR	iTRAQ8plex@N-term	cleaved C-A@N-term	0.00217628	1312.67	657.342	1312.67	657.341	2	13
97	58.62	tr|A0A1B6QMI3|A0A1B6QMI3_SORBI	Uncharacterized protein OS=Sorghum bicolor GN=SORBI_001G334300 PE=4 SV=1	11	2	99	DLDQVAGR	iTRAQ8plex@N-term		0.000189405	1176.64	589.328	1176.64	589.328	2	13
97					2	99	ELPPYDPDWYYTR	iTRAQ8plex@N-term		-0.00083848	2017.97	1009.99	2017.97	1009.99	2	13
97					2	99	FKELPPYDPDWYYTR	iTRAQ8plex@N-term; iTRAQ8plex(K)@2	missed K-E@2	0.00827352	2597.35	650.345	2597.34	650.343	4	12
97					2	99	MELPEWVDIVK	iTRAQ8plex@N-term; iTRAQ8plex(K)@11		-0.00323102	1966.1	656.375	1966.11	656.376	3	10
97					2	99	MGIIDVDPK	iTRAQ8plex@N-term; iTRAQ8plex(K)@9		-0.00841461	1594.91	798.464	1594.92	798.468	2	10
97					2	99	NILQQLQK	iTRAQ8plex@N-term; iTRAQ8plex(K)@8		-0.00371659	1591.98	796.999	1591.99	797.001	2	11
97					2	99	QGIGVGGFQK	iTRAQ8plex@N-term; iTRAQ8plex(K)@10		-0.00446335	1597.94	799.975	1597.94	799.977	2	10
97					1.60206	98.22	RDLDQVAGR	iTRAQ8plex@N-term	missed R-D@1	0.00150994	1332.74	445.255	1332.74	445.254	3	12
97					1.50864	97.82	LITSQGR	iTRAQ8plex@N-term		-0.00623495	1077.64	539.827	1077.64	539.83	2	10
97					1.27572	96.6	SSGALSR	iTRAQ8plex@N-term		0.0163313	980.572	491.293	980.556	491.285	2	9
97					1.10237	96.83	DVNPHEFVK	iTRAQ8plex@N-term; iTRAQ8plex(K)@9		-0.00542322	1691.94	564.987	1691.95	564.989	3	10
98	26.54	tr|C5XXS0|C5XXS0_SORBI	Succinate-CoA ligase subunit beta OS=Sorghum bicolor GN=SORBI_004G218600 PE=3 SV=1	9	2	99	AEEAESIASK	iTRAQ8plex@N-term; iTRAQ8plex(K)@10		-0.00734194	1641.9	548.306	1641.9	548.308	3	10
98					2	99	DTTQEDPR	iTRAQ8plex@N-term		-0.00215257	1264.62	633.316	1264.62	633.317	2	8
98					2	99	ESGMTLITAEDLDDAAEK	iTRAQ8plex@N-term; iTRAQ8plex(K)@18		0.00828463	2516.29	630.079	2516.28	630.077	4	11
98					2	99	GAAAGSVQEVK	iTRAQ8plex@N-term; iTRAQ8plex(K)@11		-0.00224359	1623.94	542.32	1623.94	542.321	3	13
98					2	99	LHGGTPANFLDVGGSASEGQVVEAFK	iTRAQ8plex@N-term; iTRAQ8plex(K)@26		-0.00373923	3194.68	799.677	3194.68	799.678	4	12
98					2	99	LNFDDNAAFR	iTRAQ8plex@N-term		0.00089148	1485.75	743.884	1485.75	743.883	2	13
98					2	99	LNIHEYQGAELMGK	iTRAQ8plex@N-term; iTRAQ8plex(K)@14		0.000574893	2210.2	737.74	2210.2	737.74	3	10
98					2	99	VPIDVFK	iTRAQ8plex@N-term; iTRAQ8plex(K)@7		-0.00976346	1424.88	475.966	1424.89	475.969	3	7
98					1.63827	98.72	VVDGLALK	iTRAQ8plex@N-term; iTRAQ8plex(K)@8		-0.00342633	1421.9	474.975	1421.91	474.976	3	9
99	28.32	tr|A0A1B6Q670|A0A1B6Q670_SORBI	Uncharacterized protein OS=Sorghum bicolor GN=SORBI_003G303300 PE=4 SV=1	10	2	99	EYLPITGLAEFNK	iTRAQ8plex@N-term; iTRAQ8plex(K)@13		-0.00876027	2102.18	701.734	2102.19	701.736	3	13
99					2	99	LIFGADSPAIQENR	iTRAQ8plex@N-term		-0.000569971	1833.99	918.002	1833.99	918.002	2	17
99					2	99	MFVADGGELLMAQSYAK	iTRAQ8plex@N-term; iTRAQ8plex(K)@17		0.00293681	2438.28	610.578	2438.28	610.577	4	10
99					2	99	QQLFDALK	iTRAQ8plex@N-term; iTRAQ8plex(K)@8		-0.0112413	1569.92	524.315	1569.93	524.319	3	9
99					2	99	SLLPFFDSAYQGFASGSLDK	iTRAQ8plex@N-term; iTRAQ8plex(K)@20		-0.003402	2757.44	690.368	2757.45	690.369	4	10
99					2	99	SLLPFFDSAYQGFASGSLDKDAQSVR	iTRAQ8plex@N-term; iTRAQ8plex(K)@20	missed K-D@20	0.00530162	3413.78	854.452	3413.77	854.45	4	9
99					2	99	TEEGKPLVLNVVR	iTRAQ8plex@N-term; iTRAQ8plex(K)@5		-0.0022298	2061.24	516.317	2061.24	516.317	4	13
99					2	99	TVPHLADAIHAAVTQLK	iTRAQ8plex@N-term; iTRAQ8plex(K)@17		-0.0029256	2392.4	599.108	2392.41	599.109	4	10
99					2	99	VNLGVGAYR	iTRAQ8plex@N-term		0.0119571	1251.74	418.253	1251.72	418.249	3	10
99					1	98.83	DSEMYNEWTLELK	iTRAQ8plex@N-term; Oxidation(M)@4; iTRAQ8plex(K)@13		0.00442277	2281.14	761.389	2281.14	761.387	3	8
100	19.55	tr|A0A1B6PLP6|A0A1B6PLP6_SORBI	Uncharacterized protein OS=Sorghum bicolor GN=SORBI_006G127100 PE=4 SV=1	9	2	99	AGHDGTWAAHPGLIPAVR	iTRAQ8plex@N-term		0.0054457	2129.15	533.295	2129.14	533.293	4	16
100					2	99	AGQGAGFGPFFYLPK	iTRAQ8plex@N-term; iTRAQ8plex(K)@15		0.00238559	2164.2	542.056	2164.19	542.056	4	10
100					2	99	DALGFVAGLQR	iTRAQ8plex@N-term		-0.000329837	1449.82	484.282	1449.82	484.282	3	13
100					2	99	DAVAGTITYR	iTRAQ8plex@N-term		-0.00350608	1369.75	685.881	1369.75	685.883	2	11
100					2	99	TVEITGPAEPR	iTRAQ8plex@N-term		0.00298355	1472.82	737.416	1472.81	737.414	2	11
100					2	99	VQNWQWLHHGAALDAGGVEVR	iTRAQ8plex@N-term		-0.00564023	2646.37	662.599	2646.37	662.6	4	15
100					2	99	VVEEEMAR	iTRAQ8plex@N-term		-0.00308287	1265.66	633.835	1265.66	633.837	2	9
100					1.85387	99	ATPDLLAR	iTRAQ8plex@N-term		-0.0069127	1159.68	580.847	1159.69	580.851	2	10
100					1.37675	97.35	AAGIEPGSIR	iTRAQ8plex@N-term		-0.000596907	1273.73	425.584	1273.73	425.584	3	10
101	31.66	tr|O82430|O82430_SORBI	Putative alcohol dehydrogenase 1 OS=Sorghum bicolor GN=Adh1 PE=3 SV=1	9	2	99	AAVAWEAGKPLSIEEVEVAPPQAMEVR	iTRAQ8plex@N-term; iTRAQ8plex(K)@9		0.00583804	3484.89	872.23	3484.89	872.229	4	19
101					2	99	FITHSVPFTEINK	iTRAQ8plex@N-term; iTRAQ8plex(K)@13		0.000269733	2140.21	714.412	2140.21	714.412	3	12
101					2	99	GQTPVFPR	iTRAQ8plex@N-term		-0.00270995	1204.68	603.35	1204.69	603.351	2	13
101					2	99	GSTVAIFGLGAVGLAAAEGAR	iTRAQ8plex@N-term		0.000285119	2191.23	731.416	2191.23	731.416	3	22
101					2	99	IIGVDLNPSR	iTRAQ8plex@N-term		-0.00309541	1386.81	463.277	1386.81	463.279	3	11
101					2	99	TDLPNVVELYMK	iTRAQ8plex@N-term; iTRAQ8plex(K)@12		0.00137004	2029.14	508.292	2029.14	508.292	4	10
101					1.92082	99	GTFFGNFKPR	iTRAQ8plex@N-term; iTRAQ8plex(K)@8		0.000684395	1778.01	593.677	1778.01	593.677	3	12
101					1.74473	98.86	THPMNFLNER	iTRAQ8plex@N-term		-0.00155561	1561.8	521.606	1561.8	521.607	3	10
101					1.14267	95.84	INPEAPLDK	iTRAQ8plex@N-term; iTRAQ8plex(K)@9		-0.00456497	1603.93	535.652	1603.94	535.654	3	9
102	25.61	tr|C5Z2J6|C5Z2J6_SORBI	Catalase OS=Sorghum bicolor GN=SORBI_010G274500 PE=3 SV=1	9	2	99	APGVQTPVIVR	iTRAQ8plex@N-term		-0.00757248	1439.87	720.942	1439.88	720.946	2	10
102					2	99	DEEVNYFPSR	iTRAQ8plex@N-term		0.0027926	1558.76	780.387	1558.76	780.386	2	12
102					2	99	DLYDSIAAGNYPEWK	iTRAQ8plex@N-term; iTRAQ8plex(K)@15		-0.00338632	2349.21	784.076	2349.21	784.077	3	16
102					2	99	EGNFDLVGNNMPVFFIR	iTRAQ8plex@N-term; Oxidation(M)@11		0.00566975	2288.16	763.728	2288.16	763.726	3	13
102					2	99	LGPNYLMLPVNAPK	iTRAQ8plex@N-term; Oxidation(M)@7; iTRAQ8plex(K)@14		-0.00611313	2150.23	717.751	2150.24	717.753	3	11
102					2	99	TWPEDIIPLQPVGR	iTRAQ8plex@N-term		0.000695943	1924.07	642.365	1924.07	642.365	3	15
102					2	99	WVDALSDPR	iTRAQ8plex@N-term		-8.32646e-05	1361.72	454.916	1361.72	454.915	3	8
102					1.50864	98.27	LYIQTIDLDHEDKFDFDPLDVTK	iTRAQ8plex@N-term; iTRAQ8plex(K)@13; iTRAQ8plex(K)@23	missed K-F@13	0.000187687	3691.98	739.402	3691.98	739.402	5	9
102					0.492144	98.96	GPILLEDYHLIEK	iTRAQ8plex@N-term; iTRAQ8plex(Y)@8; iTRAQ8plex(K)@13		0.00391888	2451.45	613.871	2451.45	613.87	4	13
103	40.66	tr|C5WT90|C5WT90_SORBI	Uncharacterized protein OS=Sorghum bicolor GN=SORBI_001G173300 PE=4 SV=1	10	2	99	ASNPFVNLR	iTRAQ8plex@N-term		-0.00114591	1320.74	441.255	1320.75	441.256	3	9
103					2	99	DELDIVIPTIR	iTRAQ8plex@N-term		-0.00274482	1586.92	529.979	1586.92	529.98	3	11
103					2	99	DINALEQHIK	iTRAQ8plex@N-term; iTRAQ8plex(K)@10		-0.00831161	1788.03	597.016	1788.04	597.019	3	11
103					2	99	DLIGPAMYFGLMGDGQPIGR	iTRAQ8plex@N-term; Oxidation(M)@12		0.0040001	2427.23	810.083	2427.22	810.082	3	11
103					2	99	GIFWQEDIIPFFQNVTIPK	iTRAQ8plex@N-term; iTRAQ8plex(K)@19		-0.00274821	2899.61	967.543	2899.61	967.544	3	15
103					2	99	LADAMVTWIEAWDELNPATPATENGK	iTRAQ8plex@N-term; Oxidation(M)@5; Deamidated(N)@24; iTRAQ8plex(K)@26		0.00479072	3467.74	867.943	3467.74	867.942	4	14
103					2	99	NIMSPSTPFFFNTLYDPYR	iTRAQ8plex@N-term; Oxidation(M)@3		0.00060259	2629.28	877.435	2629.28	877.435	3	13
103					2	99	VPEGFDYELYNR	iTRAQ8plex@N-term		0.0039919	1804.9	602.64	1804.89	602.639	3	14
103					2	99	YVDAVMTIPK	iTRAQ8plex@N-term; iTRAQ8plex(K)@10		-0.00212115	1744	582.342	1744.01	582.342	3	10
103					0.114639	97.73	HLIIVQDGDPTK	iTRAQ8plex@N-term; iTRAQ8plex(K)@12	cleaved Y-H@N-term	-0.0021267	1943.13	648.717	1943.13	648.717	3	9
104	42.02	tr|C5XB39|C5XB39_SORBI	Uncharacterized protein OS=Sorghum bicolor GN=SORBI_002G055700 PE=4 SV=1	9	2	99	AANYGGFMIWDR	iTRAQ8plex@N-term; Oxidation(M)@8		0.00100104	1719.84	574.286	1719.83	574.285	3	15
104					2	99	AATDLADYLWYAYFPAPTPR	iTRAQ8plex@N-term		0.00612744	2605.32	869.448	2605.32	869.446	3	20
104					2	99	AGVHRPFGDAYVDGLDFFLDR	Delta:H(2)C(2)@N-term		0.00575239	2392.17	798.396	2392.16	798.394	3	14
104					2	99	GSPAYYDVLAK	iTRAQ8plex@N-term; iTRAQ8plex(K)@11		0.00603003	1791.01	448.76	1791	448.758	4	11
104					2	99	NLYYGVVPVVQK	iTRAQ8plex@N-term; iTRAQ8plex(K)@12		-0.000919368	1986.18	994.095	1986.18	994.095	2	13
104					2	99	TGQVTVFWGR	iTRAQ8plex@N-term		0.00126289	1453.8	485.607	1453.8	485.607	3	12
104					2	99	TPVQLSATPR	iTRAQ8plex@N-term		-0.00196994	1372.8	458.606	1372.8	458.607	3	13
104					2	99	WTAAFPEDSIYVGLPASEQTVGYVHPK	iTRAQ8plex@N-term; iTRAQ8plex(K)@27		0.013579	3569.88	893.477	3569.87	893.474	4	11
104					1.63827	98.59	LWSYNK	iTRAQ8plex@N-term; iTRAQ8plex(K)@6		-0.00534586	1417.81	709.914	1417.82	709.916	2	9
105	32.69	tr|C5XRJ6|C5XRJ6_SORBI	L-lactate dehydrogenase OS=Sorghum bicolor GN=SORBI_004G004400 PE=3 SV=1	9	2	99	AVVDSAYEVISLK	iTRAQ8plex@N-term; iTRAQ8plex(K)@13		-0.0141671	2001.15	668.056	2001.16	668.061	3	13
105					2	99	DLADEIALVDALPDK	iTRAQ8plex@N-term; iTRAQ8plex(K)@15		-0.0046049	2205.23	736.084	2205.24	736.086	3	11
105					2	99	DLADEIALVDALPDKLR	iTRAQ8plex@N-term; iTRAQ8plex(K)@15	missed K-L@15	0.00526926	2474.43	619.614	2474.42	619.612	4	9
105					2	99	GEMLDLQHAAAFLPR	iTRAQ8plex@N-term		0.00456755	1972.06	658.359	1972.05	658.358	3	15
105					2	99	GFHGIPDENDVFLSLPAR	iTRAQ8plex@N-term		-0.00626384	2287.18	763.402	2287.19	763.404	3	18
105					2	99	GSDLAIVTAGAR	iTRAQ8plex@N-term		0.00216124	1433.82	478.946	1433.81	478.945	3	14
105					2	99	LVSDTDMSVTR	iTRAQ8plex@N-term		0.00229286	1526.79	764.404	1526.79	764.403	2	11
105					2	99	VSVIGAGNVGMAIAQTILTR	iTRAQ8plex@N-term; Oxidation(M)@11		-0.00442657	2290.29	764.439	2290.3	764.44	3	14
105					1.60206	98.24	VIGSGTNLDSSR	iTRAQ8plex@N-term		-0.0070118	1508.8	755.409	1508.81	755.412	2	8
106	48.31	tr|A0A194YRE9|A0A194YRE9_SORBI	Uncharacterized protein OS=Sorghum bicolor GN=SORBI_004G247000 PE=4 SV=1	10	2	99	DTNWPLGWPLGGFPGPQGPYYCGIGADK	iTRAQ8plex@N-term; Deamidated(Q)@17; Carbamidomethyl(C)@22; iTRAQ8plex(K)@28		0.0298266	3628.82	908.212	3628.79	908.205	4	12
106					2	99	EHIAAYGEGNER	iTRAQ8plex@N-term		0.00106067	1648.81	550.611	1648.81	550.611	3	11
106					2	99	HETADINTFSWGVANR	iTRAQ8plex@N-term		0.00176863	2121.06	708.026	2121.05	708.026	3	17
106					2	99	IFSNPEVAAEEPWYGIEQEYTLLQK	iTRAQ8plex@N-term; iTRAQ8plex(K)@25		0.00639235	3561.86	891.471	3561.85	891.47	4	18
106					2	99	ITEIAGVVLTFDPK	iTRAQ8plex@N-term; iTRAQ8plex(K)@14	cleaved K-P@C-term	-0.00484113	2110.25	704.422	2110.25	704.424	3	12
106					2	99	NEGGYEVIK	iTRAQ8plex@N-term; iTRAQ8plex(K)@9		-0.00172278	1615.9	808.958	1615.9	808.959	2	13
106					2	99	TLSGPVTDPSK	iTRAQ8plex@N-term; iTRAQ8plex(K)@11		-0.0049409	1708.98	570.666	1708.98	570.668	3	13
106					2	99	WNYDGSSTGQAPGEDSEVILYPQAIFK	iTRAQ8plex@N-term; iTRAQ8plex(K)@27		0.00600813	3579.8	895.958	3579.8	895.957	4	15
106					1.22185	96.97	DIVDAHYK	iTRAQ8plex@N-term; iTRAQ8plex(K)@8		-0.00369298	1567.88	523.633	1567.88	523.635	3	10
106					0.00877392	96.81	ASNMDPYVVTSMIADTTILWKP	iTRAQ8plex@N-term; iTRAQ8plex(K)@21	cleaved P-A@N-term	-0.0118816	3060.6	766.158	3060.61	766.16	4	10
107	33.52	tr|C5XI24|C5XI24_SORBI	Peroxidase OS=Sorghum bicolor GN=SORBI_003G140700 PE=3 SV=1	9	2	99	ADEAQAELPDSTHDVQQLIDNFAR	iTRAQ8plex@N-term		0.00739785	2986.46	747.624	2986.46	747.622	4	16
107					2	99	DAASALSNGHVHFAVPAGR	iTRAQ8plex@N-term; Deamidated(N)@8		0.00101257	2181.12	546.288	2181.12	546.288	4	16
107					2	99	DLLNYK	iTRAQ8plex@N-term; iTRAQ8plex(K)@6		-0.006579	1372.81	687.413	1372.82	687.416	2	10
107					2	99	EAPVNIGLAAFDVLEEIK	iTRAQ8plex@N-term; iTRAQ8plex(K)@18		0.0063503	2535.45	634.869	2535.44	634.867	4	14
107					2	99	ELEVGYYGK	iTRAQ8plex@N-term; iTRAQ8plex(K)@9		-0.0149372	1664.91	555.977	1664.92	555.982	3	10
107					2	99	GVENVVK	iTRAQ8plex@N-term; iTRAQ8plex(K)@7		-0.00648524	1351.82	676.918	1351.83	676.922	2	9
107					2	99	IVTFHSDWTLLTHK	iTRAQ8plex@N-term; iTRAQ8plex(K)@14		0.000139346	2305.3	577.333	2305.3	577.333	4	13
107					2	99	LSEPSSQITPAYR	iTRAQ8plex@N-term		0.000223568	1751.94	584.986	1751.94	584.986	3	16
107					1.45593	97.84	LDGFVSK	iTRAQ8plex@N-term; iTRAQ8plex(K)@7		-0.00444219	1372.81	458.612	1372.82	458.613	3	8
108	38.61	tr|C5XFP2|C5XFP2_SORBI	Uncharacterized protein OS=Sorghum bicolor GN=SORBI_003G110200 PE=4 SV=1	10	2	99	ALIGLFHGR	iTRAQ8plex@N-term		-0.00119974	1286.78	429.932	1286.78	429.933	3	12
108					2	99	EEHMELLPGSSVPLR	iTRAQ8plex@N-term; Oxidation(M)@4		0.000442119	2013.05	672.024	2013.05	672.024	3	11
108					2	99	ESYTAAFVPGDAITGYGVSR	iTRAQ8plex@N-term		-0.00120305	2364.19	789.07	2364.19	789.071	3	20
108					2	99	EYVEGYPR	iTRAQ8plex@N-term		-0.00157202	1315.67	658.842	1315.67	658.843	2	10
108					2	99	FAPGDLVWGITGWEDYSVVTPPVSK	iTRAQ8plex@N-term; iTRAQ8plex(K)@25		-0.00346542	3327.76	832.947	3327.76	832.948	4	19
108					2	99	KGETVFVSAASGAVGQLVGQFAR	iTRAQ8plex@N-term; iTRAQ8plex(K)@1	missed K-G@1	0.000595768	2886.62	722.662	2886.62	722.662	4	11
108					2	99	LTGTEPAGSVLVR	iTRAQ8plex@N-term		-0.00741319	1602.92	535.313	1602.92	535.316	3	16
108					1.45593	97.82	LQGFIEPDHK	iTRAQ8plex@N-term; iTRAQ8plex(K)@10		0.00177227	1791.02	598.013	1791.01	598.012	3	10
108					1.4437	97.49	VLDSSDPR	iTRAQ8plex@N-term		8.53396e-05	1191.64	596.827	1191.64	596.827	2	9
108					1.4318	97.75	NLAAVIAK	iTRAQ8plex@N-term; iTRAQ8plex(K)@8		-0.00839669	1406.9	469.974	1406.91	469.976	3	10
109	28.04	tr|A0A1B6Q7Z8|A0A1B6Q7Z8_SORBI; tr|A0A1B6Q7Y0|A0A1B6Q7Y0_SORBI	Uncharacterized protein OS=Sorghum bicolor GN=SORBI_003G410500 PE=4 SV=1; Uncharacterized protein OS=Sorghum bicolor GN=SORBI_003G410500 PE=4 SV=1	9	2	99	AISSSSAYDDQFK	iTRAQ8plex@N-term; iTRAQ8plex(K)@13		0.000190661	2026.05	676.356	2026.05	676.356	3	10
109					2	99	GVTSNPTIFQK	iTRAQ8plex@N-term; iTRAQ8plex(K)@11		-0.00578211	1799.03	900.524	1799.04	900.527	2	11
109					2	99	LANDTQGTVEAAK	iTRAQ8plex@N-term; iTRAQ8plex(K)@13		0.00166566	1925.07	642.697	1925.07	642.697	3	12
109					2	99	LGIDWDAVGK	iTRAQ8plex@N-term; iTRAQ8plex(K)@10		0.0012513	1680.97	561.33	1680.97	561.329	3	12
109					2	99	QLELEGVDSFK	iTRAQ8plex@N-term; iTRAQ8plex(K)@11		-0.00270198	1872.04	625.021	1872.05	625.022	3	12
109					2	99	SFDSLLVSLQEK	iTRAQ8plex@N-term; iTRAQ8plex(K)@12		-0.00377068	1973.13	658.716	1973.13	658.717	3	13
109					2	99	TVDANVSEAEGVYSALEK	iTRAQ8plex@N-term; iTRAQ8plex(K)@18		-0.000734151	2489.31	830.777	2489.31	830.778	3	15
109					1.74473	99	DAESAYWELVIK	iTRAQ8plex@N-term; iTRAQ8plex(K)@12		-0.00487185	2031.11	678.044	2031.11	678.045	3	10
109					1.29243	97.19	WEALAK	iTRAQ8plex@N-term; iTRAQ8plex(K)@6		-0.00570896	1324.79	442.604	1324.8	442.606	3	8
110	34.73	tr|A0A1B6PEZ5|A0A1B6PEZ5_SORBI	Uncharacterized protein OS=Sorghum bicolor GN=SORBI_007G014700 PE=4 SV=1	8	2	99	FGDDEFGHMLVNILK	iTRAQ8plex@N-term; iTRAQ8plex(K)@15		-0.00142418	2342.25	586.571	2342.26	586.571	4	12
110					2	99	GAIPALPTVATAQELIAK	iTRAQ8plex@N-term; iTRAQ8plex(K)@18		-0.00482247	2371.43	791.482	2371.43	791.484	3	16
110					2	99	LGGSSAFLGK	iTRAQ8plex@N-term; iTRAQ8plex(K)@10		-0.00593117	1543.91	515.645	1543.92	515.647	3	12
110					2	99	LLIVTDGDK	iTRAQ8plex@N-term; iTRAQ8plex(K)@9		-0.000243894	1580.96	527.994	1580.96	527.994	3	11
110					2	99	LPLWPSPDAAR	iTRAQ8plex@N-term		0.000210244	1525.86	509.626	1525.86	509.626	3	12
110					2	99	NPSADMLLTEAELNLDLIR	iTRAQ8plex@N-term; Oxidation(M)@6		-0.0017301	2447.29	816.769	2447.29	816.77	3	10
110					2	99	VDTIDTTGAGDAFVGSLLVNVAK	iTRAQ8plex@N-term; iTRAQ8plex(K)@23		-0.00162517	2870.58	718.653	2870.58	718.654	4	18
110					2	99	VSDDEVAFLTK	iTRAQ8plex@N-term; iTRAQ8plex(K)@11		0.00230908	1831.02	458.763	1831.02	458.762	4	10
111	22.67	tr|C5Z0G8|C5Z0G8_SORBI	Uncharacterized protein OS=Sorghum bicolor GN=SORBI_009G048100 PE=4 SV=2	10	2	99	AAPNAVAGKPLAYYTLR	iTRAQ8plex@N-term; Deamidated(N)@4; iTRAQ8plex(K)@9		0.000591781	2384.37	597.099	2384.37	597.099	4	11
111					2	99	ANDASVIVVSFR	iTRAQ8plex@N-term		0.00330181	1580.89	527.969	1580.88	527.968	3	11
111					2	99	ATGLLVPGIASHSPR	iTRAQ8plex@N-term		-0.000754622	1779.03	594.017	1779.03	594.018	3	16
111					2	99	EGAVSLLYR	iTRAQ8plex@N-term		-0.00435378	1310.75	656.38	1310.75	656.382	2	13
111					2	99	EIANGGDAPNPNYFNPR	iTRAQ8plex@N-term; Deamidated(N)@4		0.00566061	2150.04	717.687	2150.03	717.685	3	19
111					2	99	GNVPVEPLR	iTRAQ8plex@N-term		-0.00486159	1283.75	642.88	1283.75	642.883	2	13
111					2	99	IAYENAAYIENVVNNVWK	iTRAQ8plex@N-term; iTRAQ8plex(K)@18		-0.00653349	2717.46	906.826	2717.46	906.829	3	10
111					1.82391	99	ALGLQEEDGK	iTRAQ8plex@N-term; iTRAQ8plex(K)@10		-0.00821227	1666.93	556.65	1666.94	556.652	3	10
111					1.69897	98.89	ALGLQEEDGKDAAK	iTRAQ8plex@N-term; iTRAQ8plex(K)@10; iTRAQ8plex(K)@14	missed K-D@10	-0.000775045	2356.34	786.453	2356.34	786.453	3	9
111					0.228413	97.63	TFSVFEVSMMAAK	iTRAQ8plex@N-term; Oxidation(M)@9; Oxidation(M)@10; iTRAQ8plex(K)@13		0.000381451	2087.09	696.704	2087.09	696.704	3	10
112	25.15	tr|A0A1B6QG50|A0A1B6QG50_SORBI	Uncharacterized protein OS=Sorghum bicolor GN=SORBI_002G409800 PE=4 SV=1	9	2	99	ESTDVEDMFLAHISGMDTLAR	iTRAQ8plex@N-term		0.015718	2641.28	881.435	2641.27	881.43	3	10
112					2	99	GTLLIEPKPQEPTK	iTRAQ8plex@N-term; iTRAQ8plex(K)@8; iTRAQ8plex(K)@14		0.00110718	2462.49	616.63	2462.49	616.629	4	10
112					2	99	LIEDGSLDDLVR	iTRAQ8plex@N-term		0.00378992	1647.9	550.308	1647.9	550.307	3	14
112					2	99	TLEETNANLDEIVK	iTRAQ8plex@N-term; iTRAQ8plex(K)@14		-0.0103115	2196.2	1099.11	2196.21	1099.11	2	8
112					2	99	VLEWGEPTVPSGK	iTRAQ8plex@N-term; iTRAQ8plex(K)@13		0.000712507	2006.13	502.54	2006.13	502.54	4	9
112					2	99	YQSFDSEIGALIEAGK	iTRAQ8plex@N-term; iTRAQ8plex(K)@16		-0.00168402	2335.25	779.424	2335.25	779.425	3	10
112					1.74473	99	NGGLAPGGFNFDAK	iTRAQ8plex@N-term; Deamidated(N)@1; iTRAQ8plex(K)@14		0.00520798	1973.05	658.691	1973.05	658.69	3	9
112					1.67778	98.98	GDFETLEK	iTRAQ8plex@N-term; iTRAQ8plex(K)@8		-0.000759445	1545.85	516.29	1545.85	516.291	3	9
112					1.20066	96.89	VYAYAAAQVK	iTRAQ8plex@N-term; iTRAQ8plex(K)@10		-0.0129773	1690.97	564.665	1690.99	564.67	3	9
113	41.69	tr|C5YMX6|C5YMX6_SORBI	60S acidic ribosomal protein P0 OS=Sorghum bicolor GN=SORBI_007G029400 PE=3 SV=1	10	2	99	FAVAAPVAGADSGAAAAPK	iTRAQ8plex@N-term; iTRAQ8plex(K)@19		-0.00181752	2249.26	750.761	2249.26	750.762	3	18
113					2	99	FAVAAPVAGADSGAAAAPKEEEK	iTRAQ8plex@N-term; iTRAQ8plex(K)@19; iTRAQ8plex(K)@23	missed K-E@19	0.00670604	3068.7	768.182	3068.69	768.18	4	10
113					2	99	GDSVVLMGK	iTRAQ8plex@N-term; iTRAQ8plex(K)@9		-0.0054271	1512.87	757.444	1512.88	757.447	2	11
113					2	99	GTVEIITPVELIK	iTRAQ8plex@N-term; iTRAQ8plex(K)@13		-0.000333223	2019.24	674.089	2019.24	674.089	3	15
113					2	99	SYGLQVTNVYEDGSVFSPEVLDLSEEDLIEK	iTRAQ8plex@N-term; iTRAQ8plex(K)@31	cleaved F-S@N-term	-0.00380842	4082.07	1021.52	4082.07	1021.53	4	14
113					2	99	VGLVAPVDVVVPPGNTGLDPSQTSFFQVLNIPTK	iTRAQ8plex@N-term; iTRAQ8plex(K)@34		0.00957896	4113.31	823.669	4113.3	823.667	5	13
113					2	99	VGSSESALLAK	iTRAQ8plex@N-term; iTRAQ8plex(K)@11		-0.00575577	1668.98	557.334	1668.99	557.336	3	12
113					2	99	VLIALADNVGSK	iTRAQ8plex@N-term; iTRAQ8plex(K)@12		-0.000845263	1807.1	603.375	1807.1	603.375	3	14
113					0.60206	99	VGLVAPVDVVVPPGNTGLD	iTRAQ8plex@N-term	cleaved D-P@C-term	-0.00960039	2121.19	1061.6	2121.2	1061.61	2	10
113					0.021363	98.88	GLQVTNVYEDGSVFSPEVLDLSEEDLIEK	iTRAQ8plex@N-term; Deamidated(N)@6; iTRAQ8plex(K)@29	cleaved Y-G@N-term	0.00414455	3832.96	959.249	3832.96	959.247	4	10
114	22.41	tr|C5WRV5|C5WRV5_SORBI	Uncharacterized protein OS=Sorghum bicolor GN=SORBI_001G003100 PE=3 SV=1	8	2	99	AIELADPMENAGAALIR	iTRAQ8plex@N-term		0.0110189	2058.12	687.047	2058.11	687.043	3	14
114					2	99	ALLQDIAIVTGAEYQSK	iTRAQ8plex@N-term; iTRAQ8plex(K)@17		-0.00302121	2427.38	810.134	2427.38	810.135	3	10
114					2	99	DLGLLVENTTVEQLGIAR	iTRAQ8plex@N-term		-0.00558709	2244.26	749.093	2244.26	749.095	3	10
114					2	99	EIIPLLEQTTQLR	iTRAQ8plex@N-term		-0.00263594	1857.08	620.036	1857.09	620.037	3	14
114					2	99	GILNVAAIK	iTRAQ8plex@N-term; iTRAQ8plex(K)@9		-0.0071287	1505.97	502.997	1505.98	502.999	3	11
114					2	99	GYISPQFVTNPEK	iTRAQ8plex@N-term; iTRAQ8plex(K)@13		-0.00417623	2087.15	696.723	2087.15	696.724	3	10
114					2	99	NVVLDEFGTPK	iTRAQ8plex@N-term; iTRAQ8plex(K)@11		-0.000819755	1826.04	609.687	1826.04	609.687	3	10
114					1.01773	98.68	AVAAISAGNDEFVGTMIAEAIDK	iTRAQ8plex@N-term; Deamidated(N)@9; iTRAQ8plex(K)@23		0.0202201	2901.55	726.394	2901.53	726.389	4	8
115	31.04	tr|Q9XE77|Q9XE77_SORBI; tr|C5Y6D5|C5Y6D5_SORBI	Patatin OS=Sorghum bicolor PE=3 SV=1; Patatin OS=Sorghum bicolor GN=SORBI_005G186200 PE=3 SV=1	9	2	99	DLTTFYLENGPK	iTRAQ8plex@N-term; Deamidated(N)@9; iTRAQ8plex(K)@12		0.00189735	2006.08	669.702	2006.08	669.701	3	11
115					2	99	EFHLVDGGVAANNPTMVAMSMLTK	iTRAQ8plex@N-term; iTRAQ8plex(K)@24		0.013607	3140.64	786.168	3140.63	786.164	4	10
115					2	99	ENMESLIGIGQELLK	iTRAQ8plex@N-term; iTRAQ8plex(K)@15		0.000200181	2281.28	571.328	2281.28	571.328	4	13
115					2	99	GLIPATIIAHLEAK	iTRAQ8plex@N-term; iTRAQ8plex(K)@14		-0.00549442	2054.27	685.763	2054.27	685.764	3	13
115					2	99	IQDDTLTGDTSSVDIATK	iTRAQ8plex@N-term; iTRAQ8plex(K)@18		0.00321674	2487.32	830.114	2487.32	830.113	3	13
115					2	99	LQELDGPDAR	iTRAQ8plex@N-term		0.0120427	1416.76	709.389	1416.75	709.383	2	12
115					2	99	VADTVTNIIVPAFDVK	iTRAQ8plex@N-term; iTRAQ8plex(K)@16		-0.00121003	2309.34	770.789	2309.35	770.789	3	17
115					2	99	YDGVFLHDK	iTRAQ8plex@N-term; iTRAQ8plex(K)@9		-0.00554466	1700.93	851.472	1700.93	851.475	2	8
115					2	99	YLQPIIFSTYEAK	iTRAQ8plex@N-term; iTRAQ8plex(K)@13		-0.00278722	2180.23	727.751	2180.23	727.752	3	14
116	37.4	tr|C5XIN9|C5XIN9_SORBI	Peroxidase OS=Sorghum bicolor GN=SORBI_003G436800 PE=3 SV=1	10	2	99	DGLAAASNAAVLAALPSPTSTVPTLLSFLSK	iTRAQ8plex@N-term; iTRAQ8plex(K)@31		-0.00170689	3591.04	898.766	3591.04	898.767	4	18
116					2	99	EFLSSAVR	iTRAQ8plex@N-term		-0.00387024	1211.68	606.846	1211.68	606.848	2	14
116					2	99	ESVALGGGPAYK	iTRAQ8plex@N-term; iTRAQ8plex(K)@12		-0.00702772	1755.99	586.338	1756	586.34	3	16
116					2	99	FAVDQNAFFEQFVYSYVK	iTRAQ8plex@N-term; Deamidated(N)@6; iTRAQ8plex(K)@18		0.00600896	2810.45	703.619	2810.44	703.618	4	14
116					2	99	LFPTQDPTLNK	iTRAQ8plex@N-term; iTRAQ8plex(K)@11		-0.00503461	1881.08	628.033	1881.08	628.035	3	13
116					2	99	MGQINVLTGSQGQVR	iTRAQ8plex@N-term; Oxidation(M)@1		0.000370079	1907.02	636.681	1907.02	636.681	3	16
116					2	99	QNVGLAAALIR	iTRAQ8plex@N-term		-0.00202179	1428.87	477.297	1428.87	477.298	3	14
116					2	99	YPPLAPGLSFDFYK	iTRAQ8plex@N-term; iTRAQ8plex(K)@14		0.000175155	2222.22	741.749	2222.22	741.749	3	10
116					1.18046	99	INLDVTDLVALSGGHTVGVAH	iTRAQ8plex@N-term	cleaved H-C@C-term	-0.0183191	2391.29	798.103	2391.31	798.109	3	11
116					0.124939	99	AALPSPTSTVPTLLSFLSK	iTRAQ8plex@N-term; iTRAQ8plex(K)@19	cleaved L-A@N-term	-0.0132169	2537.48	635.377	2537.49	635.381	4	9
117	38.12	tr|Q8W215|Q8W215_SORBI; tr|C5YH12|C5YH12_SORBI	O-methyltransferase OS=Sorghum bicolor PE=2 SV=1; Caffeic acid O-methyltransferase OS=Sorghum bicolor GN=SORBI_007G047300 PE=1 SV=1	9	2	99	AAGFSGFK	iTRAQ8plex@N-term; iTRAQ8plex(K)@8		-0.00657912	1391.8	464.939	1391.8	464.941	3	11
117					2	99	ALAAEEVVAR	iTRAQ8plex@N-term		-0.00449275	1331.77	444.93	1331.77	444.931	3	12
117					2	99	AQGVFHVDMIMLAHNPGGR	iTRAQ8plex@N-term		0.00279583	2353.21	589.31	2353.21	589.31	4	13
117					2	99	DAVLDGGIPFNK	iTRAQ8plex@N-term; iTRAQ8plex(K)@12		0.00235153	1853.05	464.271	1853.05	464.27	4	9
117					2	99	GVNFDLPHVISEAPPFPGVQHVGGDMFK	iTRAQ8plex@N-term; iTRAQ8plex(K)@28		0.0065266	3598.89	720.786	3598.89	720.784	5	12
117					2	99	LPVAPTNPAAADMVDR	iTRAQ8plex@N-term		0.00196835	1941.03	971.523	1941.03	971.522	2	13
117					2	99	NALELGLLEVLQK	iTRAQ8plex@N-term; iTRAQ8plex(K)@13		-0.00382963	2047.25	683.423	2047.25	683.424	3	15
117					2	99	WLTPNEDGVSMAALALMNQDK	iTRAQ8plex@N-term; Oxidation(M)@17; iTRAQ8plex(K)@21		-0.00705041	2927.49	976.838	2927.5	976.84	3	12
117					1.85387	99	SVPAGDAILMK	iTRAQ8plex@N-term; iTRAQ8plex(K)@11		-0.00246592	1709	570.673	1709	570.674	3	10
118	38.17	tr|A0A1B6QJ05|A0A1B6QJ05_SORBI	Uncharacterized protein OS=Sorghum bicolor GN=SORBI_001G148900 PE=4 SV=1	9	2	99	AAGASWIQFDEPTLVK	iTRAQ8plex@N-term; iTRAQ8plex(K)@16		-0.00431139	2340.29	781.104	2340.29	781.105	3	18
118					2	99	EVEDLEAAGIQVIQIDEAALR	iTRAQ8plex@N-term		0.00216966	2585.39	647.354	2585.39	647.354	4	12
118					2	99	IPTTEEIADR	iTRAQ8plex@N-term		0.00267986	1447.79	724.9	1447.78	724.899	2	10
118					2	99	KLNLPVLPTTTIGSFPQTPELR	iTRAQ8plex@N-term; iTRAQ8plex(K)@1	missed K-L@1	0.00106678	3029.77	758.451	3029.77	758.451	4	17
118					2	99	LNLPVLPTTTIGSFPQTPELR	iTRAQ8plex@N-term		0.000259663	2597.47	866.832	2597.47	866.832	3	16
118					2	99	NIWADDLAASLSTLQSLEAVAGK	iTRAQ8plex@N-term; iTRAQ8plex(K)@23		-0.00202275	2980.63	746.165	2980.63	746.166	4	15
118					2	99	VVEVNALAK	iTRAQ8plex@N-term; iTRAQ8plex(K)@9		-0.00375435	1549.96	775.988	1549.97	775.99	2	10
118					1.42022	98.39	EVVAELK	iTRAQ8plex@N-term; iTRAQ8plex(K)@7		-0.00697615	1394.85	465.958	1394.86	465.96	3	9
118					1.26761	96.37	ATTVSSR	iTRAQ8plex@N-term		0.00340116	1024.59	513.3	1024.58	513.298	2	8
119	21.39	tr|A0A1B6PKJ4|A0A1B6PKJ4_SORBI	Uncharacterized protein OS=Sorghum bicolor GN=SORBI_006G062500 PE=4 SV=1	10	2	99	AEEAAAGADGLSEFQK	iTRAQ8plex@N-term; iTRAQ8plex(K)@16		-0.00308726	2201.14	734.721	2201.14	734.721	3	14
119					2	99	ANFLSADDFEPALIPSK	iTRAQ8plex@N-term; iTRAQ8plex(K)@17		-0.00319708	2442.32	611.588	2442.33	611.589	4	12
119					2	99	DGTVVLQFEVR	iTRAQ8plex@N-term		0.00539468	1565.88	522.966	1565.87	522.965	3	10
119					2	99	EFDNETPYTIMFGPDK	iTRAQ8plex@N-term; iTRAQ8plex(K)@16		0.000494775	2511.25	628.819	2511.25	628.819	4	12
119					2	99	IIDVIEK	iTRAQ8plex@N-term; iTRAQ8plex(K)@7		-0.00295405	1436.9	479.975	1436.91	479.976	3	9
119					1.95861	99	VATSILEK	iTRAQ8plex@N-term; iTRAQ8plex(K)@8		-0.00652166	1467.91	734.96	1467.91	734.963	2	10
119					1.4318	98.03	ILVDGEEK	iTRAQ8plex@N-term; iTRAQ8plex(K)@8		-0.00266655	1509.88	755.949	1509.89	755.95	2	8
119					1.284	97.2	VHFILK	iTRAQ8plex@N-term; iTRAQ8plex(K)@6		-0.00830026	1363.87	455.631	1363.88	455.634	3	8
119					1.1549	97.87	ELDEPVTLK	iTRAQ8plex@N-term; iTRAQ8plex(K)@9		-0.00516504	1650.96	413.747	1650.97	413.749	4	7
119					1.09691	99	SDPLLYEPFDEDFEGR	iTRAQ8plex@N-term	cleaved A-S@N-term	0.00326597	2232.06	745.026	2232.05	745.025	3	14
120	22.6	tr|C5WVY7|C5WVY7_SORBI	Methylenetetrahydrofolate reductase OS=Sorghum bicolor GN=SORBI_001G040100 PE=3 SV=1	9	2	99	AFPSLTYIAVNK	iTRAQ8plex@N-term; iTRAQ8plex(K)@12		-0.00138252	1931.13	644.718	1931.13	644.719	3	13
120					2	99	DGESFSNIAPNAVNAVTWGVFPGK	iTRAQ8plex@N-term; iTRAQ8plex(K)@24		0.00174256	3084.61	772.161	3084.61	772.161	4	11
120					2	99	LTSSPWSELDGLQPETK	iTRAQ8plex@N-term; iTRAQ8plex(K)@17		-0.00608199	2495.33	832.784	2495.34	832.786	3	13
120					2	99	SDSPTVGWGGPGGYVYQK	iTRAQ8plex@N-term; iTRAQ8plex(K)@18		-0.000650097	2462.27	821.763	2462.27	821.764	3	12
120					2	99	SNGIQNVLALR	iTRAQ8plex@N-term; Deamidated(N)@2		-0.00478782	1488.85	745.433	1488.86	745.436	2	11
120					2	99	TEEGVENLFER	iTRAQ8plex@N-term		0.000435158	1625.82	542.948	1625.82	542.947	3	13
120					1.4437	99	GFLTINSQPAVNGEK	iTRAQ8plex@N-term; Deamidated(N)@12; iTRAQ8plex(K)@15		-0.0069028	2183.2	728.74	2183.2	728.742	3	11
120					1.3098	98.55	EIIQPTVVDPASFMVWK	iTRAQ8plex@N-term; iTRAQ8plex(K)@17		-0.00923226	2567.42	642.862	2567.43	642.864	4	7
120					1.22915	97.59	DEAFEIWTR	iTRAQ8plex@N-term		0.000132919	1469.75	490.923	1469.75	490.923	3	7
121	62.06	tr|C5XQ07|C5XQ07_SORBI	Uncharacterized protein OS=Sorghum bicolor GN=SORBI_003G072300 PE=3 SV=1	9	2	99	ALLGESNEFVGDK	iTRAQ8plex@N-term; iTRAQ8plex(K)@13		-0.000226268	1986.09	497.529	1986.09	497.529	4	12
121					2	99	EAGSTMEVVAAQTK	iTRAQ8plex@N-term; iTRAQ8plex(K)@14		-0.00155226	2029.1	677.373	2029.1	677.373	3	15
121					2	99	ELGAQPDVDGFLVGGASLKPEFIDIINAATVK	iTRAQ8plex@N-term; iTRAQ8plex(K)@19; iTRAQ8plex(K)@32		0.000200114	4196.35	700.399	4196.35	700.399	6	16
121					2	99	INVSPEVAESTR	iTRAQ8plex@N-term		-0.000359137	1604.87	535.963	1604.87	535.963	3	15
121					2	99	ISDWSNVVVAYEPVWAIGTGK	iTRAQ8plex@N-term; iTRAQ8plex(K)@21		-0.00250193	2898.57	725.65	2898.57	725.651	4	15
121					2	99	TLNEGQVPPADVVEVVVSPPYVFLTVVK	iTRAQ8plex@N-term; iTRAQ8plex(K)@28		-0.00282221	3603.04	901.767	3603.04	901.768	4	10
121					2	99	VATPAQAQEVHASLR	iTRAQ8plex@N-term; Deamidated(Q)@8		0.00887095	1882.03	628.351	1882.02	628.348	3	13
121					2	99	VAYALSQGLK	iTRAQ8plex@N-term; iTRAQ8plex(K)@10		-0.00100648	1657	553.341	1657	553.341	3	12
121					2	99	VIACVGETLEQR	iTRAQ8plex@N-term; Carbamidomethyl(C)@4		0.0258423	1677.93	560.317	1677.9	560.308	3	8
122	32.85	tr|A0A1B6QHH2|A0A1B6QHH2_SORBI	Uncharacterized protein OS=Sorghum bicolor GN=SORBI_001G059100 PE=4 SV=1	9	2	99	DDGTLASYVGFR	iTRAQ8plex@N-term		0.00512444	1603.82	535.614	1603.81	535.612	3	13
122					2	99	FVIQGFGNVGSWAAQLINEAGGK	iTRAQ8plex@N-term; iTRAQ8plex(K)@23		0.00311347	2970.62	743.663	2970.62	743.662	4	9
122					2	99	GFNGGDAIDPNSLLTEECDVLIPAALGGVINK	iTRAQ8plex@N-term; Carbamidomethyl(C)@18; iTRAQ8plex(K)@32		-0.0120948	3877.03	970.264	3877.04	970.267	4	15
122					2	99	GVLFATEALLAEHGK	iTRAQ8plex@N-term; iTRAQ8plex(K)@15		-0.00292489	2163.25	722.09	2163.25	722.091	3	20
122					2	99	NVNGLDIAQLVK	iTRAQ8plex@N-term; Deamidated(N)@3; iTRAQ8plex(K)@12		0.00393246	1892.12	631.715	1892.12	631.714	3	14
122					2	99	TAVANIPYGGAK	iTRAQ8plex@N-term; iTRAQ8plex(K)@12		-0.00449579	1769.03	885.52	1769.03	885.522	2	11
122					2	99	VIAISDVTGAVK	iTRAQ8plex@N-term; iTRAQ8plex(K)@12		-0.001983	1780.09	594.371	1780.09	594.371	3	11
122					1.72125	99	MGAFTLGVNR	iTRAQ8plex@N-term; Oxidation(M)@1		-0.00458642	1384.74	462.587	1384.74	462.589	3	10
122					1.40894	97.92	LLGLDSK	iTRAQ8plex@N-term; iTRAQ8plex(K)@7		-0.00386004	1352.84	451.956	1352.85	451.957	3	9
123	67.6	tr|C5X6H6|C5X6H6_SORBI	Uncharacterized protein OS=Sorghum bicolor GN=SORBI_002G431100 PE=3 SV=1	9	2	99	ALLSDPSFRPLVDK	iTRAQ8plex@N-term; iTRAQ8plex(K)@14		0.00301515	2165.27	542.325	2165.27	542.324	4	12
123					2	99	AYPTVSEDYLK	iTRAQ8plex@N-term; iTRAQ8plex(K)@11		0.000349007	1893.03	947.525	1893.03	947.525	2	11
123					2	99	LAWHSAGTFDVATK	iTRAQ8plex@N-term; iTRAQ8plex(K)@14		-0.00209696	2111.16	704.727	2111.16	704.728	3	14
123					2	99	LPDATQGSDHLR	iTRAQ8plex@N-term		-0.000859946	1612.85	538.623	1612.85	538.623	3	13
123					2	99	NPAEQAHGANAGLEIAVR	iTRAQ8plex@N-term		0.0012482	2121.12	531.288	2121.12	531.288	4	16
123					2	99	QVFSTQMGLSDQDIVALSGGHTLGR	Gln->pyro-Glu@N-term		0.00440828	2599.27	867.432	2599.27	867.431	3	12
123					2	99	SGFEGAWTSNPLIFDNSYFTELLSGEK	iTRAQ8plex@N-term; iTRAQ8plex(K)@27		0.00488003	3616.82	905.213	3616.82	905.212	4	21
123					2	99	YAADEDAFFADYAEAHLK	iTRAQ8plex@N-term; iTRAQ8plex(K)@18		0.00178706	2654.31	885.778	2654.31	885.778	3	14
123					0.00348834	96.33	PLIFDNSYFTELLSGEK	iTRAQ8plex@N-term; iTRAQ8plex(K)@17	cleaved N-P@N-term	-0.0181828	2580.38	861.132	2580.39	861.138	3	9
124	25.79	tr|C5XPJ0|C5XPJ0_SORBI	Uncharacterized protein OS=Sorghum bicolor GN=SORBI_003G203600 PE=3 SV=1	9	2	99	AAPAAGVVVPEIK	iTRAQ8plex@N-term; iTRAQ8plex(K)@13		-0.00904238	1829.11	610.712	1829.12	610.715	3	13
124					2	99	LADLVEQHTEELAALDGADAGK	iTRAQ8plex@N-term; iTRAQ8plex(K)@22		-0.0024951	2873.52	719.388	2873.52	719.388	4	12
124					2	99	VGDPFDVTTNMGPQVDKDQFER	iTRAQ8plex@N-term; iTRAQ8plex(K)@17	missed K-D@17	0.0130124	3102.57	776.649	3102.55	776.646	4	11
124					2	99	YGLAAGIVTK	iTRAQ8plex@N-term; iTRAQ8plex(K)@10		-0.00463629	1599.98	534.333	1599.98	534.334	3	10
124					1.95861	99	ADVDLAVK	iTRAQ8plex@N-term; iTRAQ8plex(K)@8		-0.00395057	1437.86	719.938	1437.87	719.94	2	8
124					1.55284	99	IAQEEIFGPVMSLMK	iTRAQ8plex@N-term; Oxidation(M)@14; iTRAQ8plex(K)@15		-0.0137224	2316.25	773.092	2316.27	773.097	3	9
124					1.48149	99	LFINGEFVDAASGK	iTRAQ8plex@N-term; Deamidated(N)@4; iTRAQ8plex(K)@14		-0.00518148	2076.13	693.051	2076.14	693.052	3	12
124					1.46852	97.98	TGDVLAHVAEADK	iTRAQ8plex@N-term; iTRAQ8plex(K)@13		-6.28006e-05	1933.07	484.276	1933.07	484.276	4	11
124					1.16115	99	VYVQEGIYDEFVK	iTRAQ8plex@N-term; iTRAQ8plex(K)@13		-0.0307627	2196.16	733.061	2196.19	733.072	3	10
125	42.74	tr|C5YU10|C5YU10_SORBI	Uncharacterized protein OS=Sorghum bicolor GN=SORBI_008G084600 PE=3 SV=2	10	2	99	EVTVEVQK	iTRAQ8plex@N-term; iTRAQ8plex(K)@8		-0.00889294	1538.9	770.459	1538.91	770.464	2	11
125					2	99	GELVSDDLVVGIIDEAMK	iTRAQ8plex@N-term; iTRAQ8plex(K)@18		-0.00270265	2510.37	628.601	2510.38	628.601	4	12
125					2	99	GLVVNLPAEKPPK	iTRAQ8plex@N-term; iTRAQ8plex(K)@10; iTRAQ8plex(K)@13		-0.0119099	2273.41	758.811	2273.42	758.815	3	11
125					2	99	LDEMLAK	iTRAQ8plex@N-term; iTRAQ8plex(K)@7		-0.0108777	1426.82	714.418	1426.83	714.423	2	11
125					2	99	LILIGPPGSGK	iTRAQ8plex@N-term; iTRAQ8plex(K)@11		-0.00500518	1659.05	554.024	1659.05	554.025	3	10
125					2	99	QTEPVIDYYSK	Gln->pyro-Glu@N-term; iTRAQ8plex(K)@11		0.000357485	1628.82	815.419	1628.82	815.419	2	11
125					2	99	SPGVDDVTGEPLIQR	iTRAQ8plex@N-term		-0.000915225	1886	944.009	1886.01	944.01	2	14
125					2	99	VLNFAIDDAILEER	iTRAQ8plex@N-term		0.0024818	1921.05	641.357	1921.05	641.356	3	14
125					1.10791	95.81	TPLGIK	iTRAQ8plex@N-term; iTRAQ8plex(K)@6		-0.0110196	1235.8	412.939	1235.81	412.943	3	8
125					0.181115	99	GVDDVTGEPLIQR	iTRAQ8plex@N-term	cleaved P-G@N-term	0.000702163	1701.92	851.968	1701.92	851.967	2	12
126	35.37	tr|A0A1B6QM42|A0A1B6QM42_SORBI	Uncharacterized protein OS=Sorghum bicolor GN=SORBI_001G310300 PE=4 SV=1	9	2	99	DVEFQLIR	iTRAQ8plex@N-term		-0.00244327	1322.75	441.923	1322.75	441.924	3	9
126					2	99	ELFGPGALER	iTRAQ8plex@N-term		-0.00421772	1391.77	464.93	1391.77	464.931	3	12
126					2	99	FTLADLSHLPNADR	iTRAQ8plex@N-term		0.00616545	1873.01	625.343	1873	625.341	3	16
126					2	99	GGLPAAAGAGAGGMNPTHR	iTRAQ8plex@N-term		0.00428997	1966.02	656.346	1966.01	656.344	3	19
126					2	99	LGEEDFLAGTK	iTRAQ8plex@N-term; iTRAQ8plex(K)@11		-0.00252591	1786.99	596.671	1786.99	596.672	3	10
126					2	99	LLDIYEQR	iTRAQ8plex@N-term		-0.000166153	1352.76	451.927	1352.76	451.927	3	10
126					2	99	MEEMLQLFDK	iTRAQ8plex@N-term; iTRAQ8plex(K)@10		-0.00687707	1891	631.34	1891	631.342	3	9
126					2	99	VFGSPTSAEVAR	iTRAQ8plex@N-term		9.53442e-05	1523.83	508.949	1523.83	508.949	3	14
126					1.76955	99	ELQRPPSAEAPF	iTRAQ8plex@N-term		-0.0025509	1644.88	823.445	1644.88	823.446	2	9
127	47.03	tr|C5Y8G7|C5Y8G7_SORBI	Uncharacterized protein OS=Sorghum bicolor GN=SORBI_005G224500 PE=3 SV=1	12	2	99	AAAGQAPAAVIGGFQLENHLLVLDVEK	iTRAQ8plex@N-term; iTRAQ8plex(K)@27		-0.0061176	3338.88	835.726	3338.88	835.728	4	16
127					2	99	DASTSLYTAPLK	iTRAQ8plex@N-term; iTRAQ8plex(K)@12		-0.00433337	1874.06	938.036	1874.06	938.038	2	16
127					2	99	STTGDSVGVAIFGGGPLVFPDR	iTRAQ8plex@N-term		0.000869025	2452.29	614.08	2452.29	614.08	4	13
127					2	99	TSLRPDVYVPFVNAFDAAATGPNFPWMSR	iTRAQ8plex@N-term	cleaved Y-T@N-term	0.00458112	3529.78	883.452	3529.78	883.451	4	15
127					2	99	VAAVAPFER	iTRAQ8plex@N-term		-0.00049883	1262.73	421.917	1262.73	421.917	3	12
127					2	99	VGTSSAGGSSLVVALSSTTPY	iTRAQ8plex@N-term	cleaved Y-T@C-term	-0.00226402	2244.18	1123.1	2244.18	1123.1	2	12
127					2	99	VNAFDAAATGPNFPWMSR	iTRAQ8plex@N-term	cleaved F-V@N-term	-0.000977532	2255.11	752.71	2255.11	752.711	3	14
127					2	99	VPAGAVGVAGLAPSTSQSFPAQVAR	iTRAQ8plex@N-term		0.00677077	2641.46	529.298	2641.45	529.297	5	17
127					1	99	AAAGGKPLVTAVTK	iTRAQ8plex@N-term; iTRAQ8plex(K)@6; iTRAQ8plex(K)@14	cleaved A-A@N-term	-0.00661966	2195.37	732.797	2195.38	732.8	3	13
127					0.356547	99	PLVTAVTK	iTRAQ8plex@N-term; iTRAQ8plex(K)@8	cleaved K-P@N-term	-0.0125315	1435.91	479.644	1435.92	479.648	3	11
127					0.218963	99	ASAAAAGGKPLVTAVTK	iTRAQ8plex@N-term; iTRAQ8plex(K)@9; iTRAQ8plex(K)@17	cleaved A-A@N-term	-0.0142803	2424.47	607.125	2424.48	607.128	4	13
127					0.0048037	97.13	VSATGIAVEQSR	iTRAQ8plex@N-term	cleaved F-V@N-term	-0.0258118	1520.82	761.418	1520.85	761.431	2	10
128	17.58	tr|A0A194YKZ5|A0A194YKZ5_SORBI	Uncharacterized protein OS=Sorghum bicolor GN=SORBI_010G227400 PE=4 SV=1	8	2	99	ATHGALLADTGR	iTRAQ8plex@N-term		0.00217966	1485.82	743.919	1485.82	743.918	2	9
128					2	99	DAATYDVDR	iTRAQ8plex@N-term		-0.00444504	1328.65	665.331	1328.65	665.333	2	11
128					2	99	DFTLDPVNFPAVPMR	iTRAQ8plex@N-term		0.00508319	2022.06	675.027	2022.06	675.026	3	12
128					2	99	EYDAHNLYGFLEAR	iTRAQ8plex@N-term		0.00726267	2001	668.006	2000.99	668.004	3	13
128					2	99	GVLVSPVLEPGATTVDAYFPAGR	iTRAQ8plex@N-term		0.00720616	2619.43	655.864	2619.42	655.863	4	13
128					2	99	NLADLEGVVAGYAK	iTRAQ8plex@N-term; iTRAQ8plex(K)@14		-0.00747749	2027.14	676.722	2027.15	676.724	3	14
128					2	99	RELYLWEVVAR	iTRAQ8plex@N-term	missed R-E@1	-0.00120013	1736.99	580.003	1736.99	580.003	3	12
128					1.82391	99	VIFLGLHSPAAPQR	iTRAQ8plex@N-term		-0.0088225	1809.05	604.023	1809.06	604.026	3	10
129	16.69	tr|A0A125QUG5|A0A125QUG5_SORBI	Uncharacterized protein OS=Sorghum bicolor GN=SORBI_K041000 PE=3 SV=1	9	2	99	GAVWGNIVWAHSVSR	iTRAQ8plex@N-term		-0.0011048	1942.05	648.356	1942.05	648.357	3	13
129					2	99	GWAGIQAIPR	iTRAQ8plex@N-term		0.000263678	1371.79	458.272	1371.79	458.272	3	13
129					2	99	QLLQWPVEEVEALR	iTRAQ8plex@N-term		-0.00656601	2013.11	672.045	2013.12	672.047	3	12
129					2	99	SVVESFGAGGK	iTRAQ8plex@N-term; iTRAQ8plex(K)@11		-0.0114027	1644.92	549.313	1644.93	549.317	3	11
129					2	99	TVWLDPSGK	iTRAQ8plex@N-term; iTRAQ8plex(K)@9		-0.00244005	1609.93	537.649	1609.93	537.65	3	10
129					2	99	VYPSLAIGNNAR	iTRAQ8plex@N-term; Deamidated(N)@9		0.00426225	1578.87	527.298	1578.87	527.296	3	13
129					1.67778	98.63	VGLETSVPSGAR	iTRAQ8plex@N-term		-0.00891802	1475.82	492.946	1475.83	492.949	3	11
129					1.67778	98.93	YDYYTVGTYDR	iTRAQ8plex@N-term		0.00773894	1718.82	860.416	1718.81	860.412	2	8
129					0.882729	98.02	LYVFNNGK	iTRAQ8plex@N-term; Deamidated(N)@6; iTRAQ8plex(K)@8		-0.00817589	1562.88	521.968	1562.89	521.971	3	8
130	5.505	tr|C5YG07|C5YG07_SORBI	Uncharacterized protein OS=Sorghum bicolor GN=SORBI_006G214300 PE=4 SV=1	8	2	99	ASQLADDLEAYQTK	iTRAQ8plex@N-term; iTRAQ8plex(K)@14		0.00280075	2160.16	721.059	2160.15	721.058	3	11
130					2	99	ATDHQQIEESLR	iTRAQ8plex@N-term		0.0146679	1729.9	577.642	1729.89	577.637	3	12
130					2	99	IQQEAAVSAER	iTRAQ8plex@N-term		0.00238185	1504.82	753.416	1504.82	753.415	2	12
130					2	99	LETELTTALEELQAK	iTRAQ8plex@N-term; iTRAQ8plex(K)@15		-0.00264325	2296.3	766.439	2296.3	766.44	3	9
130					2	99	VLDLQQELVK	iTRAQ8plex@N-term; iTRAQ8plex(K)@10		-0.00254568	1792.09	598.37	1792.09	598.371	3	10
130					1.69897	99	AASLEAVVEAASEK	iTRAQ8plex@N-term; iTRAQ8plex(K)@14		-0.0131525	1982.1	661.708	1982.11	661.712	3	11
130					1.63827	99	LVASSEEIELLK	iTRAQ8plex@N-term; iTRAQ8plex(K)@12		0.00117267	1938.15	647.058	1938.15	647.057	3	11
130					1.13668	95.69	TTAHEEQSVAANTR	iTRAQ8plex@N-term		0.00478677	1817.92	606.981	1817.92	606.98	3	8
131	43.89	tr|Q94EL4|Q94EL4_9POAL; tr|Q93WT2|Q93WT2_SORBI; tr|C5YBE9|C5YBE9_SORBI	Chitinase-B (Fragment) OS=Sorghum arundinaceum PE=3 SV=1; Chitinase-B (Fragment) OS=Sorghum bicolor PE=2 SV=1; Uncharacterized protein OS=Sorghum bicolor GN=SORBI_006G132400 PE=3 SV=1	10	2	99	AIGFNGLANPNK	iTRAQ8plex@N-term; Deamidated(N)@5; iTRAQ8plex(K)@12		-0.00269492	1824.03	609.018	1824.04	609.019	3	10
131					2	99	GPLQISWNYNYGPAGK	iTRAQ8plex@N-term; Deamidated(N)@8; iTRAQ8plex(K)@16		-0.00872353	2373.25	792.09	2373.26	792.093	3	15
131					2	99	NTAQMNAR	iTRAQ8plex@N-term		-0.00249936	1208.62	605.318	1208.62	605.319	2	11
131					2	99	SFGGGSVAGK	iTRAQ8plex@N-term; iTRAQ8plex(K)@10		-0.00993206	1473.83	737.922	1473.84	737.927	2	13
131					2	99	SSGSSSSGGGNVGSVVTDAFFNGIK	iTRAQ8plex@N-term; Deamidated(N)@22; iTRAQ8plex(K)@25		-0.0070238	2926.47	732.625	2926.48	732.627	4	13
131					2	99	TALWYWTNNVHGVMSQGFGATIR	iTRAQ8plex@N-term; Deamidated(N)@8		0.0211397	2913.48	972.166	2913.45	972.159	3	9
131					2	99	VAQDAVIAFK	iTRAQ8plex@N-term; iTRAQ8plex(K)@10		-0.00721776	1669	418.256	1669	418.258	4	10
131					1.92082	99	SAFLSAANSYK	iTRAQ8plex@N-term; iTRAQ8plex(K)@11		0.0410271	1766.02	589.682	1765.98	589.668	3	12
131					0.0721166	99	SSGGGNVGSVVTDAFFNGIK	iTRAQ8plex@N-term; Deamidated(N)@17; iTRAQ8plex(K)@20	cleaved S-S@N-term	-0.00248629	2521.32	631.338	2521.33	631.339	4	15
131					0.0118872	99	VGSVVTDAFFNGIK	iTRAQ8plex@N-term; Deamidated(N)@11; iTRAQ8plex(K)@14	cleaved N-V@N-term	-0.00401538	2062.15	688.391	2062.16	688.393	3	10
132	31	tr|C5Y297|C5Y297_SORBI	Serine hydroxymethyltransferase OS=Sorghum bicolor GN=SORBI_005G113300 PE=3 SV=1	10	2	99	ANAVAIGNYLMSK	iTRAQ8plex@N-term; iTRAQ8plex(K)@13		-0.000885704	1959.11	654.043	1959.11	654.043	3	14
132					2	99	FADSFDMPGFTLESMK	iTRAQ8plex@N-term; Oxidation(M)@15; iTRAQ8plex(K)@16		0.00796364	2446.21	816.41	2446.2	816.408	3	12
132					2	99	IGAPAMTSR	iTRAQ8plex@N-term		-0.00543792	1206.66	403.229	1206.67	403.231	3	10
132					2	99	ISATSIYFESLPYK	iTRAQ8plex@N-term; iTRAQ8plex(K)@14		-0.00665367	2226.23	743.085	2226.24	743.087	3	11
132					2	99	LDAAFWGVNVQPYSGSPANFAAYTALLNPHDR	iTRAQ8plex@N-term		0.00437896	3765.89	942.48	3765.88	942.478	4	14
132					2	99	NAVFGDSSALAPGGVR	iTRAQ8plex@N-term		0.0012327	1820.97	607.997	1820.97	607.997	3	19
132					2	99	VSATTGYIDYEK	iTRAQ8plex@N-term; iTRAQ8plex(K)@12		0.000303263	1954.05	978.033	1954.05	978.033	2	11
132					1.60206	98.57	YSEGMPGAR	iTRAQ8plex@N-term		0.000613121	1270.63	636.322	1270.63	636.321	2	8
132					0.417937	99	SGSPANFAAYTALLNPHDR	iTRAQ8plex@N-term	cleaved Y-S@N-term	0.0308727	2305.21	769.409	2305.18	769.399	3	15
132					0.0163737	99	MDPVATWGLTPLAGADPEIYDLLER	Delta:H(2)C(2)@N-term; Dioxidation(W)@7		0.0064041	2800.37	934.464	2800.36	934.462	3	12
133	9.421	tr|C5Y397|C5Y397_SORBI	Alpha-mannosidase OS=Sorghum bicolor GN=SORBI_005G132400 PE=3 SV=1	9	2	99	DGQIELMLHR	iTRAQ8plex@N-term		0.0143076	1514.83	505.951	1514.82	505.947	3	11
133					2	99	ELSVLVDR	iTRAQ8plex@N-term		-9.79109e-05	1233.72	617.869	1233.72	617.869	2	12
133					2	99	IDPQGEGAR	iTRAQ8plex@N-term		0.0100001	1245.67	623.843	1245.66	623.838	2	9
133					2	99	TFGQEIYSPLLLAFTEQDGGN	iTRAQ8plex@N-term	cleaved N-W@C-term	0.00321256	2603.31	868.777	2603.31	868.776	3	12
133					2	99	TLGSSADIFAGIFPK	iTRAQ8plex@N-term; iTRAQ8plex(K)@15		-0.00184929	2131.21	533.81	2131.21	533.811	4	10
133					2	99	VNALYSTPSIYTDAK	iTRAQ8plex@N-term; iTRAQ8plex(K)@15		0.0015634	2250.24	751.086	2250.24	751.086	3	12
133					1.52288	98.45	YAANELWPLK	iTRAQ8plex@N-term; iTRAQ8plex(K)@10		-0.000376608	1812.04	605.02	1812.04	605.02	3	9
133					1.08092	96.19	EEFGQIPR	iTRAQ8plex@N-term		0.000961783	1278.69	427.237	1278.69	427.236	3	8
133					0.508638	99	TFGQEIYSPLLLAFTEQDG	iTRAQ8plex@N-term	cleaved G-G@C-term	-0.00241395	2432.24	811.754	2432.24	811.755	3	10
134	68.04	tr|A0A1B6Q818|A0A1B6Q818_SORBI	Uncharacterized protein OS=Sorghum bicolor GN=SORBI_003G416300 PE=4 SV=1	10	2	99	AWWEEIAK	iTRAQ8plex@N-term; iTRAQ8plex(K)@8		-0.00283585	1639.92	547.646	1639.92	547.647	3	10
134					2	99	GLEFEIIPVDLTTGAHK	iTRAQ8plex@N-term; iTRAQ8plex(K)@17		-0.00436016	2447.38	612.853	2447.39	612.854	4	16
134					2	99	QPDFLALNPFGQIPALVDGDEVLYESR	iTRAQ8plex@N-term		0.00538316	3306.71	827.686	3306.71	827.684	4	18
134					2	99	TVAAIPFPPPPSSA	iTRAQ8plex@N-term		-0.00236536	1654.92	828.468	1654.92	828.469	2	11
134					2	99	VATVLNEK	iTRAQ8plex@N-term; iTRAQ8plex(K)@8		-0.00455446	1480.9	741.459	1480.91	741.461	2	10
134					2	99	VLDVYEAHLASNK	iTRAQ8plex@N-term; iTRAQ8plex(K)@13		-0.000237123	2066.16	517.548	2066.16	517.548	4	11
134					2	99	YASSGAALLPATASAK	iTRAQ8plex@N-term; iTRAQ8plex(K)@16		-0.00717656	2086.18	696.401	2086.19	696.403	3	16
134					1.16749	99	LYGMPLSPNVVR	iTRAQ8plex@N-term; Oxidation(M)@4		0.00441565	1664.93	555.983	1664.92	555.982	3	11
134					1.08619	95.68	AGLVNDRPHVK	iTRAQ8plex@N-term; iTRAQ8plex(K)@11		-0.00487094	1813.07	454.276	1813.08	454.277	4	11
134					1.00877	99	YLAGDEFTLADANHASYLLYLTK	iTRAQ8plex@N-term; iTRAQ8plex(Y)@17; iTRAQ8plex(K)@23		-0.00313131	3500.89	701.186	3500.9	701.186	5	11
135	20.04	tr|C5XY37|C5XY37_SORBI	Acetyltransferase component of pyruvate dehydrogenase complex OS=Sorghum bicolor GN=SORBI_004G093600 PE=3 SV=1	9	2	99	ADIEDYLAK	iTRAQ8plex@N-term; iTRAQ8plex(K)@9		-0.000511196	1644.92	549.313	1644.92	549.313	3	10
135					2	99	EAFAAPGLGYIDIPNAQIR	iTRAQ8plex@N-term; Deamidated(N)@15		0.00500216	2320.24	774.421	2320.24	774.42	3	13
135					2	99	GELNPLQDAAGGK	iTRAQ8plex@N-term; iTRAQ8plex(K)@13		-0.00368431	1877.04	626.688	1877.05	626.69	3	14
135					2	99	GLGTIAEEVK	iTRAQ8plex@N-term; iTRAQ8plex(K)@10		-0.0101385	1623.96	542.326	1623.97	542.329	3	13
135					2	99	IEDASQSGDR	iTRAQ8plex@N-term		0.00289017	1380.68	691.348	1380.68	691.347	2	10
135					2	99	ISINDLVIK	iTRAQ8plex@N-term; iTRAQ8plex(K)@9		-0.00767046	1622.02	812.015	1622.02	812.019	2	8
135					2	99	VGEVIAITVEEEGDIEK	iTRAQ8plex@N-term; iTRAQ8plex(K)@17		-0.0054515	2437.34	813.453	2437.34	813.454	3	11
135					2	99	VIDGAIGAEFLK	iTRAQ8plex@N-term; iTRAQ8plex(K)@12		-0.00235182	1840.09	614.37	1840.09	614.371	3	16
135					1.02687	95.04	AQPEPSQPK	iTRAQ8plex@N-term; iTRAQ8plex(K)@9		-0.00945472	1588.89	795.454	1588.9	795.459	2	6
136	24.15	tr|A0A194YPD4|A0A194YPD4_SORBI	Uncharacterized protein OS=Sorghum bicolor GN=SORBI_004G078000 PE=4 SV=1	9	2	99	GMTGMLWETSLLDPEEGIR	iTRAQ8plex@N-term; Oxidation(M)@2		0.00895061	2454.22	819.08	2454.21	819.077	3	14
136					2	99	HLPEDPLFQLVSK	iTRAQ8plex@N-term; iTRAQ8plex(K)@13		-0.00331663	2130.23	533.564	2130.23	533.565	4	10
136					2	99	SMGIGSQLIWDR	iTRAQ8plex@N-term		-0.00169601	1665.88	833.947	1665.88	833.948	2	12
136					2	99	SQMQELIPEQQDR	iTRAQ8plex@N-term		0.00497044	1904.96	635.995	1904.96	635.993	3	13
136					2	99	SVIEETGSDVTTDQLK	iTRAQ8plex@N-term; iTRAQ8plex(K)@16		-0.00410111	2329.24	777.422	2329.25	777.423	3	12
136					2	99	VVPGFGHGVLR	iTRAQ8plex@N-term		-0.00414808	1440.85	481.289	1440.85	481.291	3	14
136					1.95861	99	ALGLPLERPK	iTRAQ8plex@N-term; iTRAQ8plex(K)@10		-0.00666134	1701.07	568.03	1701.08	568.033	3	12
136					1.16115	97.71	EQVDALSK	iTRAQ8plex@N-term; iTRAQ8plex(K)@8		0.00255391	1496.87	749.442	1496.87	749.44	2	9
136					0.00877392	98.99	LQMQSASDLDLK	iTRAQ8plex@N-term; Oxidation(M)@3; iTRAQ8plex(K)@12	cleaved W-L@N-term	-0.00377715	1972.07	658.365	1972.08	658.366	3	10
137	20.23	tr|A0A1B6Q3C2|A0A1B6Q3C2_SORBI	Uncharacterized protein OS=Sorghum bicolor GN=SORBI_003G143700 PE=4 SV=1	8	2	99	EAGAIVPTSYEALESAIK	iTRAQ8plex@N-term; iTRAQ8plex(K)@18		0.000342918	2456.36	819.795	2456.36	819.795	3	11
137					2	99	ETPSVAGIINPGSDGFQK	iTRAQ8plex@N-term; iTRAQ8plex(K)@18		-0.00476019	2424.31	809.109	2424.31	809.111	3	10
137					2	99	ISPVTEITPPPIPEDLK	iTRAQ8plex@N-term; iTRAQ8plex(K)@17		-0.00751425	2453.42	818.813	2453.42	818.815	3	13
137					2	99	SGGELESAQAK	iTRAQ8plex@N-term; iTRAQ8plex(K)@11		-0.000972468	1683.92	562.315	1683.93	562.316	3	13
137					2	99	VIIGPATVGGIQAGAFK	iTRAQ8plex@N-term; iTRAQ8plex(K)@17		-0.0289278	2206.3	736.441	2206.33	736.451	3	16
137					2	99	VVAIIAEGVPESDAK	iTRAQ8plex@N-term; iTRAQ8plex(K)@15		-0.00361176	2105.22	702.746	2105.22	702.747	3	14
137					2	99	YMEYAVQVETYTLSK	iTRAQ8plex@N-term; iTRAQ8plex(K)@15		-0.00654183	2432.27	811.764	2432.28	811.766	3	8
137					1.85387	99	NLTPYEFVEGMK	iTRAQ8plex@N-term; iTRAQ8plex(K)@12		-0.00918	2035.08	679.368	2035.09	679.371	3	11
138	13.87	tr|C5YSN7|C5YSN7_SORBI	Beta-galactosidase OS=Sorghum bicolor GN=SORBI_008G052200 PE=3 SV=1	8	2	99	DIPGIEFR	iTRAQ8plex@N-term		-0.000540108	1249.7	417.573	1249.7	417.573	3	9
138					2	99	DISDYLSYTTR	iTRAQ8plex@N-term		0.00701548	1636.83	546.618	1636.83	546.616	3	11
138					2	99	GGSFQNYYMYFGGTNFER	iTRAQ8plex@N-term		-0.000615595	2441.1	814.709	2441.11	814.709	3	10
138					2	99	GQAWVNGHLIGR	iTRAQ8plex@N-term; Deamidated(N)@6		-0.00257177	1611.88	538.299	1611.88	538.3	3	12
138					2	99	LTGLSNGDIDLTNSLWTYQIGLK	iTRAQ8plex@N-term; Deamidated(N)@6; iTRAQ8plex(K)@23		-0.0014854	3130.7	783.682	3130.7	783.683	4	11
138					2	99	LYSWQGGPIILQQIENEYGNIQGK	iTRAQ8plex@N-term; iTRAQ8plex(K)@24		-0.013704	3355.79	839.955	3355.8	839.958	4	13
138					2	99	TAGGPLQITSYDYDAPIDEYGILR	iTRAQ8plex@N-term		-0.000554156	2931.48	978.167	2931.48	978.168	3	12
138					1.74473	98.99	GQYYFEGR	iTRAQ8plex@N-term		0.0121395	1322.67	662.341	1322.66	662.335	2	10
139	16.03	tr|C5XS48|C5XS48_SORBI	Uncharacterized protein OS=Sorghum bicolor GN=SORBI_004G301700 PE=4 SV=1	7	2	99	ALELDDEDISYLTNR	iTRAQ8plex@N-term		0.00237422	2070.04	691.022	2070.04	691.021	3	17
139					2	99	GEISQDELQER	iTRAQ8plex@N-term		-0.00107089	1606.81	804.412	1606.81	804.413	2	12
139					2	99	HDPNNPELLDGVR	iTRAQ8plex@N-term		-0.0031417	1778.92	593.98	1778.92	593.981	3	14
139					2	99	LGAAHLGLGDAASAVAAYEK	iTRAQ8plex@N-term; iTRAQ8plex(K)@20		0.00488282	2492.39	624.105	2492.38	624.104	4	14
139					2	99	QVLIDFQENPR	iTRAQ8plex@N-term		-0.00563938	1661.9	831.957	1661.9	831.959	2	11
139					1.82391	99	GLALDPSNDGLK	iTRAQ8plex@N-term; iTRAQ8plex(K)@12		0.00314644	1807.03	603.352	1807.03	603.351	3	10
139					1.49485	98.9	DLEQQEYYDPK	iTRAQ8plex@N-term; iTRAQ8plex(K)@11		-0.00202518	2035.03	679.352	2035.04	679.353	3	8
140	19.39	tr|A0A1B6Q5U5|A0A1B6Q5U5_SORBI	Uncharacterized protein OS=Sorghum bicolor GN=SORBI_003G280900 PE=4 SV=1	9	2	99	ATEEQLVTPWTVSVASGYNLLR	iTRAQ8plex@N-term		0.0038545	2737.46	913.495	2737.46	913.494	3	16
140					2	99	ATGQEYTDFLQEFMSAVK	iTRAQ8plex@N-term; iTRAQ8plex(K)@18		0.00387957	2672.37	669.099	2672.36	669.098	4	15
140					2	99	AYELGLASR	iTRAQ8plex@N-term		-0.00285538	1282.72	642.365	1282.72	642.367	2	12
140					2	99	GLLPPAIVSQELQER	iTRAQ8plex@N-term		-0.00444755	1953.12	652.046	1953.12	652.047	3	16
140					2	99	GQAVFATGSPFDPVEYNGK	iTRAQ8plex@N-term; Deamidated(N)@17; iTRAQ8plex(K)@19		-0.00340429	2592.33	865.117	2592.33	865.118	3	12
140					2	99	IWLVDSK	iTRAQ8plex@N-term; iTRAQ8plex(K)@7		-0.0042319	1467.89	490.303	1467.89	490.304	3	8
140					2	99	SIQVIVVTDGER	iTRAQ8plex@N-term		-0.00399358	1618.92	540.646	1618.92	540.647	3	16
140					2	99	YMALMDLQEGNER	iTRAQ8plex@N-term		0.00288577	1872.9	625.309	1872.9	625.308	3	13
140					0.0118872	99	ATEEQLVTPWTVSVASGY	iTRAQ8plex@N-term	cleaved Y-N@C-term	0.00369922	2241.15	748.058	2241.15	748.056	3	9
141	17.69	tr|A0A1B6PEZ8|A0A1B6PEZ8_SORBI	Uncharacterized protein OS=Sorghum bicolor GN=SORBI_007G017500 PE=4 SV=1	8	2	99	AEDSLDFDVTYYR	iTRAQ8plex@N-term		0.0028039	1896.91	949.461	1896.9	949.46	2	9
141					2	99	DRYDPDGIFSSEWSDQVLGIR	iTRAQ8plex@N-term	missed R-Y@2	0.00300533	2758.35	920.458	2758.35	920.457	3	10
141					2	99	ELAAGDPDLDAVK	iTRAQ8plex@N-term; iTRAQ8plex(K)@13		-0.0110995	1921.05	641.357	1921.06	641.361	3	12
141					2	99	IVTPAPASQGFAVVR	iTRAQ8plex@N-term		-0.000332807	1816.05	606.358	1816.05	606.358	3	17
141					2	99	NFAFDGAIAR	iTRAQ8plex@N-term		-0.00199611	1384.74	693.377	1384.74	693.378	2	11
141					2	99	TEQELVAAVASAAAAR	iTRAQ8plex@N-term		-0.000389882	1861.02	621.347	1861.02	621.348	3	15
141					2	99	VPAFVADMQR	iTRAQ8plex@N-term		0.000627958	1436.78	479.933	1436.78	479.932	3	10
141					1.48149	97.89	GSPNVVGPR	iTRAQ8plex@N-term		0.000332627	1185.68	593.846	1185.68	593.846	2	9
142	20.43	tr|C5WN22|C5WN22_SORBI	Uncharacterized protein OS=Sorghum bicolor GN=SORBI_001G115700 PE=3 SV=1	8	2	99	ALSEVAGAQLPYDSLSAVR	iTRAQ8plex@N-term		-0.00816	2250.21	751.077	2250.22	751.079	3	18
142					2	99	ANVILPSSAFSEK	iTRAQ8plex@N-term; iTRAQ8plex(K)@13		-0.00345508	1970.13	657.716	1970.13	657.717	3	10
142					2	99	DALAVVAEVLHQVKPEEITGVAGK	iTRAQ8plex@N-term; iTRAQ8plex(K)@14; iTRAQ8plex(K)@24		0.000833851	3384.98	678.002	3384.97	678.002	5	12
142					2	99	FATEVAGVQDLGMLGR	iTRAQ8plex@N-term		0.000922256	1967.05	656.689	1967.05	656.689	3	16
142					2	99	GSGEEIGTYVEK	iTRAQ8plex@N-term; iTRAQ8plex(K)@12		-0.00820547	1876	626.339	1876	626.342	3	10
142					2	99	GTETIDVTDAVGSNIR	iTRAQ8plex@N-term		0.00723625	1951.02	651.348	1951.02	651.346	3	13
142					2	99	VELPPNPEDALEVFVDGHAVR	iTRAQ8plex@N-term; Deamidated(N)@6		0.0139623	2607.36	870.128	2607.35	870.124	3	11
142					0.183759	96.45	VGYIGPPADFNYDHDHLGTGPQTLVEIAEGR	iTRAQ8plex@N-term; iTRAQ8plex(Y)@12		0.020064	3946.03	790.213	3946.01	790.209	5	11
143	32.64	tr|C5XID4|C5XID4_SORBI	Uncharacterized protein OS=Sorghum bicolor GN=SORBI_003G279800 PE=4 SV=1	10	2	99	AAQPAAAAK	iTRAQ8plex@N-term; iTRAQ8plex(K)@9		-0.00680569	1405.84	703.929	1405.85	703.932	2	12
143					2	99	ENDEVFIK	iTRAQ8plex@N-term; iTRAQ8plex(K)@8		0.000174928	1600.89	801.453	1600.89	801.453	2	9
143					2	99	GNWGTATDEVLAQETEEALK	iTRAQ8plex@N-term; iTRAQ8plex(K)@20		-0.00279981	2769.43	924.149	2769.43	924.15	3	14
143					2	99	GPAAAPSIEDQAQFPSLGGK	iTRAQ8plex@N-term; iTRAQ8plex(K)@20		0.00774545	2548.38	638.103	2548.37	638.101	4	13
143					2	99	MFELLGADDNDDPSQLIAAAEAAAQK	iTRAQ8plex@N-term; iTRAQ8plex(K)@26	cleaved N-M@N-term	-0.00041077	3311.68	828.927	3311.68	828.927	4	15
143					2	99	SVSINEFLKPAEGER	iTRAQ8plex@N-term; iTRAQ8plex(K)@9		-0.00354163	2283.26	762.096	2283.27	762.097	3	15
143					1.69897	98.86	GNWGTATDEVLAQETEEALKVEEGAPVAEK	iTRAQ8plex@N-term; iTRAQ8plex(K)@20; iTRAQ8plex(K)@30	missed K-V@20	-0.00147636	4083.14	817.635	4083.14	817.636	5	9
143					1.14267	96.27	VEEGAPVAEK	iTRAQ8plex@N-term; iTRAQ8plex(K)@10		0.0162475	1635.95	546.322	1635.93	546.317	3	10
143					1.13077	96.58	FPTKPAPPSQTVR	iTRAQ8plex@N-term; iTRAQ8plex(K)@4		-0.00129207	2033.19	678.736	2033.19	678.737	3	9
143					0.0222764	99	ATLNMFELLGADDNDDPSQLIAAAEAAAQK	Delta:H(2)C(2)@N-term; Dioxidation(M)@5; iTRAQ8plex(K)@30	cleaved M-A@N-term	0.00426496	3464.7	867.182	3464.69	867.18	4	14
144	17.81	tr|A0A1B6QHQ8|A0A1B6QHQ8_SORBI	Uncharacterized protein OS=Sorghum bicolor GN=SORBI_001G071800 PE=4 SV=1	8	2	99	AMTAEYEGIFLDYSR	iTRAQ8plex@N-term		0.00581781	2069.01	690.679	2069.01	690.677	3	15
144					2	99	DAVINSDGVNVVPEVWSVK	iTRAQ8plex@N-term; iTRAQ8plex(K)@19		-0.00469061	2634.44	659.618	2634.45	659.619	4	13
144					2	99	DLMADADR	iTRAQ8plex@N-term		0.00786069	1209.6	605.809	1209.6	605.806	2	12
144					2	99	EFGIDPNNAFAFWDWVGGR	iTRAQ8plex@N-term		0.0010557	2501.21	834.743	2501.21	834.743	3	12
144					2	99	FLANVDPVDVAR	iTRAQ8plex@N-term		-0.000540882	1618.9	810.456	1618.9	810.457	2	14
144					1.95861	99	AILPYSQALEK	iTRAQ8plex@N-term; iTRAQ8plex(K)@11		-0.0102774	1840.08	614.368	1840.09	614.371	3	10
144					1.38722	97.68	INSTENR	iTRAQ8plex@N-term		-0.00532954	1136.6	569.309	1136.61	569.312	2	9
144					1.19382	97.83	QQATGETIEK	Gln->pyro-Glu@N-term; iTRAQ8plex(K)@10		0.00634329	1390.73	696.373	1390.72	696.37	2	8
145	42.67	tr|C5X054|C5X054_SORBI	Uncharacterized protein OS=Sorghum bicolor GN=SORBI_001G081900 PE=3 SV=1	9	2	99	EDGPSVAIVGATGAVGQEFLR	iTRAQ8plex@N-term		0.00620171	2376.27	793.096	2376.26	793.094	3	16
145					2	99	EYTVQDLAAPGAFDGVDIALFSAGGSVSR	iTRAQ8plex@N-term		0.00472475	3216.63	1073.22	3216.62	1073.22	3	15
145					2	99	LQTQEVLEGK	iTRAQ8plex@N-term; iTRAQ8plex(K)@10		-0.0072308	1752.02	585.013	1752.02	585.015	3	12
145					2	99	MDPEVPLVIPEVNPEAMGNVR	iTRAQ8plex@N-term		0.00378714	2609.35	870.792	2609.35	870.791	3	13
145					2	99	YGPAAVASGAVVVDNSSAFR	iTRAQ8plex@N-term		0.00445747	2241.17	748.065	2241.17	748.064	3	11
145					1.58503	99	ALREDGPSVAIVGATGAVGQEFLR	iTRAQ8plex@N-term	cleaved M-A@N-term; missed R-E@3	0.000952708	2716.48	680.128	2716.48	680.128	4	16
145					1.40894	97.71	AHAESVNLQFEKPLDEDTAR	iTRAQ8plex@N-term; iTRAQ8plex(K)@12		0.00933117	2877.52	720.387	2877.51	720.384	4	8
145					1.284	97.08	MVVSTYQAASGAGAAAMEELK	iTRAQ8plex@N-term; iTRAQ8plex(K)@21		0.0181817	2692.42	674.112	2692.4	674.108	4	9
145					0.634512	96.19	GAALNAVQIAEMLLK	iTRAQ8plex@N-term; Oxidation(M)@12; iTRAQ8plex(K)@15		-0.00154055	2165.27	542.324	2165.27	542.325	4	7
146	35.29	tr|C5XE18|C5XE18_SORBI; tr|A0A1B6PU65|A0A1B6PU65_SORBI	40S ribosomal protein SA OS=Sorghum bicolor GN=SORBI_002G375100 PE=3 SV=1; Uncharacterized protein OS=Sorghum bicolor GN=SORBI_005G229300 PE=4 SV=1	8	2	99	ESALGNIPTIAFCDTDSPMR	iTRAQ8plex@N-term; Carbamidomethyl(C)@13		0.0205499	2498.23	833.75	2498.21	833.744	3	9
146					2	99	FAQYTGAHAIAGR	iTRAQ8plex@N-term		0.00131417	1665.89	556.304	1665.89	556.304	3	16
146					2	99	HTPGTFTNQLQTSFSEPR	iTRAQ8plex@N-term		0.00301007	2351.18	784.735	2351.18	784.734	3	12
146					2	99	TDGIYIINLGK	iTRAQ8plex@N-term; iTRAQ8plex(K)@11		-0.0039496	1814.07	605.698	1814.08	605.699	3	11
146					2	99	VIVAIENPQDIIVQSAR	iTRAQ8plex@N-term	cleaved R-P@C-term	-0.000377315	2168.25	723.756	2168.25	723.756	3	17
146					2	99	YVDIGIPANNK	iTRAQ8plex@N-term; Deamidated(N)@9; iTRAQ8plex(K)@11		-0.000464883	1812.02	605.015	1812.02	605.015	3	11
146					1.38722	97.83	EQDIQMMLAADVHLGTK	iTRAQ8plex@N-term; iTRAQ8plex(K)@17		-0.00581134	2507.33	627.839	2507.33	627.841	4	9
146					1.12494	95.75	RTDGIYIINLGK	iTRAQ8plex@N-term; iTRAQ8plex(K)@12	missed R-T@1	-0.000491658	1970.18	493.551	1970.18	493.552	4	9
147	25.13	tr|C5XZ73|C5XZ73_SORBI	Pyruvate dehydrogenase E1 component subunit alpha OS=Sorghum bicolor GN=SORBI_004G244000 PE=4 SV=1	8	2	99	DVTTTPAELVTFFR	iTRAQ8plex@N-term		-0.00203116	1900.02	634.348	1900.02	634.349	3	14
147					2	99	GFGVESFGPDR	iTRAQ8plex@N-term		-0.000459741	1470.74	491.254	1470.74	491.254	3	11
147					2	99	GGDLVSAFSELMGR	iTRAQ8plex@N-term		-0.000997023	1741.9	581.639	1741.9	581.64	3	13
147					2	99	LLLTHDLATAAELK	iTRAQ8plex@N-term; iTRAQ8plex(K)@14		-0.00345714	2116.27	530.074	2116.27	530.075	4	11
147					2	99	SDSIITAYR	iTRAQ8plex@N-term		0.00679127	1328.73	443.918	1328.72	443.915	3	10
147					2	99	VDGMDVLAVK	iTRAQ8plex@N-term; iTRAQ8plex(K)@10		-0.00250619	1653.96	552.326	1653.96	552.327	3	11
147					1.95861	99	ESSMPDTSELFTNVYK	iTRAQ8plex@N-term; Oxidation(M)@4; iTRAQ8plex(K)@16		0.00987291	2471.25	824.756	2471.24	824.752	3	9
147					1.25964	96.9	MEIAADSLYK	iTRAQ8plex@N-term; iTRAQ8plex(K)@10		0.000578169	1747.96	583.662	1747.96	583.662	3	8
148	33.7	tr|C5YB22|C5YB22_SORBI	Peroxidase OS=Sorghum bicolor GN=SORBI_006G277500 PE=3 SV=1	8	2	99	ADLVALSGAHTVGR	iTRAQ8plex@N-term		-0.000939591	1669.94	557.654	1669.94	557.655	3	16
148					2	99	DAVVASGGPFFDVPLGR	iTRAQ8plex@N-term		0.00445344	2007.08	670.033	2007.07	670.032	3	20
148					2	99	DGLAPASSDLVGTLPAPFFDVPTLISAFENR	iTRAQ8plex@N-term		0.000462033	3520.84	881.217	3520.84	881.217	4	21
148					2	99	FALNQAAFFEQFAR	iTRAQ8plex@N-term; Deamidated(N)@4		0.00696244	1964.02	655.68	1964.01	655.677	3	9
148					2	99	MSQMDVLTGTAGEIR	iTRAQ8plex@N-term		0.00209274	1911.97	638.331	1911.97	638.331	3	17
148					2	99	SDQGLINHPDTMR	iTRAQ8plex@N-term		0.0105092	1786.9	596.642	1786.89	596.639	3	15
148					2	99	SEQIEIPNQTLR	iTRAQ8plex@N-term	cleaved R-P@C-term	-0.00154818	1730.95	866.48	1730.95	866.481	2	12
148					1.39794	97.76	LIDDIR	iTRAQ8plex@N-term		-0.00212562	1047.62	524.818	1047.62	524.819	2	9
149	21.01	tr|A0A194YU12|A0A194YU12_SORBI	Uncharacterized protein OS=Sorghum bicolor GN=SORBI_004G341200 PE=4 SV=1	8	2	99	ELAITSDEALSLEELPK	iTRAQ8plex@N-term; iTRAQ8plex(K)@17		-0.00127747	2465.37	822.798	2465.37	822.798	3	11
149					2	99	HILIATGSHAQR	iTRAQ8plex@N-term		0.00408343	1606.93	402.739	1606.92	402.738	4	13
149					2	99	ILVYGASFGGEFEDSK	iTRAQ8plex@N-term; iTRAQ8plex(K)@16		-0.000849741	2326.23	776.417	2326.23	776.417	3	13
149					2	99	LNLQAAGVEVDQIGAIK	iTRAQ8plex@N-term; iTRAQ8plex(K)@17		-0.00047541	2346.37	1174.19	2346.37	1174.19	2	11
149					2	99	LVVDAETDR	iTRAQ8plex@N-term		-0.000581997	1320.72	661.367	1320.72	661.367	2	13
149					2	99	TSAPSVWAVGDVTNR	iTRAQ8plex@N-term		0.00322809	1862.98	622.001	1862.98	622	3	12
149					2	99	TVVASNLEGR	iTRAQ8plex@N-term		-0.00386781	1348.76	675.386	1348.76	675.388	2	11
149					1.18046	96.25	FAASFGAK	iTRAQ8plex@N-term; iTRAQ8plex(K)@8		-0.00909657	1405.81	469.61	1405.82	469.613	3	9
150	10.97	tr|C5YF84|C5YF84_SORBI	Uncharacterized protein OS=Sorghum bicolor GN=SORBI_006G058100 PE=3 SV=1	7	2	99	AIDLIDEAGSR	iTRAQ8plex@N-term		-0.000742244	1462.79	732.404	1462.79	732.404	2	10
150					2	99	EIADIMLK	iTRAQ8plex@N-term; iTRAQ8plex(K)@8		-0.0135396	1539.9	514.308	1539.92	514.312	3	8
150					2	99	LIGSPPGYVGYTEGGQLTEAVR	iTRAQ8plex@N-term		-0.00290405	2567.35	856.791	2567.35	856.792	3	13
150					2	99	VIMLAQEEAR	iTRAQ8plex@N-term		0.00596471	1462.82	488.613	1462.81	488.611	3	8
150					2	99	VIVLNGGSGVAEPLEPALST	iTRAQ8plex@N-term; Deamidated(N)@5		-0.00265702	2227.22	1114.62	2227.23	1114.62	2	10
150					2	99	YTDDALIAAAQLSYQYISDR	iTRAQ8plex@N-term		-0.00139488	2580.3	861.107	2580.3	861.108	3	12
150					1.82391	99	TAIAEGLAQR	iTRAQ8plex@N-term		-0.0138953	1332.75	445.258	1332.77	445.263	3	10
151	26.68	tr|C5Y1P6|C5Y1P6_SORBI	Uncharacterized protein OS=Sorghum bicolor GN=SORBI_005G099500 PE=3 SV=1	8	2	99	ASQVGIIDGDAPNGK	iTRAQ8plex@N-term; Deamidated(N)@13; iTRAQ8plex(K)@15		0.000291129	2050.12	684.379	2050.12	684.379	3	11
151					2	99	GTAQYAVIFDGGSTGSR	iTRAQ8plex@N-term		0.0162848	1990.02	664.348	1990.01	664.343	3	14
151					2	99	IGNEIQFFAQVKPGLSAYAGEPQEAAK	iTRAQ8plex@N-term; iTRAQ8plex(K)@12; iTRAQ8plex(K)@27		-0.0038128	3775.07	756.021	3775.07	756.022	5	11
151					2	99	SEEILEAVR	iTRAQ8plex@N-term		-0.000854415	1348.75	675.382	1348.75	675.383	2	14
151					2	99	STPAAFADAALK	iTRAQ8plex@N-term; iTRAQ8plex(K)@12		-0.00832016	1770.01	591.009	1770.01	591.012	3	11
151					2	99	YGEYYVDAAWPLGDAIETLSSQK	iTRAQ8plex@N-term; iTRAQ8plex(K)@23		-0.00125305	3183.62	1062.21	3183.62	1062.21	3	16
151					1.92082	99	SIAPLLEK	iTRAQ8plex@N-term; iTRAQ8plex(K)@8		-0.00416024	1477.93	493.65	1477.93	493.652	3	9
151					1.55284	98.63	AQSVVPTWLQHK	iTRAQ8plex@N-term; iTRAQ8plex(K)@12		-0.000931906	2001.16	501.298	2001.16	501.298	4	11
152	24.46	tr|C5Z1D3|C5Z1D3_SORBI	Phosphotransferase OS=Sorghum bicolor GN=SORBI_009G203500 PE=3 SV=1	8	2	99	AAAVIEDVESSLATPTALLR	iTRAQ8plex@N-term		-0.0018392	2330.3	777.773	2330.3	777.774	3	14
152					2	99	AMDFESLNPGEQIYEK	iTRAQ8plex@N-term; iTRAQ8plex(K)@16		0.0123129	2478.27	827.097	2478.26	827.093	3	10
152					2	99	DAELLGSAEAER	iTRAQ8plex@N-term		0.00422641	1563.81	782.912	1563.8	782.91	2	10
152					2	99	FVDTEGEDFHLPEGR	iTRAQ8plex@N-term		0.0074616	2051	684.673	2050.99	684.671	3	17
152					2	99	LKDIVGVADTSLEVR	iTRAQ8plex@N-term; iTRAQ8plex(K)@2	missed K-D@2	-0.00696544	2222.3	741.775	2222.31	741.777	3	11
152					2	99	SIADAMVTEMER	iTRAQ8plex@N-term		0.00426867	1655.82	552.948	1655.82	552.946	3	10
152					2	99	VTALVNDTVGTLAGGR	iTRAQ8plex@N-term		-0.00227784	1847.04	616.687	1847.04	616.688	3	15
152					1.74473	99	GFSINGTVGEDVVSELSR	iTRAQ8plex@N-term; Deamidated(N)@5		0.00164791	2170.11	724.376	2170.11	724.376	3	10
153	37.43	tr|C5YV24|C5YV24_SORBI	Uncharacterized protein OS=Sorghum bicolor GN=SORBI_009G223300 PE=4 SV=1	8	2	99	AHNGEVTAIATPIDNSPFIVSASR	iTRAQ8plex@N-term; Deamidated(N)@3		-0.0184912	2771.42	693.862	2771.44	693.867	4	14
153					2	99	DGVTLLWDLAEGK	iTRAQ8plex@N-term; iTRAQ8plex(K)@13		-0.00143279	2024.14	675.72	2024.14	675.721	3	14
153					2	99	DILSVAFSVDNR	iTRAQ8plex@N-term		-0.00222071	1638.89	547.303	1638.89	547.303	3	15
153					2	99	FSPNTFQPTIVSGSWDR	iTRAQ8plex@N-term; Deamidated(N)@4		0.0104084	2243.13	748.716	2243.12	748.713	3	13
153					2	99	IWDLESK	iTRAQ8plex@N-term; iTRAQ8plex(K)@7		-0.00117125	1497.86	500.295	1497.87	500.296	3	10
153					2	99	LWDLSTGATTR	iTRAQ8plex@N-term		-0.00315749	1523.82	762.918	1523.83	762.92	2	13
153					2	99	SVLLWDLENPVHSTPESGVTADYGVPK	iTRAQ8plex@N-term; iTRAQ8plex(K)@27		-0.000438954	3517.85	880.471	3517.86	880.471	4	11
153					1.92082	99	HVVQDLKPDIQISK	iTRAQ8plex@N-term; iTRAQ8plex(K)@7; iTRAQ8plex(K)@14		-0.000800341	2531.52	633.887	2531.52	633.887	4	11
154	40.09	tr|C5YCX2|C5YCX2_SORBI	Uncharacterized protein OS=Sorghum bicolor GN=SORBI_006G159300 PE=4 SV=1	7	2	99	AVIPATEPPAAEEKPPADDSK	iTRAQ8plex@N-term; iTRAQ8plex(K)@14; iTRAQ8plex(K)@21		-1.9742e-05	3044.68	762.177	3044.68	762.177	4	13
154					2	99	DKEPEAAPAEAVPEAAAK	iTRAQ8plex@N-term; iTRAQ8plex(K)@2; iTRAQ8plex(K)@18	missed K-E@2	-0.00336227	2705.5	677.381	2705.5	677.382	4	15
154					2	99	EDVAEEK	iTRAQ8plex@N-term; iTRAQ8plex(K)@7		0.000296753	1426.78	714.396	1426.78	714.396	2	9
154					2	99	VSAILSWENTK	iTRAQ8plex@N-term; iTRAQ8plex(K)@11		-0.00429818	1855.06	619.361	1855.07	619.363	3	12
154					1.56864	98.68	ALAIVEK	iTRAQ8plex@N-term; iTRAQ8plex(K)@7		-0.0079123	1350.86	451.295	1350.87	451.297	3	10
154					1.34679	98.6	KVEVEVTK	iTRAQ8plex@N-term; iTRAQ8plex(K)@1; iTRAQ8plex(K)@8	missed K-V@1	-0.00752031	1843.15	922.581	1843.15	922.585	2	9
154					0.482804	98.43	QGGSNDRDLALAR	Gln->pyro-Glu@N-term; Deamidated(N)@5	missed R-D@7	0.000951867	1355.64	678.829	1355.64	678.829	2	10
155	38.78	tr|C5Y1P4|C5Y1P4_SORBI	Uncharacterized protein OS=Sorghum bicolor GN=SORBI_005G099000 PE=4 SV=1	8	2	99	ALQTGLFER	iTRAQ8plex@N-term		-0.000676077	1337.76	669.888	1337.76	669.888	2	13
155					2	99	APNYGGVMVWDR	iTRAQ8plex@N-term		0.00798386	1667.85	556.957	1667.84	556.954	3	15
155					2	99	GVYRPFGDAAVDGIDFYIDNGAPDHYDELAR	iTRAQ8plex@N-term; Deamidated(N)@20		0.00519511	3732.77	934.2	3732.76	934.198	4	16
155					2	99	NGGTWGIVEEWDK	iTRAQ8plex@N-term; Deamidated(N)@1; iTRAQ8plex(K)@13		0.00300936	2099.08	700.701	2099.08	700.7	3	16
155					2	99	NGGTWGIVEEWDKWTAR	iTRAQ8plex@N-term; Deamidated(N)@1; iTRAQ8plex(K)@13	missed K-W@13	0.00614924	2613.35	654.345	2613.34	654.343	4	11
155					2	99	QTNQVTVFWGR	iTRAQ8plex@N-term		0.00270944	1638.88	547.301	1638.88	547.3	3	13
155					2	99	YWGDLSGHQLGGVGADIK	iTRAQ8plex@N-term; iTRAQ8plex(K)@18		0.00135643	2480.33	827.784	2480.33	827.783	3	10
155					0.449772	99	SLPSSQSAADVADNLWNAHLGGR	iTRAQ8plex@N-term	cleaved Y-S@N-term	0.00816501	2669.35	668.346	2669.35	668.344	4	14
156	54.23	tr|C5Z622|C5Z622_SORBI	Uncharacterized protein OS=Sorghum bicolor GN=SORBI_010G076400 PE=3 SV=1	8	2	99	QQEVSNAPAYGR	iTRAQ8plex@N-term	cleaved R-P@C-term	-0.00294095	1622.83	812.422	1622.83	812.423	2	11
156					2	99	QQEVSNAPAYGRPQYGGPR	Gln->pyro-Glu@N-term		0.00499223	2056.98	1029.49	2056.97	1029.49	2	11
156					2	99	SALEVEEIR	iTRAQ8plex@N-term		-0.000917683	1348.75	450.591	1348.75	450.591	3	11
156					2	99	VAGFTTHLMR	iTRAQ8plex@N-term		-0.00208369	1435.79	479.604	1435.79	479.604	3	13
156					2	99	VDKETMEMLAALGMADLPGVER	iTRAQ8plex@N-term; iTRAQ8plex(K)@3; Oxidation(M)@8	missed K-E@3	-0.00835202	2999.55	750.895	2999.56	750.897	4	13
156					2	99	VLEEVSILPSK	iTRAQ8plex@N-term; iTRAQ8plex(K)@11		-0.00446482	1821.1	608.042	1821.11	608.043	3	12
156					1.35655	97.59	VLEEVSILPSKR	iTRAQ8plex@N-term; iTRAQ8plex(K)@11	missed K-R@11	-0.0106463	1977.2	495.307	1977.21	495.309	4	8
156					1.17393	96.28	QVIEK	iTRAQ8plex@N-term; iTRAQ8plex(K)@5		-0.0069921	1223.76	612.889	1223.77	612.892	2	8
157	36.52	tr|A0A194YIG2|A0A194YIG2_SORBI	Uncharacterized protein OS=Sorghum bicolor GN=SORBI_010G108900 PE=4 SV=1	8	2	99	AAYNNPER	iTRAQ8plex@N-term		0.000148245	1237.64	619.825	1237.64	619.825	2	11
157					2	99	AIDYLYSGIPENVEAPPVAR	iTRAQ8plex@N-term		0.00396683	2477.31	620.336	2477.31	620.335	4	14
157					2	99	APATPAQPAAPVAPVAPATSVAR	iTRAQ8plex@N-term		0.00131915	2414.36	805.794	2414.36	805.794	3	18
157					2	99	ASSSGASTATAAK	iTRAQ8plex@N-term; iTRAQ8plex(K)@13		-0.00819246	1716.94	573.32	1716.95	573.323	3	10
157					2	99	GTNFEIEASPDASVAEVK	iTRAQ8plex@N-term; iTRAQ8plex(K)@18		-0.000797969	2471.3	618.832	2471.3	618.832	4	12
157					2	99	IIETTQGQSTYPADQQMLIYQGK	iTRAQ8plex@N-term; Oxidation(M)@17; iTRAQ8plex(K)@23		0.00668948	3236.69	810.18	3236.68	810.178	4	11
157					2	99	LIQENQAEFLR	iTRAQ8plex@N-term		0.00238278	1663.92	555.648	1663.92	555.647	3	12
157					2	99	LVNETPEGGPGGNILGQLAAAMPQTLTVTPEER	iTRAQ8plex@N-term; Deamidated(N)@13		0.0254799	3664.92	917.237	3664.89	917.23	4	16
158	45.75	tr|C5Z6U2|C5Z6U2_SORBI; tr|C5XCV9|C5XCV9_SORBI	Uncharacterized protein OS=Sorghum bicolor GN=SORBI_010G210000 PE=4 SV=1; Uncharacterized protein OS=Sorghum bicolor GN=SORBI_002G204200 PE=4 SV=1	7	2	99	EGIPPDQQR	iTRAQ8plex@N-term		-0.00222032	1342.71	672.364	1342.71	672.365	2	10
[truncated: 3,241 more rows]

## Sheet: Table S2
Supplementary Table S2. List of proteins identified in SA1441 sorghum root tissue. Prot. # = protein number;
Prot. Score = protein score relating to the confidence of protein identification; A threshold of 1.3 was applied and is equivalent to p < 0.05;
%Cov = percentage of protein sequence matched by sequenced peptides; # peptides = number of peptides; Contrib. = the level with which
each peptide contributes to protein identification; Conf. = % confidence of peptide identification; Theor. z = precursor ion charge;
Theor MW = Theoretical molecular weight of each peptide; Prec MW = Experimental molecular weight of each peptide; dMass = Prec MW - Theor MW;
Theor m/z = theoretical mass to charge ratio; Prec m/z = experimental mass to charge ratio; Pep. Score = Peptide score as assigned in ProteinPilot.
Note: Protein 14, 15, 350 and 770 are contaminants that are included in the dataset to demonstrate the specific assignment of peptides to a protein.
Prot. #	%Cov	Accession	Protein Name	# Peptides	Contrib.	Conf.	Peptide Sequence	Modifications	Cleavages	dMass	Prec MW	Prec m/z	Theor MW	Theor m/z	Theor z	Pep. Score
1	53.52	tr|A0A1B6PEC9|A0A1B6PEC9_SORBI	Uncharacterized protein OS=Sorghum bicolor GN=SORBI_008G178800 PE=4 SV=1	33	2	99	ALAGQKDEAYFAANAAAQASR	iTRAQ8plex@N-term; iTRAQ8plex(K)@6	missed K-D@6	0.000352347	2731.45	683.87	2731.45	683.87	4	15
1					2	99	ALGVDTVPVLIGPVSYLLLSKPAK	iTRAQ8plex@N-term; iTRAQ8plex(K)@21; iTRAQ8plex(K)@24		0.000189898	3362.07	673.422	3362.07	673.422	5	15
1					2	99	DEAYFAANAAAQASR	iTRAQ8plex@N-term; Deamidated(N)@8		0.00364658	1859.9	620.974	1859.9	620.972	3	16
1					2	99	ELNLPVLPTTTIGSFPQTVELR	iTRAQ8plex@N-term		0.00170757	2728.53	683.141	2728.53	683.14	4	18
1					2	99	EVEDLEAAGIK	iTRAQ8plex@N-term; iTRAQ8plex(K)@11		0.00191164	1781.01	594.676	1781	594.675	3	14
1					2	99	FALESFWDGK	iTRAQ8plex@N-term; iTRAQ8plex(K)@10		-0.00115622	1806.98	603.332	1806.98	603.333	3	11
1					2	99	GNATVPAMEMTK	iTRAQ8plex@N-term; iTRAQ8plex(K)@12		0.0028237	1857	620.006	1856.99	620.006	3	15
1					2	99	GTQTLGLVTSAGFPAGK	iTRAQ8plex@N-term; iTRAQ8plex(K)@17		0.000391132	2212.27	554.074	2212.27	554.074	4	14
1					2	99	IPSTEEIADR	iTRAQ8plex@N-term		-0.0023476	1433.76	717.889	1433.77	717.891	2	10
1					2	99	ISEEEYISAIKEEISK	iTRAQ8plex@N-term; iTRAQ8plex(K)@11; iTRAQ8plex(K)@16	missed K-E@11	-0.00738559	2779.55	695.896	2779.56	695.898	4	12
1					2	99	LQEELDIDVLVHGEPER	iTRAQ8plex@N-term		-0.00502607	2294.2	765.741	2294.21	765.743	3	15
1					2	99	NIWADDLATSLSTLQSLEAVVGK	iTRAQ8plex@N-term; iTRAQ8plex(K)@23		-0.000152309	3038.68	760.676	3038.68	760.676	4	19
1					2	99	SWLAFAAQK	iTRAQ8plex@N-term; iTRAQ8plex(K)@9		-0.00642088	1628.94	815.479	1628.95	815.482	2	11
1					2	99	VIQIDEAALR	iTRAQ8plex@N-term		8.26303e-05	1430.84	716.427	1430.84	716.427	2	16
1					2	99	VVEVDALAK	iTRAQ8plex@N-term; iTRAQ8plex(K)@9		-0.00113974	1550.95	776.481	1550.95	776.482	2	14
1					2	99	WFDTNYHFIVPELGPNTK	iTRAQ8plex@N-term; iTRAQ8plex(K)@18		0.00601973	2785.47	697.376	2785.47	697.375	4	12
1					2	99	YIPSNTFSYYDQVLDTTAMLGAVPER	iTRAQ8plex@N-term		0.00939357	3254.62	814.662	3254.61	814.66	4	18
1					2	99	YLFAGVVDGR	iTRAQ8plex@N-term		0.000417008	1399.78	467.6	1399.78	467.599	3	13
1					2	99	YSWTGGEIGFDTYFSMAR	iTRAQ8plex@N-term; Oxidation(M)@16		0.00155377	2407.11	803.378	2407.11	803.377	3	11
1					1.88606	99	YGAGIGPGVYDIHSPR	iTRAQ8plex@N-term; iTRAQ8plex(Y)@1		-0.00198928	2266.23	567.565	2266.23	567.565	4	18
1					1.82391	98.8	QMADAGIK	iTRAQ8plex@N-term; iTRAQ8plex(K)@8		-0.00501678	1440.82	481.28	1440.82	481.281	3	11
1					1.74473	98.87	AVNEYK	iTRAQ8plex@N-term; iTRAQ8plex(K)@6		-0.00516143	1330.77	666.39	1330.77	666.393	2	9
1					1.58503	97.92	YAEVKPALTNMVSAAK	iTRAQ8plex@N-term; iTRAQ8plex(K)@5; iTRAQ8plex(K)@16		-0.00120946	2604.51	652.134	2604.51	652.134	4	9
1					1.50864	98.26	KISEEEYISAIK	iTRAQ8plex@N-term; iTRAQ8plex(K)@1; iTRAQ8plex(K)@12	missed K-I@1	-0.00792461	2321.35	581.346	2321.36	581.348	4	10
1					1.45593	96.47	ATTVSAR	iTRAQ8plex@N-term		-0.00281655	1008.58	505.299	1008.59	505.301	2	10
1					1.42022	96.57	VTNEEVQK	iTRAQ8plex@N-term; iTRAQ8plex(K)@8		0.000480154	1553.89	518.97	1553.89	518.97	3	10
1					1.37675	96.21	VATDLR	iTRAQ8plex@N-term		-0.00644039	977.575	489.795	977.581	489.798	2	10
1					1.34679	96.36	AAAALK	iTRAQ8plex@N-term; iTRAQ8plex(K)@6		-0.00789243	1151.74	576.878	1151.75	576.882	2	9
1					1.34679	95.73	EGLPLR	iTRAQ8plex@N-term		-0.0040054	987.598	494.806	987.602	494.808	2	10
1					1.25181	95.48	STAEDLEK	iTRAQ8plex@N-term; iTRAQ8plex(K)@8		-0.00471881	1499.82	500.949	1499.83	500.95	3	10
1					1.19382	95.5	LDAQQK	iTRAQ8plex@N-term; iTRAQ8plex(K)@6		-0.00327691	1309.78	655.896	1309.78	655.898	2	9
1					0.477556	99	TLTSLSGVTAYGFDLVR	iTRAQ8plex@N-term; iTRAQ8plex(T)@3		-0.00219226	2407.36	803.459	2407.36	803.46	3	12
1					0.0685421	99	NDMVEYFGEQLSGFAF	iTRAQ8plex@N-term; Oxidation(M)@3	cleaved F-T@C-term	0.00170988	2173	1087.51	2173	1087.51	2	9
2	37.51	tr|C9DHL2|C9DHL2_SORBI; tr|C5WNU9|C5WNU9_SORBI	Lipoxygenase OS=Sorghum bicolor PE=3 SV=1; Lipoxygenase OS=Sorghum bicolor GN=SORBI_001G125900 PE=3 SV=1	26	2	99	AIAQGIIPAVR	iTRAQ8plex@N-term		0.00023658	1411.88	471.635	1411.88	471.635	3	15
2					2	99	DLLPAGGDYLLK	iTRAQ8plex@N-term; iTRAQ8plex(K)@12		-0.00649616	1882.1	628.373	1882.1	628.375	3	19
2					2	99	DTPEWTSDAK	iTRAQ8plex@N-term; iTRAQ8plex(K)@10		0.00037161	1756.91	879.462	1756.91	879.462	2	9
2					2	99	DWNFTEQGLPADLVK	iTRAQ8plex@N-term; Deamidated(Q)@7; iTRAQ8plex(K)@15		0.0131947	2341.25	586.321	2341.24	586.318	4	14
2					2	99	EFDSFQDIINLYEGGIK	iTRAQ8plex@N-term; iTRAQ8plex(K)@17		0.00659573	2595.38	649.851	2595.37	649.849	4	12
2					2	99	EVLAGVNPVVITR	iTRAQ8plex@N-term		-0.00120827	1670	557.675	1670	557.675	3	15
2					2	99	FGVTFDWEVAK	iTRAQ8plex@N-term; iTRAQ8plex(K)@11		0.000112008	1906.05	636.356	1906.05	636.356	3	13
2					2	99	FSDALVAIEGK	iTRAQ8plex@N-term; iTRAQ8plex(K)@11		-0.000543401	1757.02	586.68	1757.02	586.68	3	13
2					2	99	GVAVEDPSSPYK	iTRAQ8plex@N-term; iTRAQ8plex(K)@12		-0.000151023	1856.01	619.679	1856.01	619.679	3	12
2					2	99	IQALEDMR	iTRAQ8plex@N-term		-0.00282406	1278.69	640.351	1278.69	640.353	2	10
2					2	99	LAPLAIELSEPYIDGGLTK	iTRAQ8plex@N-term; iTRAQ8plex(K)@19		0.00184166	2607.5	652.882	2607.5	652.882	4	11
2					2	99	LGVPGAVIVK	iTRAQ8plex@N-term; iTRAQ8plex(K)@10		-0.00331193	1560.02	521.014	1560.02	521.015	3	9
2					2	99	LPIPEIIK	iTRAQ8plex@N-term; iTRAQ8plex(K)@8		-0.00176442	1530	511.007	1530	511.007	3	9
2					2	99	LSSLLEK	iTRAQ8plex@N-term; iTRAQ8plex(K)@7		-0.00576617	1396.87	466.63	1396.88	466.632	3	9
2					2	99	NLEGLTVQQALDGNR	iTRAQ8plex@N-term		0.00194638	1931.04	966.527	1931.04	966.526	2	12
2					2	99	QTLINGGGIFELTVFPGK	iTRAQ8plex@N-term; Deamidated(N)@5; iTRAQ8plex(K)@18		-0.0004961	2499.42	834.147	2499.42	834.147	3	16
2					2	99	TDEEFAR	iTRAQ8plex@N-term		0.00322043	1170.59	586.3	1170.58	586.298	2	11
2					2	99	TITLDDVPGR	iTRAQ8plex@N-term		0.000276399	1389.78	464.266	1389.78	464.266	3	13
2					2	99	VGAEANLEQWLTSLPSVTTGESK	iTRAQ8plex@N-term; iTRAQ8plex(K)@23		-0.00224644	3024.62	757.162	3024.62	757.163	4	17
2					2	99	VYTPASAGVEAWVWQLAK	iTRAQ8plex@N-term; iTRAQ8plex(K)@18		-0.000615348	2583.43	646.865	2583.43	646.865	4	11
2					2	99	YDVYNDLGEPDGGNPR	iTRAQ8plex@N-term	cleaved R-P@C-term	0.00601126	2083.98	695.668	2083.98	695.666	3	14
2					1.61979	97.91	LTEFPPK	iTRAQ8plex@N-term; iTRAQ8plex(K)@7		-0.00288096	1438.86	720.438	1438.86	720.44	2	7
2					1.49485	99	LIDVNNLEGNFIYATR	iTRAQ8plex@N-term	cleaved F-L@N-term	0.000889237	2155.16	719.394	2155.16	719.393	3	11
2					1.13077	95.71	EVGHGDLK	iTRAQ8plex@N-term; iTRAQ8plex(K)@8		0.00440944	1461.84	488.289	1461.84	488.287	3	10
2					0.954677	99	GTVTFVANSWVYPVGK	iTRAQ8plex@N-term; Deamidated(N)@8; iTRAQ8plex(S)@9; iTRAQ8plex(K)@16		-0.00432046	2637.49	660.38	2637.49	660.381	4	12
2					0.0199966	99	GIIDGLTGANK	iTRAQ8plex@N-term; iTRAQ8plex(K)@11	cleaved G-G@N-term	-0.00750479	1665.98	556.334	1665.99	556.336	3	10
3	73.29	tr|A0A1B6PF49|A0A1B6PF49_SORBI	Uncharacterized protein OS=Sorghum bicolor GN=SORBI_007G025400 PE=4 SV=1	23	2	99	AASEGPLK	iTRAQ8plex@N-term; iTRAQ8plex(K)@8		-0.0026774	1379.82	690.918	1379.82	690.919	2	10
3					2	99	AASFNIIPSSTGAAK	iTRAQ8plex@N-term; iTRAQ8plex(K)@15		-0.00142062	2042.16	511.548	2042.16	511.548	4	15
3					2	99	AGIALNDNFIK	iTRAQ8plex@N-term; iTRAQ8plex(K)@11		-0.00328245	1783.04	595.355	1783.05	595.356	3	16
3					2	99	DAPMFVVGVNEDK	iTRAQ8plex@N-term; Oxidation(M)@4; iTRAQ8plex(K)@13		0.0071527	2044.08	682.368	2044.08	682.366	3	14
3					2	99	GASYEDIK	iTRAQ8plex@N-term; iTRAQ8plex(K)@8		-0.00125683	1489.82	745.918	1489.82	745.919	2	10
3					2	99	GIMGYVEEDLVSTDFVGDSR	iTRAQ8plex@N-term		0.00382996	2492.21	624.059	2492.2	624.058	4	9
3					2	99	KVVISAPSK	iTRAQ8plex@N-term; iTRAQ8plex(K)@1; iTRAQ8plex(K)@9	missed K-V@1	-0.000920744	1840.19	921.102	1840.19	921.103	2	12
3					2	99	LVSWYDNEWGYSNR	iTRAQ8plex@N-term		0.00452172	2092	698.341	2092	698.339	3	19
3					2	99	NPEEIPWGEAGADYVVESTGVFTDKDK	iTRAQ8plex@N-term; iTRAQ8plex(K)@25; iTRAQ8plex(K)@27	missed K-D@25	0.000301624	3864.98	967.253	3864.98	967.253	4	10
3					2	99	TLLFGEKPVTVFGIR	iTRAQ8plex@N-term; iTRAQ8plex(K)@7		-0.00416603	2284.37	572.101	2284.38	572.102	4	12
3					2	99	TVDGPSAK	iTRAQ8plex@N-term; iTRAQ8plex(K)@8		-0.00398754	1381.8	691.907	1381.8	691.909	2	10
3					2	99	VALQSEDVELVAVNDPFITTDYMTYMFK	iTRAQ8plex@N-term; iTRAQ8plex(K)@28		0.0057764	3846.96	962.748	3846.96	962.746	4	19
3					2	99	VIHDNFGIIEGLMTTVHAITATQK	iTRAQ8plex@N-term; iTRAQ8plex(K)@24		0.0035275	3216.78	644.364	3216.78	644.363	5	12
3					2	99	VLPDLNGK	iTRAQ8plex@N-term; Deamidated(N)@6; iTRAQ8plex(K)@8		-0.0025549	1463.88	732.947	1463.88	732.948	2	12
3					2	99	VPTVDVSVVDLTVR	iTRAQ8plex@N-term		0.0017044	1802.05	601.69	1802.05	601.689	3	17
3					2	99	VVISAPSK	iTRAQ8plex@N-term; iTRAQ8plex(K)@8		-0.00475371	1407.89	704.95	1407.89	704.953	2	10
3					1.88606	99	IGINGFGR	iTRAQ8plex@N-term; Deamidated(N)@4		0.000387911	1137.65	569.83	1137.64	569.83	2	14
3					1.79588	98.72	GASYEDIKK	iTRAQ8plex@N-term; iTRAQ8plex(K)@8; iTRAQ8plex(K)@9	missed K-K@8	-0.00684004	1922.12	641.713	1922.12	641.715	3	9
3					1.74473	98.43	SSIFDAK	iTRAQ8plex@N-term; iTRAQ8plex(K)@7		-0.00629815	1374.79	459.271	1374.8	459.273	3	9
3					1.72125	98.46	YDTVHGHWK	iTRAQ8plex@N-term; iTRAQ8plex(K)@9		0.00170523	1749.94	584.322	1749.94	584.321	3	9
3					1.63827	99	TLLFGEK	iTRAQ8plex@N-term; iTRAQ8plex(K)@7	cleaved K-P@C-term	-0.00311375	1414.86	472.628	1414.86	472.629	3	9
3					1.50864	98.16	NPEEIPWGEAGADYVVESTGVFTDK	iTRAQ8plex@N-term; iTRAQ8plex(K)@25		0.0104647	3317.67	830.424	3317.66	830.421	4	8
3					0.714443	99	VALQSEDVELVAVNDPFITTDYMTY	iTRAQ8plex@N-term; iTRAQ8plex(Y)@22	cleaved Y-M@C-term	0.00476511	3440.76	861.197	3440.75	861.195	4	12
4	53.79	tr|A0A1B6Q5E4|A0A1B6Q5E4_SORBI; tr|A0A1B6PA06|A0A1B6PA06_SORBI	Uncharacterized protein OS=Sorghum bicolor GN=SORBI_003G260600 PE=4 SV=1; Uncharacterized protein OS=Sorghum bicolor GN=SORBI_009G224400 PE=4 SV=1	21	2	99	AHGGFSVFAGVGER	iTRAQ8plex@N-term		0.00702118	1693.89	565.638	1693.88	565.635	3	13
4					2	99	DAEGQDVLLFIDNIFR	iTRAQ8plex@N-term		0.000796693	2168.14	723.722	2168.14	723.721	3	18
4					2	99	EAPAFVEQATEQQILVTGIK	iTRAQ8plex@N-term; iTRAQ8plex(K)@20		0.00327742	2779.56	695.898	2779.56	695.897	4	15
4					2	99	EMIESGVIK	iTRAQ8plex@N-term; iTRAQ8plex(K)@9		-0.00393498	1612.93	538.65	1612.93	538.651	3	13
4					2	99	FDEGLPPILTALEVLDNNIR	iTRAQ8plex@N-term		-0.000219073	2542.4	848.472	2542.4	848.472	3	23
4					2	99	FTQANSEVSALLGR	iTRAQ8plex@N-term; Deamidated(N)@5		-0.00165963	1796.96	599.993	1796.96	599.993	3	17
4					2	99	GDITTNHFLPIHR	iTRAQ8plex@N-term		0.000690502	1824	609.006	1823.99	609.006	3	14
4					2	99	IGLFGGAGVGK	iTRAQ8plex@N-term; iTRAQ8plex(K)@11		-0.00245665	1582.96	528.662	1582.97	528.662	3	12
4					2	99	IINVIGEPIDER	iTRAQ8plex@N-term		-0.00252891	1670.95	557.99	1670.95	557.991	3	14
4					2	99	LVLEVAQHLGENMVR	iTRAQ8plex@N-term		-0.00653095	2011.11	671.378	2011.12	671.38	3	17
4					2	99	NLQDIIAILGMDELSEDDK	iTRAQ8plex@N-term; Oxidation(M)@11; iTRAQ8plex(K)@19		-0.00920123	2755.43	919.485	2755.44	919.488	3	10
4					2	99	NLQDIIAILGMDELSEDDKLTVAR	iTRAQ8plex@N-term; iTRAQ8plex(K)@19	missed K-L@19	-0.00133715	3279.78	820.953	3279.78	820.953	4	13
4					2	99	QISELGIYPAVDPLDSTSR	Gln->pyro-Glu@N-term		0.0011206	2043.02	1022.52	2043.02	1022.52	2	13
4					2	99	TIAMDGTEGLVR	iTRAQ8plex@N-term		0.006453	1565.85	522.956	1565.84	522.954	3	16
4					2	99	TVLIMELINNVAK	iTRAQ8plex@N-term; Oxidation(M)@5; iTRAQ8plex(K)@13		-0.0118594	2081.23	694.749	2081.24	694.753	3	10
4					2	99	VGLTGLTVAEHFR	iTRAQ8plex@N-term		0.000208208	1702.97	568.663	1702.97	568.663	3	19
4					2	99	VLNTGSPITVPVGR	iTRAQ8plex@N-term		-0.0013326	1713.01	572.01	1713.01	572.01	3	15
4					2	99	VVDLLAPYQR	iTRAQ8plex@N-term		-0.00551694	1476.86	493.292	1476.86	493.294	3	9
4					2	99	YDDLPEQSFYMVGGIEEVIAK	iTRAQ8plex@N-term; Oxidation(M)@11; iTRAQ8plex(K)@21		0.00424739	3026.55	757.644	3026.54	757.642	4	10
4					1.74473	98.45	EGNDLYR	iTRAQ8plex@N-term		0.00236564	1169.6	585.808	1169.6	585.806	2	10
4					1.74473	99	IPSAVGYQPTLATDLGGLQER	iTRAQ8plex@N-term; iTRAQ8plex(S)@3		0.00345934	2793.55	699.395	2793.55	699.394	4	15
5	41.14	tr|C5YPZ1|C5YPZ1_SORBI	Uncharacterized protein OS=Sorghum bicolor GN=SORBI_008G136000 PE=3 SV=1	20	2	99	ATAGDTHLGGEDFDNR	iTRAQ8plex@N-term		0.00623439	1978.93	660.652	1978.93	660.65	3	11
5					2	99	DAGVIAGLNVLR	iTRAQ8plex@N-term		-0.00302335	1500.89	751.452	1500.89	751.454	2	16
5					2	99	EIAEAYLGSTIK	iTRAQ8plex@N-term; iTRAQ8plex(K)@12		-0.00447005	1902.09	476.529	1902.09	476.53	4	9
5					2	99	EQVFSTYSDNQPGVLIQVYEGER	iTRAQ8plex@N-term		0.00223756	2961.47	988.163	2961.47	988.163	3	18
5					2	99	FSDASVQSDIK	iTRAQ8plex@N-term; iTRAQ8plex(K)@11		0.00087125	1803.98	602.335	1803.98	602.335	3	13
5					2	99	IINEPTAAAIAYGLDK	iTRAQ8plex@N-term; iTRAQ8plex(K)@16		-0.00175216	2267.3	756.773	2267.3	756.773	3	19
5					2	99	IINEPTAAAIAYGLDKK	iTRAQ8plex@N-term; iTRAQ8plex(K)@16; iTRAQ8plex(K)@17	missed K-K@16	-0.00484308	2699.59	900.872	2699.6	900.874	3	10
5					2	99	NAVVTVPAYFNDSQR	iTRAQ8plex@N-term		0.00704237	1984.04	662.354	1984.03	662.351	3	14
5					2	99	NINPDEAVAYGAAVQAAILSGEGNEK	iTRAQ8plex@N-term; Deamidated(N)@24; iTRAQ8plex(K)@26		0.0082859	3209.68	803.426	3209.67	803.424	4	17
5					2	99	NQVAMNPINTVFDAK	iTRAQ8plex@N-term; Oxidation(M)@5; iTRAQ8plex(K)@15		0.00295685	2285.23	762.752	2285.23	762.751	3	12
5					2	99	NSLENYAYNMR	iTRAQ8plex@N-term		0.00235444	1677.81	839.913	1677.81	839.912	2	12
5					2	99	QFAAEEISSMVLIK	iTRAQ8plex@N-term; iTRAQ8plex(K)@14		0.000218765	2173.23	544.314	2173.23	544.314	4	11
5					2	99	SSVHDVVLVGGSTR	iTRAQ8plex@N-term		0.0183922	1715.97	572.996	1715.95	572.99	3	11
5					2	99	TTPSYVAFTDSER	iTRAQ8plex@N-term		0.00764687	1776.89	593.304	1776.88	593.302	3	15
5					2	99	VEIIANDQGNR	iTRAQ8plex@N-term		0.00214386	1531.83	511.617	1531.83	511.616	3	14
5					2	99	VISGPGEKPMIVVQHK	iTRAQ8plex@N-term; iTRAQ8plex(K)@8; iTRAQ8plex(K)@16		0.0028855	2630.57	658.651	2630.57	658.65	4	12
5					2	99	VQQLLQDFFNGK	iTRAQ8plex@N-term; Deamidated(N)@10; iTRAQ8plex(K)@12		-0.000785423	2045.14	512.292	2045.14	512.292	4	9
5					1.61979	99	FEELNMDLFR	iTRAQ8plex@N-term; Deamidated(N)@5		-0.00172245	1617.8	540.274	1617.8	540.274	3	7
5					1.18046	95.86	ELESLCNPIIAK	iTRAQ8plex@N-term; Carbamidomethyl(C)@6; iTRAQ8plex(K)@12		0.0167249	1994.15	499.545	1994.13	499.541	4	7
5					0.665546	95.7	DNNLLGK	iTRAQ8plex@N-term; Deamidated(N)@2; iTRAQ8plex(K)@7		-0.00218531	1381.8	691.908	1381.8	691.909	2	8
6	66.14	tr|A0A194YGY2|A0A194YGY2_SORBI	Uncharacterized protein OS=Sorghum bicolor GN=SORBI_010G027000 PE=4 SV=1	21	2	99	AGWGVMASHR	iTRAQ8plex@N-term		0.0135108	1374.73	459.25	1374.71	459.245	3	13
6					2	99	AVSNVNSIIGPAIVGK	iTRAQ8plex@N-term; Deamidated(N)@6; iTRAQ8plex(K)@16		0.00115238	2147.28	537.827	2147.28	537.827	4	13
6					2	99	AVTITWVK	iTRAQ8plex@N-term; iTRAQ8plex(K)@8	cleaved M-A@N-term	-0.00753338	1524.94	763.478	1524.95	763.482	2	9
6					2	99	GNPTVEVDIGLSDGSYAR	iTRAQ8plex@N-term		0.00281925	2153.09	1077.55	2153.09	1077.55	2	12
6					2	99	IEEELGDAAVYAGAK	iTRAQ8plex@N-term; iTRAQ8plex(K)@15		-0.00204078	2143.16	715.394	2143.16	715.395	3	17
6					2	99	KIPLYQHIANLAGNK	iTRAQ8plex@N-term; iTRAQ8plex(K)@1; iTRAQ8plex(K)@15	missed K-I@1	0.000802728	2591.57	648.899	2591.57	648.899	4	13
6					2	99	LAMQEFMILPTGASSFK	iTRAQ8plex@N-term; Oxidation(M)@7; iTRAQ8plex(K)@17		-0.00305551	2494.34	624.592	2494.34	624.593	4	9
6					2	99	LTDEIGQQVQIVGDDLLVTNPTR	iTRAQ8plex@N-term		-0.00487952	2827.52	707.887	2827.52	707.888	4	13
6					2	99	SFVSEYPIVSIEDPFDQDDWTTYAK	iTRAQ8plex@N-term; iTRAQ8plex(K)@25		0.00504784	3559.75	890.946	3559.75	890.945	4	13
6					2	99	SGETEDTFIADLSVGLATGQIK	iTRAQ8plex@N-term; iTRAQ8plex(K)@22		0.00346703	2859.54	715.891	2859.53	715.89	4	16
6					2	99	TLVLPVPAFNVINGGSHAGNK	iTRAQ8plex@N-term; Deamidated(N)@13; iTRAQ8plex(K)@21		-0.00302006	2713.53	679.391	2713.54	679.392	4	15
6					2	99	VNQIGSVTESIEAVR	iTRAQ8plex@N-term		0.000398313	1905.05	636.023	1905.05	636.023	3	19
6					2	99	VVIGMDVAASEFFSEK	iTRAQ8plex@N-term; iTRAQ8plex(K)@16		0.000436936	2336.25	585.071	2336.25	585.071	4	11
6					2	99	YGQDATNVGDEGGFAPNIQENK	iTRAQ8plex@N-term; iTRAQ8plex(K)@22		0.0133508	2931.46	733.872	2931.45	733.869	4	13
6					1.82391	98.98	DGGSDYLGK	iTRAQ8plex@N-term; iTRAQ8plex(K)@9		0.000809255	1518.81	507.279	1518.81	507.279	3	9
6					1.79588	99	VVIGMDVAASEFFSEKDK	iTRAQ8plex@N-term; iTRAQ8plex(K)@16; iTRAQ8plex(K)@18	missed K-D@16	-0.0370268	2883.54	721.894	2883.58	721.903	4	8
6					1.76955	98.69	MGVEVYHNLK	iTRAQ8plex@N-term; iTRAQ8plex(K)@10		0.00129914	1797.01	600.01	1797.01	600.01	3	9
6					1.67778	98.69	EGLELLK	iTRAQ8plex@N-term; iTRAQ8plex(K)@7		-0.00315626	1408.87	705.443	1408.88	705.445	2	10
6					1.56864	99	GAVPSGASTGIYEALELR	iTRAQ8plex@N-term; iTRAQ8plex(S)@8		0.00141196	2398.33	600.591	2398.33	600.59	4	14
6					1.3279	95.42	QIFDSR	iTRAQ8plex@N-term		0.00412927	1068.59	535.303	1068.59	535.301	2	10
6					0.321482	99	LTDEIGQQVQIVGDDLLVTN	iTRAQ8plex@N-term	cleaved N-P@C-term	-0.000359982	2473.32	825.448	2473.32	825.448	3	12
7	61.97	tr|C5XFH6|C5XFH6_SORBI	Fructose-bisphosphate aldolase OS=Sorghum bicolor GN=SORBI_003G393900 PE=3 SV=1	19	2	99	ALNEHHVLLEGTLLKPNMVTPGSDSK	iTRAQ8plex@N-term; iTRAQ8plex(K)@15; iTRAQ8plex(K)@26		-0.00455965	3712.07	743.421	3712.07	743.422	5	12
7					2	99	ANSEATLGTYK	iTRAQ8plex@N-term; iTRAQ8plex(K)@11		-0.00351343	1761.97	588.33	1761.97	588.331	3	13
7					2	99	EGGVLPGIK	iTRAQ8plex@N-term; iTRAQ8plex(K)@9		0.000431243	1476.91	493.312	1476.91	493.311	3	12
7					2	99	GILAADESTGTIGK	iTRAQ8plex@N-term; iTRAQ8plex(K)@14		-0.00458067	1940.1	647.707	1940.1	647.709	3	20
7					2	99	GTIEVAGTDK	iTRAQ8plex@N-term; iTRAQ8plex(K)@10		0.00357007	1597.92	799.966	1597.91	799.964	2	13
7					2	99	GTIEVAGTDKETTTQGHDDLGK	iTRAQ8plex@N-term; iTRAQ8plex(K)@10; iTRAQ8plex(K)@22	missed K-E@10	0.00986002	3184.71	637.949	3184.7	637.947	5	11
7					2	99	KVTPELIAEYTVR	iTRAQ8plex@N-term; iTRAQ8plex(K)@1	missed K-V@1	-0.00201621	2126.25	709.759	2126.26	709.759	3	17
7					2	99	LSSINVENVEENR	iTRAQ8plex@N-term		0.00225083	1805.94	903.98	1805.94	903.979	2	16
7					2	99	LSSINVENVEENRR	iTRAQ8plex@N-term	missed R-R@13	0.00121791	1962.05	655.022	1962.04	655.022	3	18
7					2	99	NAAYIGTPGK	iTRAQ8plex@N-term; iTRAQ8plex(K)@10		-0.00521832	1598.92	800.467	1598.92	800.469	2	10
7					2	99	TVPAAVPAVVFLSGGQSEEEATLNLNAMNK	iTRAQ8plex@N-term; Oxidation(M)@28; iTRAQ8plex(K)@30		0.00258869	3680.96	921.246	3680.95	921.246	4	10
7					2	99	VTPELIAEYTVR	iTRAQ8plex@N-term		-0.000253101	1693.96	847.985	1693.96	847.985	2	14
7					1.95861	99	ALQASTLK	iTRAQ8plex@N-term; iTRAQ8plex(K)@8		-0.00331312	1438.89	480.639	1438.9	480.64	3	10
7					1.95861	99	DGKPFVDVLK	iTRAQ8plex@N-term; iTRAQ8plex(K)@3; iTRAQ8plex(K)@10		-0.00469644	2029.23	1015.62	2029.23	1015.62	2	11
7					1.92082	99	GDAAADTESLHVK	iTRAQ8plex@N-term; iTRAQ8plex(K)@13		0.000301698	1921.04	641.353	1921.04	641.353	3	11
7					1.85387	98.8	YYEAGAR	iTRAQ8plex@N-term		0.00187617	1132.58	567.299	1132.58	567.298	2	11
7					1.63827	99	IGPNEPSQLAIDLNAQGLAR	iTRAQ8plex@N-term; iTRAQ8plex(S)@7		-0.000584262	2684.51	672.134	2684.51	672.134	4	16
7					1.4318	97.11	VENIEK	iTRAQ8plex@N-term; iTRAQ8plex(K)@6		-0.00198788	1338.79	670.405	1338.8	670.406	2	10
7					1.42022	97.1	YKDELIK	iTRAQ8plex@N-term; iTRAQ8plex(K)@2; iTRAQ8plex(K)@7	missed K-D@2	-0.00341588	1820.11	911.064	1820.12	911.066	2	7
8	28.68	tr|H2ET77|H2ET77_SORBI; tr|B9VAS9|B9VAS9_SORBI; tr|A5Y2W9|A5Y2W9_SORBI	Sucrose synthase OS=Sorghum bicolor GN=SUSY2 PE=3 SV=1; Sucrose synthase OS=Sorghum bicolor GN=SUSY2 PE=3 SV=1; Sucrose synthase (Fragment) OS=Sorghum bicolor PE=3 SV=1	18	2	99	AADILVNFFEK	iTRAQ8plex@N-term; Deamidated(N)@7; iTRAQ8plex(K)@11		-0.0122634	1875.05	626.023	1875.06	626.027	3	9
8					2	99	AAQEAIVLPPWVALAIRPR	iTRAQ8plex@N-term	cleaved R-P@C-term	0.00444358	2374.42	594.612	2374.42	594.611	4	11
8					2	99	DTVGQYESHIAFTLPGLYR	iTRAQ8plex@N-term		0.00487822	2470.28	824.436	2470.28	824.434	3	15
8					2	99	ELANLVIVAGDHGK	iTRAQ8plex@N-term; iTRAQ8plex(K)@14		-0.0446389	2043.15	682.057	2043.19	682.072	3	13
8					2	99	FNIVSPGADMSVYYPYTETDKR	iTRAQ8plex@N-term; iTRAQ8plex(K)@21	missed K-R@21	0.0311655	3160.63	791.165	3160.6	791.157	4	12
8					2	99	FQELGLEK	iTRAQ8plex@N-term; iTRAQ8plex(K)@8		-0.00351379	1570.91	524.645	1570.92	524.647	3	11
8					2	99	ISQGGLQR	iTRAQ8plex@N-term		-0.00300204	1161.67	581.844	1161.68	581.846	2	13
8					2	99	KAEEYLLSVPQDTPYSEFNHR	iTRAQ8plex@N-term; iTRAQ8plex(K)@1	missed K-A@1	-0.000743707	3130.62	627.131	3130.62	627.131	5	11
8					2	99	LTAFHPEIEELIYSDVENDEHK	iTRAQ8plex@N-term; iTRAQ8plex(K)@22		0.0112541	3235.66	648.139	3235.65	648.137	5	10
8					2	99	MYSLIDEYNLK	iTRAQ8plex@N-term; iTRAQ8plex(K)@11		0.00100687	1996.08	666.368	1996.08	666.367	3	13
8					2	99	NMTGLVEMYGK	iTRAQ8plex@N-term; iTRAQ8plex(K)@11		0.00237292	1849.99	617.671	1849.99	617.67	3	12
8					2	99	QQGLDITPK	iTRAQ8plex@N-term; iTRAQ8plex(K)@9		0.00134385	1606.95	804.483	1606.95	804.482	2	9
8					2	99	SIGNGVQFLNR	iTRAQ8plex@N-term; Deamidated(N)@4		-0.00361872	1508.82	755.418	1508.83	755.42	2	15
8					2	99	VIGTEHTDIIR	iTRAQ8plex@N-term		-0.00190327	1556.88	519.968	1556.88	519.968	3	15
8					2	99	VVHGIDVFDPK	iTRAQ8plex@N-term; iTRAQ8plex(K)@11		-1.1113e-05	1833.06	917.538	1833.06	917.538	2	10
8					2	99	YVSNLER	iTRAQ8plex@N-term		-0.00194429	1183.65	592.832	1183.65	592.832	2	11
8					1.82391	98.53	WISAQMNR	iTRAQ8plex@N-term		-0.0010094	1308.69	437.238	1308.69	437.238	3	8
8					0.787812	95.82	NENGILR	iTRAQ8plex@N-term; Deamidated(N)@3		-0.00320348	1119.62	560.815	1119.62	560.817	2	11
9	28.94	tr|C5WNU8|C5WNU8_SORBI	Lipoxygenase OS=Sorghum bicolor GN=SORBI_001G125800 PE=3 SV=1	18	2	99	AAHLEEAVVSLK	iTRAQ8plex@N-term; iTRAQ8plex(K)@12		-0.0025546	1874.11	469.534	1874.11	469.534	4	10
9					2	99	AIVEAVLPTLGTFVDDTPK	iTRAQ8plex@N-term; iTRAQ8plex(K)@19		-0.00623465	2593.48	649.376	2593.48	649.378	4	11
9					2	99	DTLNINALAR	iTRAQ8plex@N-term		-0.000597475	1403.8	468.942	1403.8	468.942	3	11
9					2	99	EFDSFEDILGLYELGPEAPNNPLVAEVR	iTRAQ8plex@N-term		0.00989725	3436.74	860.193	3436.73	860.191	4	19
9					2	99	ETLAGVNPVIIK	iTRAQ8plex@N-term; iTRAQ8plex(K)@12		0.00365682	1861.15	931.584	1861.15	931.582	2	10
9					2	99	EVLDVGDFNASLLDGVHK	iTRAQ8plex@N-term; iTRAQ8plex(K)@18		-0.00438411	2535.38	846.132	2535.38	846.134	3	12
9					2	99	ILGWDDGVAFQLVSATAADPSDGGR	iTRAQ8plex@N-term		0.0173412	2821.44	941.486	2821.42	941.48	3	23
9					2	99	QTLINAGGIFER	iTRAQ8plex@N-term		-0.000613092	1621.91	541.644	1621.91	541.644	3	12
9					2	99	TLTLEGVPGR	iTRAQ8plex@N-term		-0.00242223	1345.78	673.9	1345.79	673.901	2	14
9					2	99	VNFDWDESQGIPGAVR	iTRAQ8plex@N-term		0.00745671	2093.06	698.693	2093.05	698.69	3	19
9					1.95861	98.93	LVEIENR	iTRAQ8plex@N-term		0.000511324	1175.68	588.848	1175.68	588.848	2	11
9					1.92082	98.86	GVAVPDQSSPYGVR	iTRAQ8plex@N-term		0.00868965	1734.93	579.317	1734.92	579.314	3	10
9					1.85387	98.93	SWNFNEQALPADLVK	iTRAQ8plex@N-term; iTRAQ8plex(K)@15		0.00101941	2339.27	585.826	2339.27	585.826	4	9
9					1.79588	98.76	VYTPAHTGVEGHIWQLAK	iTRAQ8plex@N-term; iTRAQ8plex(K)@18		0.00187475	2614.45	654.62	2614.45	654.619	4	10
9					1.58503	97.8	LTEFPAK	iTRAQ8plex@N-term; iTRAQ8plex(K)@7		-0.00804265	1412.84	471.954	1412.85	471.957	3	9
9					1.55284	97.59	NLQHAEFFLK	iTRAQ8plex@N-term; iTRAQ8plex(K)@10		-3.95621e-05	1854.06	464.523	1854.06	464.523	4	9
9					1.34679	97.53	DVELQAWWK	iTRAQ8plex@N-term; iTRAQ8plex(K)@9		0.0037031	1782	595.006	1781.99	595.005	3	8
9					1.30103	95.75	VDGETVFR	iTRAQ8plex@N-term		0.000403672	1225.66	613.838	1225.66	613.838	2	9
10	28.59	tr|A0A1B6QGY0|A0A1B6QGY0_SORBI	Uncharacterized protein OS=Sorghum bicolor GN=SORBI_001G021300 PE=4 SV=1	18	2	99	DLQEDFMGGAEIIVSPPVVSFR	iTRAQ8plex@N-term; Oxidation(M)@7		-0.0123217	2725.38	909.468	2725.39	909.472	3	9
10					2	99	DSVVAGFQWASK	iTRAQ8plex@N-term; iTRAQ8plex(K)@12		0.0130027	1902.06	476.522	1902.05	476.519	4	10
10					2	99	EGALAEENMR	iTRAQ8plex@N-term		-0.00108382	1422.71	712.361	1422.71	712.361	2	10
10					2	99	EQMTPLSEFEDKL	iTRAQ8plex@N-term; iTRAQ8plex(K)@12	missed K-L@12	-0.000589881	2174.14	725.72	2174.14	725.72	3	13
10					2	99	GGGQVIPTAR	iTRAQ8plex@N-term		-0.00298838	1258.73	630.371	1258.73	630.372	2	9
10					2	99	LLGDVQVYPEK	iTRAQ8plex@N-term; iTRAQ8plex(K)@11		-0.00479304	1868.08	935.048	1868.09	935.051	2	12
10					2	99	LWGENFFDPATK	iTRAQ8plex@N-term; Deamidated(N)@5; iTRAQ8plex(K)@12		0.000910369	2033.07	678.698	2033.07	678.698	3	11
10					2	99	NATLTNEK	iTRAQ8plex@N-term; iTRAQ8plex(K)@8		-0.00142014	1497.86	749.937	1497.86	749.938	2	10
10					2	99	PLEEGLAEAIDDGR	iTRAQ8plex@N-term	cleaved R-P@N-term	0.00122527	1787.92	596.981	1787.92	596.981	3	16
10					2	99	SQILSQEFGWDK	iTRAQ8plex@N-term; iTRAQ8plex(K)@12		-0.00297205	2045.1	682.708	2045.1	682.709	3	11
10					2	99	STGISLYYEMTDESLK	iTRAQ8plex@N-term; iTRAQ8plex(K)@16		-0.00216208	2444.26	815.76	2444.26	815.761	3	8
10					2	99	STLTDSLVAAAGIIAQEVAGDVR	iTRAQ8plex@N-term		1.43034e-05	2560.4	854.474	2560.4	854.474	3	25
10					2	99	VASDLPK	iTRAQ8plex@N-term; iTRAQ8plex(K)@7		-0.00256553	1336.82	669.415	1336.82	669.416	2	9
10					2	99	VENLYEGPLDDVYATAIR	iTRAQ8plex@N-term		0.00560243	2341.22	781.413	2341.21	781.411	3	9
10					2	99	VIENANVIMATYEDK	iTRAQ8plex@N-term; Deamidated(N)@4; iTRAQ8plex(K)@15		-0.0102047	2318.22	773.747	2318.23	773.75	3	9
10					1.31876	95.95	NMSVIAHVDHGK	iTRAQ8plex@N-term; iTRAQ8plex(K)@12		-0.0051455	1915.05	639.357	1915.06	639.359	3	8
10					0.419075	98.58	VIYASQLTAK	iTRAQ8plex@N-term; iTRAQ8plex(K)@10	cleaved K-P@C-term	0.00270449	1701.03	568.018	1701.03	568.017	3	10
10					0.266803	98.99	AYLPVIESFGFSSQLR	iTRAQ8plex@N-term; iTRAQ8plex(S)@13		0.00184246	2421.35	606.346	2421.35	606.345	4	11
11	39.77	tr|Q09EM2|Q09EM2_SORBI	ATP synthase subunit alpha OS=Sorghum bicolor GN=atp1-1 PE=3 SV=1	18	2	99	AAELTTLLESR	iTRAQ8plex@N-term		-0.00188827	1506.85	503.292	1506.86	503.293	3	12
11					2	99	AVDSLVPIGR	iTRAQ8plex@N-term		-0.00245544	1329.79	444.271	1329.79	444.271	3	11
11					2	99	EAFPGDVFYLHSR	iTRAQ8plex@N-term		0.00602202	1840.95	614.656	1840.94	614.654	3	13
11					2	99	ESALNLGEAK	iTRAQ8plex@N-term; iTRAQ8plex(K)@10		-0.00251808	1638.94	820.476	1638.94	820.477	2	10
11					2	99	EVAAFAQFGSDLDAATQALLNR	iTRAQ8plex@N-term		-0.00079441	2611.35	871.459	2611.35	871.459	3	24
11					2	99	MTNFYTNFQVDEIGR	iTRAQ8plex@N-term		0.0010872	2138.04	1070.03	2138.04	1070.03	2	11
11					2	99	NILSTINPELLK	iTRAQ8plex@N-term; iTRAQ8plex(K)@12		0.000197952	1962.2	655.073	1962.2	655.073	3	14
11					2	99	QPQYEPLPIEK	iTRAQ8plex@N-term; iTRAQ8plex(K)@11		-0.00165365	1949.11	975.561	1949.11	975.561	2	9
11					2	99	TAIAIDTILNQK	iTRAQ8plex@N-term; iTRAQ8plex(K)@12		-0.00332338	1908.15	637.056	1908.15	637.057	3	11
11					2	99	TGSIVDVPAGK	iTRAQ8plex@N-term; iTRAQ8plex(K)@11		-0.00424749	1650.97	551.331	1650.98	551.333	3	13
11					2	99	VVDALGVPIDGK	iTRAQ8plex@N-term; iTRAQ8plex(K)@12		-0.00467843	1790.07	597.698	1790.08	597.699	3	12
11					2	99	VVSVGDGIAR	iTRAQ8plex@N-term		-0.00265827	1275.74	638.879	1275.75	638.88	2	17
11					2	99	VYGLNEIQAGEMVEFASGVK	iTRAQ8plex@N-term; iTRAQ8plex(K)@20		0.0101371	2748.47	688.125	2748.46	688.123	4	14
11					1.85387	98.91	LELAQYR	iTRAQ8plex@N-term		-0.00395311	1195.68	598.849	1195.69	598.851	2	11
11					1.72125	98.34	ELIIGDR	iTRAQ8plex@N-term		-0.00119309	1118.66	560.337	1118.66	560.337	2	11
11					1.65758	99	DNGMHALIIYDDLSK	iTRAQ8plex@N-term; Deamidated(N)@2; iTRAQ8plex(K)@15		0.0011674	2313.21	579.311	2313.21	579.311	4	10
11					1.29243	95.69	ISQYEK	iTRAQ8plex@N-term; iTRAQ8plex(K)@6		-0.00877876	1374.79	688.401	1374.8	688.406	2	9
11					0.703335	99	AQFGSDLDAATQALLNR	iTRAQ8plex@N-term	cleaved F-A@N-term	-0.00210706	2094.1	699.04	2094.1	699.041	3	10
12	22.71	tr|C5Y9I0|C5Y9I0_SORBI	Plasma membrane ATPase OS=Sorghum bicolor GN=SORBI_006G247100 PE=3 SV=1	18	2	99	ADGFAGVFPEHK	iTRAQ8plex@N-term; iTRAQ8plex(K)@12		-0.00128832	1882.02	628.347	1882.02	628.347	3	11
12					2	99	ADIGIAVADATDAAR	iTRAQ8plex@N-term		0.000376643	1732.93	867.471	1732.93	867.47	2	12
12					2	99	ALVLGVNVK	iTRAQ8plex@N-term; iTRAQ8plex(K)@9		0.00225708	1519.99	507.672	1519.99	507.671	3	9
12					2	99	DSTLEALPVDELIEK	iTRAQ8plex@N-term; iTRAQ8plex(K)@15		0.00243373	2279.27	760.765	2279.27	760.765	3	12
12					2	99	ELSEIAEQAK	iTRAQ8plex@N-term; iTRAQ8plex(K)@10		0.00559253	1724.98	576.001	1724.98	576	3	11
12					2	99	ESPGGPWQFVGLLPLFDPPR	iTRAQ8plex@N-term		0.00115042	2512.34	838.455	2512.34	838.455	3	14
12					2	99	EVHFLPFNPVDK	iTRAQ8plex@N-term; iTRAQ8plex(K)@12		-0.00808429	2049.14	684.055	2049.15	684.058	3	10
12					2	99	GLDIDTIQQNYTV	iTRAQ8plex@N-term		-0.00292441	1782.93	892.471	1782.93	892.473	2	11
12					2	99	KADIGIAVADATDAAR	iTRAQ8plex@N-term; iTRAQ8plex(K)@1	missed K-A@1	9.81149e-05	2165.23	722.75	2165.23	722.749	3	12
12					2	99	LGDIVPADAR	iTRAQ8plex@N-term		0.00857503	1329.76	444.262	1329.76	444.259	3	10
12					2	99	MITGDQLAIGK	iTRAQ8plex@N-term; Deamidated(Q)@6; iTRAQ8plex(K)@11		0.00518467	1755.01	586.011	1755.01	586.009	3	12
12					2	99	QGEIEAVVIATGVHTFFGK	iTRAQ8plex@N-term; iTRAQ8plex(K)@19		-0.00696002	2610.46	653.621	2610.46	653.623	4	9
12					2	99	TALTYIDGDGNWHR	iTRAQ8plex@N-term		0.00596789	1921.96	641.662	1921.96	641.66	3	13
12					2	99	VDQSALTGESLPVTR	iTRAQ8plex@N-term		-0.00049865	1876.02	626.347	1876.02	626.348	3	14
12					1.85387	98.96	LEIFGPNKLEEK	iTRAQ8plex@N-term; iTRAQ8plex(K)@8; iTRAQ8plex(K)@12	missed K-L@8	-0.0093298	2328.37	583.101	2328.38	583.103	4	9
12					1.72125	98.74	TENQDAIDAAMVGMLADPK	iTRAQ8plex@N-term; iTRAQ8plex(K)@19		0.00967349	2597.34	650.342	2597.33	650.34	4	10
12					1.38722	96.31	EVHFLPFNPVDKR	iTRAQ8plex@N-term; iTRAQ8plex(K)@12	missed K-R@12	0.00208875	2205.25	552.321	2205.25	552.32	4	9
12					1.24413	95.19	LLEGDPLK	iTRAQ8plex@N-term; iTRAQ8plex(K)@8		-0.00371474	1491.91	498.31	1491.91	498.311	3	8
13	47.23	tr|A0A1B6Q6S1|A0A1B6Q6S1_SORBI	Uncharacterized protein OS=Sorghum bicolor GN=SORBI_003G336000 PE=4 SV=1	19	2	99	ALEYADFDKFDR	iTRAQ8plex@N-term; iTRAQ8plex(K)@9	missed K-F@9	0.00336976	2097.1	525.283	2097.1	525.282	4	10
13					2	99	AQPNANDQYLPPFVIVDDSGK	iTRAQ8plex@N-term; iTRAQ8plex(K)@21		0.000638337	2895.52	724.888	2895.52	724.888	4	16
13					2	99	AVGPVLDGDAVVTLNFR	iTRAQ8plex@N-term		0.0220335	2046.16	683.062	2046.14	683.055	3	15
13					2	99	DVLDGSSVGFVETLENDLSELR	iTRAQ8plex@N-term		-0.0091972	2697.36	900.126	2697.37	900.129	3	22
13					2	99	ESFESGTLHLIGLLSDGGVHSR	iTRAQ8plex@N-term		-0.00138047	2614.36	654.598	2614.37	654.599	4	11
13					2	99	GIDAQIASGGGR	iTRAQ8plex@N-term		-0.00268894	1404.76	703.387	1404.76	703.389	2	16
13					2	99	GWDAQVLGEAPYK	iTRAQ8plex@N-term; iTRAQ8plex(K)@13		0.00544552	2041.11	681.379	2041.11	681.377	3	16
13					2	99	LDQLQLLLK	iTRAQ8plex@N-term; iTRAQ8plex(K)@9		-0.00445636	1691.08	564.699	1691.08	564.701	3	10
13					2	99	LVDSALASGK	iTRAQ8plex@N-term; iTRAQ8plex(K)@10		-0.00915148	1567.93	784.972	1567.94	784.977	2	10
13					2	99	VHILTDGR	iTRAQ8plex@N-term		-0.000562571	1213.71	405.577	1213.71	405.577	3	8
13					2	99	YENDWDVVK	iTRAQ8plex@N-term; iTRAQ8plex(K)@9		0.00806725	1774.94	592.655	1774.94	592.652	3	9
13					2	99	YLVSPPEIDR	iTRAQ8plex@N-term		-0.00102105	1491.82	498.282	1491.82	498.282	3	11
13					1.95861	99	TSGEYLVK	iTRAQ8plex@N-term; iTRAQ8plex(K)@8		-0.00148042	1503.87	502.299	1503.88	502.299	3	9
13					1.65758	98.13	YAGMLQYDGELK	iTRAQ8plex@N-term; iTRAQ8plex(K)@12		-0.00381839	1995.06	666.026	1995.06	666.027	3	9
13					1.4318	97.49	DALLSGK	iTRAQ8plex@N-term; iTRAQ8plex(K)@7		-0.00826944	1310.79	437.938	1310.8	437.941	3	8
13					1.38722	96.58	IFAQGAK	iTRAQ8plex@N-term; iTRAQ8plex(K)@7		-0.0129015	1341.81	448.277	1341.82	448.282	3	9
13					1.3098	99	NGGIQILTSHTLQPVPVAIGGPGLHSGVK	iTRAQ8plex@N-term; Deamidated(N)@1; iTRAQ8plex(K)@29		0.00507834	3455.98	692.203	3455.97	692.202	5	11
13					0.0264104	98.4	GFVAPADYEQTLIEVADN	iTRAQ8plex@N-term	cleaved H-G@N-term	0.00151831	2255.13	1128.57	2255.13	1128.57	2	7
13					0.0136762	97.56	DIETPGLANVAATVMNLH	iTRAQ8plex@N-term	cleaved H-G@C-term	0.00259889	2169.14	724.055	2169.14	724.054	3	8
14	34.62	cont136; cont133; cont129; cont122	crahCP1812051 keratin 10 (epidermolytic hyperkeratosis; keratosis palmaris et plantaris) [Homo sapiens (contaminant)]; pirKRHU0 keratin 10, type I, cytoskeletal - human [Homo sapiens (contaminant)]; trmQ8N175 Keratin 10 [Homo sapiens (contaminant)]; sptP13645 Keratin, type I cytoskeletal 10 (Cytokeratin 10) (K10) (CK 10) [Homo sapiens (contaminant)]	17	2	99	ADLEMQIESLTEELAYLK	iTRAQ8plex@N-term; iTRAQ8plex(K)@18		-0.00211486	2703.45	676.869	2703.45	676.87	4	12
14					2	99	ALEESNYELEGK	iTRAQ8plex@N-term; iTRAQ8plex(K)@12		-0.0013145	1989.05	664.024	1989.05	664.024	3	14
14					2	99	GSLGGGFSSGGFSGGSFSR	iTRAQ8plex@N-term		-0.000308714	2010.97	671.331	2010.97	671.331	3	14
14					2	99	LAADDFR	iTRAQ8plex@N-term		-0.00190734	1110.6	556.305	1110.6	556.306	2	11
14					2	99	LASYLDK	iTRAQ8plex@N-term; iTRAQ8plex(K)@7		-0.0075408	1416.84	473.286	1416.84	473.289	3	10
14					2	99	LENEIQTYR	iTRAQ8plex@N-term		-0.00201514	1468.78	735.398	1468.78	735.399	2	10
14					2	99	NQILNLTTDNANILLQIDNAR	iTRAQ8plex@N-term; Deamidated(N)@10		-0.0201869	2671.42	891.482	2671.44	891.489	3	11
14					2	99	NVQALEIELQSQLALK	iTRAQ8plex@N-term; iTRAQ8plex(K)@16		-0.00554312	2404.41	602.11	2404.42	602.111	4	13
14					2	99	NVSTGDVNVEMNAAPGVDLTQLLNNMR	iTRAQ8plex@N-term		0.00418153	3175.59	1059.54	3175.59	1059.54	3	8
14					2	99	QSLEASLAETEGR	iTRAQ8plex@N-term		-6.9919e-05	1693.88	565.634	1693.88	565.634	3	14
14					2	99	SQYEQLAEQNR	iTRAQ8plex@N-term		5.65818e-05	1668.84	557.286	1668.84	557.286	3	12
14					2	99	VLDELTLTK	iTRAQ8plex@N-term; iTRAQ8plex(K)@9		-0.0046064	1639	547.34	1639	547.341	3	10
14					2	99	VTMQNLNDR	iTRAQ8plex@N-term		-0.00296573	1393.73	697.87	1393.73	697.872	2	10
14					1.85387	98.65	LKYENEVALR	iTRAQ8plex@N-term; iTRAQ8plex(K)@2	missed K-Y@2	-0.00585459	1842.08	461.526	1842.08	461.528	4	10
14					1.85387	99	QSVEADINGLR	iTRAQ8plex@N-term; Deamidated(N)@8		-0.002918	1505.8	753.905	1505.8	753.907	2	10
14					1.82391	98.75	YENEVALR	iTRAQ8plex@N-term		0.000164023	1296.7	433.24	1296.7	433.24	3	10
14					1.46852	98	ELTTEIDNNIEQISSYK	iTRAQ8plex@N-term; iTRAQ8plex(K)@17		0.00193753	2604.38	652.101	2604.37	652.101	4	9
15	28.57	cont135; cont134	crahCP1609934.2 keratin 1 (epidermolytic hyperkeratosis) [Homo sapiens (contaminant)]; rfNP_006112.2 keratin 1 [Homo sapiens (contaminant)]	18	2	99	AQYEDIAQK	iTRAQ8plex@N-term; iTRAQ8plex(K)@9		-0.00654947	1672.92	558.647	1672.92	558.649	3	9
15					2	99	FLEQQNQVLQTK	iTRAQ8plex@N-term; iTRAQ8plex(K)@12		-0.00493751	2083.18	1042.6	2083.19	1042.6	2	11
15					2	99	GSGGGSSGGSIGGR	iTRAQ8plex@N-term		0.00384835	1395.7	698.86	1395.7	698.858	2	9
15					2	99	IEISELNR	iTRAQ8plex@N-term		-0.00169987	1276.73	426.583	1276.73	426.584	3	9
15					2	99	LNDLEDALQQAK	iTRAQ8plex@N-term; iTRAQ8plex(K)@12		-0.00432886	1965.09	656.039	1965.1	656.04	3	12
15					2	99	NMQDMVEDYR	iTRAQ8plex@N-term		-0.00320635	1603.72	802.87	1603.73	802.871	2	10
15					2	99	QISNLQQSISDAEQR	iTRAQ8plex@N-term		0.0066479	2020.06	674.359	2020.05	674.357	3	16
15					2	99	SLDLDSIIAEVK	iTRAQ8plex@N-term; iTRAQ8plex(K)@12		-0.00608794	1910.11	637.711	1910.12	637.713	3	12
15					2	99	THNLEPYFESFINNLR	iTRAQ8plex@N-term		0.000638354	2297.18	575.301	2297.17	575.301	4	8
15					2	99	TLLEGEESR	iTRAQ8plex@N-term		-0.000668183	1336.71	669.364	1336.71	669.364	2	14
15					2	99	WELLQQVDTSTR	iTRAQ8plex@N-term		0.00103332	1778.95	593.99	1778.95	593.99	3	12
15					2	99	YEELQITAGR	iTRAQ8plex@N-term		-0.000867486	1482.8	742.406	1482.8	742.407	2	14
15					1.82391	98.87	TNAENEFVTIK	iTRAQ8plex@N-term; iTRAQ8plex(K)@11		0.000729372	1873.04	625.354	1873.04	625.354	3	11
15					1.76955	98.89	DYQELMNTK	iTRAQ8plex@N-term; iTRAQ8plex(K)@9		-0.00402151	1748.92	583.98	1748.92	583.982	3	9
15					1.74473	98.48	SISISVAR	iTRAQ8plex@N-term		-0.00815921	1135.68	568.847	1135.69	568.851	2	12
15					1.65758	98.79	TNAENEFVTIKK	iTRAQ8plex@N-term; iTRAQ8plex(K)@11; iTRAQ8plex(K)@12	missed K-K@11	-0.004875	2305.34	577.341	2305.34	577.343	4	10
15					1.20066	96.72	DVDGAYMTK	iTRAQ8plex@N-term; iTRAQ8plex(K)@9		-0.00214366	1606.85	536.623	1606.85	536.623	3	9
15					0.209715	98.19	FASFIDK	iTRAQ8plex@N-term; iTRAQ8plex(K)@7	cleaved Q-F@N-term	-0.00737552	1434.83	479.283	1434.83	479.285	3	7
16	38.14	tr|A0A1B6Q7A0|A0A1B6Q7A0_SORBI	Uncharacterized protein OS=Sorghum bicolor GN=SORBI_003G373100 PE=4 SV=1	17	2	99	AEAEAAAEEPK	iTRAQ8plex@N-term; iTRAQ8plex(K)@11		-0.00925009	1722.92	575.312	1722.92	575.316	3	13
16					2	99	AETVAEEAKPAEPEPQEK	iTRAQ8plex@N-term; iTRAQ8plex(K)@9; iTRAQ8plex(K)@18		-0.000836425	2864.55	717.145	2864.55	717.146	4	10
16					2	99	AEVAADAPAEEVK	iTRAQ8plex@N-term; iTRAQ8plex(K)@13		-0.00161391	1907.04	636.689	1907.05	636.689	3	14
16					2	99	ETIEIPVTENSTIVWELR	iTRAQ8plex@N-term		-0.00333877	2432.31	811.776	2432.31	811.777	3	14
16					2	99	FVFASPAK	iTRAQ8plex@N-term; iTRAQ8plex(K)@8		-0.0054282	1473.88	492.299	1473.88	492.301	3	10
16					2	99	LVLTVNNPASK	iTRAQ8plex@N-term; iTRAQ8plex(K)@11		-0.00458315	1763.07	882.543	1763.08	882.546	2	15
16					2	99	QAVTLLQDNYPEFIAK	Gln->pyro-Glu@N-term; iTRAQ8plex(K)@16		0.00130283	2136.14	713.055	2136.14	713.054	3	13
16					2	99	QLIAAALAAGEFNLPPPPPPPK	Gln->pyro-Glu@N-term; iTRAQ8plex(K)@22		0.00148607	2495.41	832.811	2495.41	832.81	3	15
16					2	99	TEVPPPEEAK	iTRAQ8plex@N-term; iTRAQ8plex(K)@10		-0.00381789	1703.95	852.983	1703.96	852.985	2	9
16					2	99	TVVVAEEETATK	iTRAQ8plex@N-term; iTRAQ8plex(K)@12		-0.00455676	1884.06	629.028	1884.07	629.029	3	17
16					2	99	VDDPEFTTSDIVTELTIKPSSK	iTRAQ8plex@N-term; iTRAQ8plex(K)@18; iTRAQ8plex(K)@22		-0.00313721	3333.83	834.465	3333.83	834.465	4	11
16					2	99	YIAPEQVPVQFGGLFK	iTRAQ8plex@N-term; iTRAQ8plex(K)@16		0.00330245	2400.37	601.1	2400.37	601.099	4	10
16					1.88606	99	EAMAMLK	iTRAQ8plex@N-term; iTRAQ8plex(K)@7		0.00152771	1400.8	467.94	1400.8	467.94	3	9
16					1.72125	98.61	ALDEFK	iTRAQ8plex@N-term; iTRAQ8plex(K)@6		-0.00429153	1329.77	444.264	1329.78	444.266	3	10
16					1.5376	97.87	TEEPVKEEPK	iTRAQ8plex@N-term; iTRAQ8plex(K)@6; iTRAQ8plex(K)@10	missed K-E@6	-0.00684754	2097.2	700.074	2097.21	700.077	3	8
16					1.46852	97.19	SAETLFR	iTRAQ8plex@N-term		-0.00557832	1126.62	564.319	1126.63	564.322	2	12
16					0.0163737	99	LDFSPSGICSMVQVTDLK	iTRAQ8plex@N-term; Carbamidomethyl(C)@9; Oxidation(M)@11; Deamidated(Q)@13; Dehydrated(T)@15; iTRAQ8plex(K)@18		0.054872	2603.4	651.857	2603.34	651.843	4	12
17	44.75	tr|A0A1B6QE21|A0A1B6QE21_SORBI	Uncharacterized protein OS=Sorghum bicolor GN=SORBI_002G291200 PE=4 SV=1	18	2	99	ANPANPSIELGPEFK	iTRAQ8plex@N-term; iTRAQ8plex(K)@15		1.27377e-05	2191.21	731.411	2191.21	731.411	3	14
17					2	99	EYVFVANSDNLGAIVDIK	iTRAQ8plex@N-term; iTRAQ8plex(K)@18		0.00279203	2574.42	644.612	2574.42	644.611	4	10
17					2	99	IFNTNNLWVNLK	iTRAQ8plex@N-term; iTRAQ8plex(K)@12		0.000607269	2083.2	521.808	2083.2	521.808	4	7
17					2	99	IQTPTDEVVVPYDTLASPPEDLEETK	iTRAQ8plex@N-term; iTRAQ8plex(K)@26		0.000212938	3493.82	874.462	3493.82	874.462	4	14
17					2	99	IVTEDFLPLPSK	iTRAQ8plex@N-term; iTRAQ8plex(K)@12		0.000425813	1966.16	656.394	1966.16	656.394	3	13
17					2	99	LDILLAQGK	iTRAQ8plex@N-term; iTRAQ8plex(K)@9		-0.00568653	1577.99	527.004	1578	527.006	3	10
17					2	99	LEIPDGAVLENK	iTRAQ8plex@N-term; iTRAQ8plex(K)@12		-0.00600462	1905.1	636.04	1905.1	636.042	3	10
17					2	99	LVEAEALK	iTRAQ8plex@N-term; iTRAQ8plex(K)@8		-0.00412914	1479.91	494.31	1479.91	494.311	3	10
17					2	99	SIPSIVELDNLK	iTRAQ8plex@N-term; iTRAQ8plex(K)@12		-0.00372992	1935.15	484.794	1935.15	484.795	4	8
17					2	99	VLQLETAAGAAIR	iTRAQ8plex@N-term		-0.00263201	1615.95	539.659	1615.96	539.659	3	9
17					2	99	VQLLEIAQVPDEHVNEFK	iTRAQ8plex@N-term; iTRAQ8plex(K)@18		-0.00400198	2715.5	679.883	2715.51	679.884	4	14
17					2	99	YLSGEAEQIEWSK	iTRAQ8plex@N-term; iTRAQ8plex(K)@13		-0.000631595	2147.14	716.719	2147.14	716.719	3	12
17					1.92082	99	AIGINVPR	iTRAQ8plex@N-term		-0.00437679	1142.7	572.359	1142.71	572.361	2	11
17					1.74473	98.68	VSGDVWFGSGITLK	iTRAQ8plex@N-term; iTRAQ8plex(K)@14		-0.0174024	2073.15	692.059	2073.17	692.065	3	9
17					1.72125	98.62	IQTPTDEVVVPYDTLASPPEDLEETKK	iTRAQ8plex@N-term; iTRAQ8plex(K)@26; iTRAQ8plex(K)@27	missed K-K@26	-1.35119e-05	3926.12	982.537	3926.12	982.537	4	9
17					1.58503	98.04	VTITAK	iTRAQ8plex@N-term; iTRAQ8plex(K)@6		-0.00453402	1239.8	620.906	1239.8	620.908	2	9
17					1.52288	97.53	GGTLISYEGR	iTRAQ8plex@N-term		-0.00225925	1355.73	452.918	1355.74	452.919	3	10
17					1.23657	95.63	TLADVK	iTRAQ8plex@N-term; iTRAQ8plex(K)@6		-0.008439	1253.77	627.893	1253.78	627.898	2	9
18	22.79	tr|C5YIC1|C5YIC1_SORBI	Aconitate hydratase OS=Sorghum bicolor GN=SORBI_007G068100 PE=3 SV=1	17	2	99	AGEDADSLGLTGHER	iTRAQ8plex@N-term		0.00132693	1830.9	611.308	1830.9	611.308	3	19
18					2	99	DIWPSTEEIAQVVQSSVLPDMFK	iTRAQ8plex@N-term; iTRAQ8plex(K)@23		0.00374671	3226.71	807.684	3226.7	807.683	4	10
18					2	99	FVEFYGEGMGK	iTRAQ8plex@N-term; iTRAQ8plex(K)@11		-0.00127044	1870.97	624.665	1870.97	624.666	3	13
18					2	99	FYSLPALNDPR	iTRAQ8plex@N-term		0.000823304	1595.86	532.961	1595.86	532.961	3	11
18					2	99	IIDWENTSPK	iTRAQ8plex@N-term; iTRAQ8plex(K)@10		-0.00247424	1810.01	906.01	1810.01	906.012	2	9
18					2	99	INPLVPVDLVIDHSVQVDVAR	iTRAQ8plex@N-term		-0.00428949	2601.48	868.166	2601.48	868.167	3	15
18					2	99	LAEIPFKPAR	iTRAQ8plex@N-term; iTRAQ8plex(K)@7		-0.00490865	1749.07	584.031	1749.08	584.033	3	13
18					2	99	MFVDYNEPPTER	iTRAQ8plex@N-term		0.010442	1800.88	601.299	1800.87	601.296	3	11
18					2	99	SDETVSMIEAYLR	iTRAQ8plex@N-term		0.00198026	1816.92	606.647	1816.92	606.647	3	15
18					2	99	SGVTATDLVLTVTQMLR	iTRAQ8plex@N-term; Oxidation(M)@15		-0.00277367	2124.17	709.065	2124.18	709.066	3	11
18					2	99	SSVLPDMFK	iTRAQ8plex@N-term; iTRAQ8plex(K)@9	cleaved Q-S@N-term	0.000879528	1630.92	544.648	1630.92	544.648	3	10
18					2	99	TSLAPGSGVVTK	iTRAQ8plex@N-term; iTRAQ8plex(K)@12		-0.00890253	1724.02	575.681	1724.03	575.684	3	12
18					2	99	VLLQDFTGVPAVVDLAAMR	iTRAQ8plex@N-term; Oxidation(M)@18		-0.00694605	2334.29	779.102	2334.29	779.105	3	15
18					1.92082	99	TIHVPTGEK	iTRAQ8plex@N-term; iTRAQ8plex(K)@9		-0.00530908	1588.93	530.652	1588.94	530.654	3	9
18					1.20761	98.88	FLNGEVGPK	iTRAQ8plex@N-term; Deamidated(N)@3; iTRAQ8plex(K)@9		0.00297588	1568.91	523.976	1568.9	523.975	3	10
18					0.809668	97.41	GTFANIR	iTRAQ8plex@N-term		-0.0211831	1081.6	541.806	1081.62	541.817	2	11
18					0.806875	96.85	ATIANMSPEYGATMGFFPVDHVTLDYLK	iTRAQ8plex@N-term; Oxidation(M)@14; iTRAQ8plex(K)@28		0.00412441	3711.88	928.978	3711.88	928.977	4	8
19	32.11	tr|A0A1B6QC86|A0A1B6QC86_SORBI	Uncharacterized protein OS=Sorghum bicolor GN=SORBI_002G189100 PE=4 SV=1	16	2	99	AAVTPWLDGSFQGNGFFYDAK	iTRAQ8plex@N-term; Deamidated(N)@14; iTRAQ8plex(K)@21		0.0025401	2899.47	967.496	2899.46	967.495	3	12
19					2	99	ADVAGLASAAITTTSSYFYGK	iTRAQ8plex@N-term; iTRAQ8plex(K)@21		0.003868	2701.45	676.369	2701.44	676.368	4	16
19					2	99	ATSTVVPDPSR	iTRAQ8plex@N-term		-0.00182493	1432.78	717.398	1432.78	717.399	2	15
19					2	99	DSGLWFAPPEWK	iTRAQ8plex@N-term; iTRAQ8plex(K)@12		0.00472208	2040.1	681.04	2040.09	681.038	3	11
19					2	99	EGPGELLMLAHPLHLR	iTRAQ8plex@N-term		-0.000121799	2086.17	522.549	2086.17	522.549	4	15
19					2	99	GFVYALEGIYDK	iTRAQ8plex@N-term; iTRAQ8plex(K)@12		-0.00350179	1982.09	496.531	1982.1	496.532	4	7
19					2	99	GSVVVGDGDAGFTR	iTRAQ8plex@N-term		-0.00160615	1639.85	547.622	1639.85	547.623	3	14
19					2	99	GVSEDGVAEVVAALR	iTRAQ8plex@N-term		0.000497656	1774.97	592.665	1774.97	592.665	3	16
19					2	99	LAQATTTQLTAPAFAGAIR	iTRAQ8plex@N-term		0.00197932	2205.24	736.089	2205.24	736.088	3	12
19					2	99	LHSWAGGLTEFADGR	iTRAQ8plex@N-term		0.00396282	1919.98	641.002	1919.98	641	3	18
19					2	99	MNSGQTFLLYASAPIR	iTRAQ8plex@N-term		0.0047088	2072.11	691.71	2072.1	691.708	3	12
19					2	99	NHSPSFVIQTFVPDLTVSDAAGTAAQR	iTRAQ8plex@N-term		0.00406046	3132.62	784.162	3132.61	784.161	4	15
19					2	99	SIDGDMVGVVGDAWVLR	iTRAQ8plex@N-term		-0.00270537	2092.09	698.371	2092.09	698.372	3	20
19					2	99	VAYLPDASMEPVLDR	iTRAQ8plex@N-term		0.00309003	1979.04	660.686	1979.03	660.685	3	15
19					2	99	VLDDFR	iTRAQ8plex@N-term		-0.000499156	1067.59	534.803	1067.59	534.803	2	10
19					1.92082	98.99	VVGVLWANK	iTRAQ8plex@N-term; iTRAQ8plex(K)@9		-0.00582596	1592.98	532.001	1592.99	532.003	3	8
20	56.76	tr|C5WW94|C5WW94_SORBI	Uncharacterized protein OS=Sorghum bicolor GN=SORBI_001G197400 PE=4 SV=1	17	2	99	AEYEESGPAIVHR	iTRAQ8plex@N-term		0.00755975	1760.91	587.976	1760.9	587.974	3	13
20					2	99	AGFAGDDAPR	iTRAQ8plex@N-term		-0.00270091	1279.64	640.829	1279.65	640.83	2	17
20					2	99	AVFPSIVGRPR	iTRAQ8plex@N-term		-0.00457688	1501.9	501.64	1501.9	501.642	3	12
20					2	99	DLTDSLMK	iTRAQ8plex@N-term; iTRAQ8plex(K)@8		-0.000664078	1529.86	510.96	1529.86	510.96	3	11
20					2	99	DLYGNIVLSGGSTMFPGIADR	iTRAQ8plex@N-term		0.000727266	2486.28	829.767	2486.28	829.767	3	16
20					2	99	EITALAPSSMK	iTRAQ8plex@N-term; iTRAQ8plex(K)@11		-0.00585111	1755	586.007	1755.01	586.009	3	11
20					2	99	GYSFTTTAER	iTRAQ8plex@N-term		-0.00129091	1435.72	718.869	1435.72	718.87	2	14
20					2	99	LAYVALDYEQELETAK	iTRAQ8plex@N-term; iTRAQ8plex(K)@16		0.00286446	2463.34	616.842	2463.34	616.841	4	10
20					2	99	SYELPDGQVITIGAER	iTRAQ8plex@N-term; iTRAQ8plex(Y)@2		-0.00915896	2355.28	786.101	2355.29	786.104	3	15
20					2	99	VAPEEHPVLLTEAPLNPK	iTRAQ8plex@N-term; iTRAQ8plex(K)@18		0.00385018	2561.47	854.831	2561.47	854.83	3	12
20					2	99	YPIEHGIVSNWDDMEK	iTRAQ8plex@N-term; iTRAQ8plex(K)@16		0.00497445	2540.29	847.77	2540.28	847.768	3	9
20					1.92082	99	HTGVMVGMGQK	iTRAQ8plex@N-term; iTRAQ8plex(K)@11		-0.00339125	1751.96	584.994	1751.96	584.995	3	13
20					1.88606	99	DAYVGDEAQSK	iTRAQ8plex@N-term; iTRAQ8plex(K)@11		-0.000284697	1789.93	597.651	1789.93	597.651	3	14
20					1.76955	98.62	IWHHTFYNELR	iTRAQ8plex@N-term		0.00212916	1818.95	455.745	1818.95	455.744	4	11
20					1.67778	98.08	KDLYGNIVLSGGSTMFPGIADR	iTRAQ8plex@N-term; iTRAQ8plex(K)@1	missed K-D@1	-0.00105135	2918.58	730.652	2918.58	730.652	4	10
20					0.669586	99	TTGIVLDSGDGVSHTVPIYEGYALPHAILR	iTRAQ8plex@N-term; iTRAQ8plex(H)@14		0.00138506	3759.05	752.817	3759.05	752.816	5	18
20					0.661543	99	TTGIVLDSGDGVSHTVPIYEGYALPH	iTRAQ8plex@N-term; iTRAQ8plex(Y)@19	cleaved H-A@C-term	0.00941237	3305.75	827.444	3305.74	827.442	4	13
21	37.36	tr|A0A1B6QI05|A0A1B6QI05_SORBI	Uncharacterized protein OS=Sorghum bicolor GN=SORBI_001G089100 PE=4 SV=1	16	2	99	ATIFPHNVGLGATR	iTRAQ8plex@N-term		0.000914879	1756.99	440.255	1756.99	440.255	4	16
21					2	99	FTMGLFENPYPDASLAGEIGK	iTRAQ8plex@N-term; Oxidation(M)@3; iTRAQ8plex(K)@21		0.00372006	2880.49	721.129	2880.48	721.128	4	12
21					2	99	GFVISDWEGIDR	iTRAQ8plex@N-term		-0.000280072	1696.87	566.631	1696.87	566.632	3	12
21					2	99	GVSTVMTSYSSWNGK	iTRAQ8plex@N-term; Deamidated(N)@13; iTRAQ8plex(K)@15		-0.00103317	2212.13	738.383	2212.13	738.384	3	15
21					2	99	HYDPLFPFGFGLTTK	iTRAQ8plex@N-term; iTRAQ8plex(K)@15		-0.00557377	2347.28	783.433	2347.28	783.435	3	14
21					2	99	IDDAVYR	iTRAQ8plex@N-term		-0.000637067	1154.62	578.319	1154.62	578.319	2	11
21					2	99	IGEATALEVR	iTRAQ8plex@N-term		-0.00482778	1361.78	681.896	1361.78	681.898	2	15
21					2	99	IGQMTQIER	iTRAQ8plex@N-term		-0.000124809	1378.75	690.385	1378.75	690.385	2	13
21					2	99	LGIPIIYGIDAVHGHNNVYK	iTRAQ8plex@N-term; Deamidated(N)@16; iTRAQ8plex(K)@20		-0.0044117	2801.56	701.398	2801.57	701.4	4	13
21					2	99	SSSAPLLPLPK	iTRAQ8plex@N-term; iTRAQ8plex(K)@11		-0.0060629	1717.05	859.534	1717.06	859.537	2	9
21					2	99	SVDQLPMNVGDK	iTRAQ8plex@N-term; iTRAQ8plex(K)@12		-0.00568524	1910.03	956.024	1910.04	956.027	2	12
21					2	99	YFIGSVLSGGGSVPAPQASAEAWASMVTEMQK	iTRAQ8plex@N-term; iTRAQ8plex(K)@32		-0.00319578	3863.97	966.999	3863.97	966.999	4	19
21					2	99	YTEFIDDLTTQVQNK	iTRAQ8plex@N-term; iTRAQ8plex(K)@15		0.00338708	2422.29	606.579	2422.28	606.578	4	9
21					1.69897	99	MHANHFLVTDFLK	iTRAQ8plex@N-term; Deamidated(N)@4; iTRAQ8plex(K)@13		0.000565287	2181.19	437.245	2181.19	437.245	5	8
21					1.35655	96.38	GALSTR	iTRAQ8plex@N-term		-0.00371055	907.536	454.775	907.539	454.777	2	10
21					0.835647	99	VVQSLTSLISGLQGDAPADF	iTRAQ8plex@N-term	cleaved F-V@C-term	-0.00606489	2321.24	774.753	2321.24	774.755	3	11
22	53.73	tr|A0A194YMV2|A0A194YMV2_SORBI	Uncharacterized protein OS=Sorghum bicolor GN=SORBI_004G055200 PE=4 SV=1	14	2	99	ADLNVPLDDAQK	iTRAQ8plex@N-term; iTRAQ8plex(K)@12		-0.00331384	1906.06	636.36	1906.06	636.361	3	14
22					2	99	ELDYLVGAVANPK	iTRAQ8plex@N-term; iTRAQ8plex(K)@13		-0.00342382	1996.14	666.388	1996.15	666.389	3	12
22					2	99	FAADAESK	iTRAQ8plex@N-term; iTRAQ8plex(K)@8		-0.000526052	1445.8	723.906	1445.8	723.906	2	11
22					2	99	FAAGTEAIAK	iTRAQ8plex@N-term; iTRAQ8plex(K)@10		-0.00496407	1585.92	529.649	1585.93	529.65	3	13
22					2	99	GVSLLLPTDIVVADK	iTRAQ8plex@N-term; iTRAQ8plex(K)@15		0.000463356	2147.3	537.833	2147.3	537.833	4	10
22					2	99	GVTTIIGGGDSVAAVEK	iTRAQ8plex@N-term; iTRAQ8plex(K)@17		0.00190434	2181.25	546.319	2181.25	546.319	4	15
22					2	99	IVPATAIPDDWMGLDVGPDATK	iTRAQ8plex@N-term; Oxidation(M)@12; iTRAQ8plex(K)@22		0.00179491	2905.54	727.392	2905.54	727.391	4	12
22					2	99	LASVADLYVNDAFGTAHR	iTRAQ8plex@N-term		0.000465576	2223.16	556.797	2223.16	556.797	4	12
22					2	99	SLVEEDKLELATSLIEK	iTRAQ8plex@N-term; iTRAQ8plex(K)@7; iTRAQ8plex(K)@17	missed K-L@7	0.00283625	2828.65	566.738	2828.65	566.738	5	11
22					2	99	SVGTLGEADLK	iTRAQ8plex@N-term; iTRAQ8plex(K)@11		-0.00562966	1696.98	849.495	1696.98	849.498	2	13
22					2	99	TFNEALDTTQTIIWNGPMGVFEFPK	iTRAQ8plex@N-term; Deamidated(Q)@10; iTRAQ8plex(K)@25		8.97114e-05	3464.78	867.202	3464.78	867.202	4	16
22					2	99	VILASHLGR	iTRAQ8plex@N-term	cleaved R-P@C-term	-0.00259656	1268.78	423.935	1268.79	423.936	3	13
22					1.72125	98.48	YSLKPLVPR	iTRAQ8plex@N-term; iTRAQ8plex(K)@4		-0.00896632	1680.05	421.019	1680.05	421.021	4	8
22					1.18709	95.18	AQGYSVGK	iTRAQ8plex@N-term; iTRAQ8plex(K)@8		-0.014591	1416.8	709.409	1416.82	709.417	2	7
23	26.36	tr|C5YJ75|C5YJ75_SORBI	Uncharacterized protein OS=Sorghum bicolor GN=SORBI_007G216300 PE=3 SV=1	16	2	99	ANNTLTIIDSGIGMTK	iTRAQ8plex@N-term; Deamidated(N)@3; iTRAQ8plex(K)@16		-0.00730898	2257.24	753.42	2257.24	753.422	3	11
23					2	99	AVENSPFLEK	iTRAQ8plex@N-term; iTRAQ8plex(K)@10		-0.000531032	1740.99	581.336	1740.99	581.336	3	12
23					2	99	DDQLEYLEER	iTRAQ8plex@N-term		-0.00219519	1612.79	807.401	1612.79	807.402	2	16
23					2	99	DTSGEQLGR	iTRAQ8plex@N-term		0.00266655	1265.65	633.835	1265.65	633.833	2	14
23					2	99	EGQNDIYYITGESK	iTRAQ8plex@N-term; iTRAQ8plex(K)@14		0.0061356	2224.15	742.392	2224.15	742.39	3	13
23					2	99	ELISNSSDALDK	iTRAQ8plex@N-term; iTRAQ8plex(K)@12		0.00116458	1899.04	634.021	1899.04	634.021	3	10
23					2	99	GIVDSEDLPLNISR	iTRAQ8plex@N-term		-0.00427163	1831	611.339	1831	611.34	3	16
23					2	99	LDAQPELFIHIVPDK	iTRAQ8plex@N-term; iTRAQ8plex(K)@15		-0.0033149	2342.34	781.788	2342.35	781.789	3	12
23					2	99	RAPFDLFDTR	iTRAQ8plex@N-term	missed R-A@1	-0.000393953	1540.83	514.617	1540.83	514.617	3	14
23					2	99	SDLVNNLGTIAR	iTRAQ8plex@N-term		-0.00287669	1575.89	526.303	1575.89	526.304	3	14
23					2	99	SLTNDWEEHLAVK	iTRAQ8plex@N-term; iTRAQ8plex(K)@13		0.000179668	2149.16	717.395	2149.16	717.395	3	12
23					1.88606	99	EVSHEWQLVNK	iTRAQ8plex@N-term; iTRAQ8plex(K)@11		-0.00337112	1976.09	659.704	1976.09	659.705	3	10
23					1.74473	98.61	ETLQQNK	iTRAQ8plex@N-term; iTRAQ8plex(K)@7		-0.00315844	1467.85	734.931	1467.85	734.933	2	8
23					1.35655	96.83	FYEAFSK	iTRAQ8plex@N-term; iTRAQ8plex(K)@7		0.000286097	1498.83	750.422	1498.83	750.421	2	8
23					1.26761	98.93	TMEINPENAIMEELR	iTRAQ8plex@N-term; Deamidated(N)@8		-0.0152482	2094.01	699.011	2094.03	699.017	3	13
23					1.01323	95.05	SGDELTSLK	iTRAQ8plex@N-term; iTRAQ8plex(K)@9		-0.00282277	1556.88	779.449	1556.89	779.451	2	8
24	39.39	tr|C5XUF6|C5XUF6_SORBI	Uncharacterized protein OS=Sorghum bicolor GN=SORBI_004G329300 PE=3 SV=1	15	2	99	AAQASTAAIVLASPSGIQEEFK	iTRAQ8plex@N-term; iTRAQ8plex(K)@22		-0.00407202	2796.54	933.189	2796.55	933.19	3	10
24					2	99	ELVNSPANVLTPAVLAEEASK	iTRAQ8plex@N-term; iTRAQ8plex(K)@21		-0.00170209	2759.55	690.895	2759.55	690.896	4	18
24					2	99	EVTAASEVSGEK	iTRAQ8plex@N-term; iTRAQ8plex(K)@12		0.00109682	1813.99	605.67	1813.99	605.67	3	12
24					2	99	GDILAVAVTEK	iTRAQ8plex@N-term; iTRAQ8plex(K)@11		-0.00814178	1723.03	575.349	1723.03	575.352	3	12
24					2	99	GLGESVASVAK	iTRAQ8plex@N-term; iTRAQ8plex(K)@11		-0.00863928	1624.95	813.483	1624.96	813.488	2	9
24					2	99	GLTFDSGGYNIK	iTRAQ8plex@N-term; iTRAQ8plex(K)@12		0.00343099	1879.03	627.352	1879.03	627.351	3	10
24					2	99	IASTYSDVFTATILDVEK	iTRAQ8plex@N-term; iTRAQ8plex(K)@18		0.00391963	2580.42	646.112	2580.41	646.111	4	10
24					2	99	LDGQLGGLLSEAAAEEDFTGK	iTRAQ8plex@N-term; iTRAQ8plex(K)@21		0.0152717	2728.45	683.121	2728.44	683.117	4	9
24					2	99	LPLEESYWESMK	iTRAQ8plex@N-term; iTRAQ8plex(K)@12		0.00974779	2119.12	707.381	2119.11	707.378	3	11
24					2	99	LTAAAAIASGTVLGLYEDSR	iTRAQ8plex@N-term		0.00146483	2282.24	761.755	2282.24	761.755	3	20
24					2	99	QGGSITAALFLK	iTRAQ8plex@N-term; iTRAQ8plex(K)@12		-0.0148381	1813.08	605.366	1813.09	605.371	3	12
24					2	99	QVDIIGLGSGADVDQK	iTRAQ8plex@N-term; iTRAQ8plex(K)@16		-0.00409634	2222.23	741.751	2222.24	741.753	3	13
24					2	99	TIEVNNTDAEGR	iTRAQ8plex@N-term		0.000879367	1621.82	811.918	1621.82	811.918	2	9
24					2	99	VGLIGLGQNAPSTAAAGR	iTRAQ8plex@N-term; Deamidated(Q)@8		0.00462382	1957.09	653.372	1957.09	653.371	3	15
24					1.63827	98.5	VQWMHIDMAGPVWNDK	iTRAQ8plex@N-term; iTRAQ8plex(K)@16		0.0134919	2534.32	634.586	2534.3	634.583	4	8
25	44.16	tr|C5X3X5|C5X3X5_SORBI	Uncharacterized protein OS=Sorghum bicolor GN=SORBI_002G247600 PE=3 SV=1	16	2	99	AWTTFNEPWTYSYQGYAVGK	iTRAQ8plex@N-term; iTRAQ8plex(K)@20		0.00364436	2976.49	745.131	2976.49	745.13	4	15
25					2	99	DFVFGTGSAAYQYEGAYNEGGK	iTRAQ8plex@N-term; iTRAQ8plex(K)@22		0.000933501	2938.42	735.613	2938.42	735.613	4	20
25					2	99	DGVPIGTPEFVPIFFEYPQGLR	iTRAQ8plex@N-term		-0.0112334	2781.46	928.16	2781.47	928.163	3	14
25					2	99	DMNLDAFR	iTRAQ8plex@N-term		-0.000902639	1284.64	429.222	1284.64	429.222	3	10
25					2	99	EGVAFYNNLINEVIAK	iTRAQ8plex@N-term; iTRAQ8plex(K)@16		-0.00842617	2401.34	601.342	2401.35	601.344	4	8
25					2	99	EPYTVTHNIILAHAEAVALYNAK	iTRAQ8plex@N-term; iTRAQ8plex(K)@23		0.00105095	3145.74	630.155	3145.74	630.155	5	17
25					2	99	ESSYWIQNFLK	iTRAQ8plex@N-term; iTRAQ8plex(K)@11		-0.00442778	2022.1	675.04	2022.1	675.042	3	15
25					2	99	FHSQHLQFVNHAIR	iTRAQ8plex@N-term		0.00727414	2037.1	510.283	2037.1	510.281	4	12
25					2	99	GLKPFVTIFHWDTPLALEDK	iTRAQ8plex@N-term; iTRAQ8plex(K)@3; iTRAQ8plex(K)@20		-0.00641661	3238.85	810.719	3238.85	810.72	4	15
25					2	99	GSYDFIGVNYYTAYFASAK	iTRAQ8plex@N-term; iTRAQ8plex(K)@19	cleaved K-P@C-term	0.00638357	2744.4	687.107	2744.39	687.106	4	12
25					2	99	YGGFLSENIIK	iTRAQ8plex@N-term; iTRAQ8plex(K)@11		-0.00846154	1848.05	617.025	1848.06	617.027	3	12
25					1.95861	99	YKEDVQLLK	iTRAQ8plex@N-term; iTRAQ8plex(K)@2; iTRAQ8plex(K)@9	missed K-E@2	-0.00655319	2047.24	1024.63	2047.24	1024.63	2	9
25					1.79588	98.86	FTHIPGK	iTRAQ8plex@N-term; iTRAQ8plex(K)@7		-0.00543657	1406.84	704.429	1406.85	704.432	2	7
25					1.58503	98.34	DGVNVK	iTRAQ8plex@N-term; iTRAQ8plex(K)@6		-0.00988912	1238.73	620.375	1238.74	620.379	2	9
25					0.385103	99	PAPNGMEQSYDGDIR	iTRAQ8plex@N-term; Deamidated(N)@4; Oxidation(M)@6	cleaved K-P@N-term	-0.000605189	1969.9	657.64	1969.9	657.64	3	12
25					0.213959	98.99	VTIFHWDTPLALEDK	iTRAQ8plex@N-term; iTRAQ8plex(K)@15	cleaved F-V@N-term	0.00169577	2392.33	599.089	2392.33	599.089	4	9
26	33.4	tr|A0A1B6PQR2|A0A1B6PQR2_SORBI; tr|A0A1B6PQQ6|A0A1B6PQQ6_SORBI	Uncharacterized protein OS=Sorghum bicolor GN=SORBI_005G074400 PE=4 SV=1; Uncharacterized protein OS=Sorghum bicolor GN=SORBI_005G074400 PE=4 SV=1	14	2	99	AADAAEK	iTRAQ8plex@N-term; iTRAQ8plex(K)@7		0.000599298	1282.73	642.375	1282.73	642.374	2	10
26					2	99	DFDVAALLK	iTRAQ8plex@N-term; iTRAQ8plex(K)@9		-0.00390656	1598.95	533.989	1598.95	533.99	3	11
26					2	99	DQIEADQIVSWLK	iTRAQ8plex@N-term; iTRAQ8plex(K)@13		-0.0116658	2152.19	718.403	2152.2	718.407	3	11
26					2	99	EADGIVDYLK	iTRAQ8plex@N-term; iTRAQ8plex(K)@10		-0.00198937	1729.97	577.664	1729.97	577.664	3	12
26					2	99	ETAGATQATTTTSEK	iTRAQ8plex@N-term; iTRAQ8plex(K)@15		0.000700579	2104.11	702.378	2104.11	702.378	3	16
26					2	99	FIDATTVPR	iTRAQ8plex@N-term		0.00214201	1322.75	441.925	1322.75	441.924	3	12
26					2	99	FLIGDLESSQGALQYFGLK	iTRAQ8plex@N-term; iTRAQ8plex(K)@19		-0.000117459	2693.49	674.38	2693.49	674.38	4	10
26					2	99	HDPPIVLAK	iTRAQ8plex@N-term; iTRAQ8plex(K)@9		0.00599442	1596.99	400.254	1596.98	400.253	4	9
26					2	99	LAPEYETAAK	iTRAQ8plex@N-term; iTRAQ8plex(K)@10		-0.00375533	1699.96	567.659	1699.96	567.661	3	12
26					2	99	LAPILEEAATTLQSDEEVVIAK	iTRAQ8plex@N-term; iTRAQ8plex(K)@22		0.00124264	2947.66	737.922	2947.66	737.922	4	18
26					2	99	SVYYAAAEEFQNK	iTRAQ8plex@N-term; iTRAQ8plex(K)@13		0.00086622	2127.11	710.044	2127.11	710.044	3	12
26					2	99	VLKPFDELVVDTK	iTRAQ8plex@N-term; iTRAQ8plex(K)@3; iTRAQ8plex(K)@13		-0.00196811	2414.45	604.621	2414.46	604.621	4	11
26					2	99	VVVADNIHDFVFK	iTRAQ8plex@N-term; iTRAQ8plex(K)@13		-0.00292637	2110.2	704.408	2110.2	704.409	3	13
26					2	99	YEIQGFPTLK	iTRAQ8plex@N-term; iTRAQ8plex(K)@10		1.59446e-05	1803.04	902.527	1803.04	902.527	2	10
27	36.85	tr|C5WSL1|C5WSL1_SORBI	Uncharacterized protein OS=Sorghum bicolor GN=SORBI_001G449700 PE=4 SV=1	15	2	99	DLFTGTYMPSTSLTGGYR	iTRAQ8plex@N-term		8.18673e-05	2270.12	757.714	2270.12	757.714	3	14
27					2	99	DLLIESHDAVFQVK	iTRAQ8plex@N-term; iTRAQ8plex(K)@14		-0.00208381	2221.25	556.321	2221.26	556.321	4	9
27					2	99	DVPGSYGLPLVGAVR	iTRAQ8plex@N-term		-0.00158707	1803.02	602.013	1803.02	602.014	3	17
27					2	99	LLQYVYWSNGR	iTRAQ8plex@N-term; Deamidated(N)@9		0.00189883	1702.9	568.641	1702.9	568.64	3	8
27					2	99	QALDTAEGLGLSR	iTRAQ8plex@N-term		3.22122e-05	1633.89	545.639	1633.89	545.639	3	17
27					2	99	SFPVLFDMDK	iTRAQ8plex@N-term; iTRAQ8plex(K)@10		0.00103399	1805.99	603.003	1805.98	603.002	3	11
27					2	99	SNFSALLATVESQLAK	iTRAQ8plex@N-term; Deamidated(N)@2; iTRAQ8plex(K)@16		-0.00822326	2287.28	763.434	2287.29	763.437	3	15
27					2	99	VLFPGLLANVANAGEK	iTRAQ8plex@N-term; iTRAQ8plex(K)@16		-0.00215764	2220.31	556.084	2220.31	556.085	4	8
27					2	99	VTLAAVEK	iTRAQ8plex@N-term; iTRAQ8plex(K)@8		-0.00637712	1437.9	480.306	1437.9	480.308	3	11
27					2	99	VVAVLDAK	iTRAQ8plex@N-term; iTRAQ8plex(K)@8		-0.00201908	1421.9	711.96	1421.91	711.961	2	13
27					1.88606	98.94	GAVAEAGGK	iTRAQ8plex@N-term; iTRAQ8plex(K)@9		-0.00504091	1366.8	684.406	1366.8	684.409	2	8
27					1.61979	98.07	FVGEEGSK	iTRAQ8plex@N-term; iTRAQ8plex(K)@8		-0.0037397	1459.81	730.912	1459.81	730.914	2	7
27					1.34679	96.01	YGSTVVR	iTRAQ8plex@N-term		0.0027439	1084.62	543.318	1084.62	543.316	2	10
27					0.686133	96.27	INVPPGPFMAR	iTRAQ8plex@N-term; Oxidation(M)@9		0.0123293	1517.85	506.956	1517.83	506.952	3	9
27					0.379864	99	LNDVTSFDFIGEAY	iTRAQ8plex@N-term; Deamidated(N)@2	cleaved Y-F@C-term	-0.00295292	1894.91	948.463	1894.91	948.464	2	11
28	33.82	tr|C5XW73|C5XW73_SORBI	Uncharacterized protein OS=Sorghum bicolor GN=SORBI_004G060100 PE=3 SV=1	14	2	99	EDDLNEIVQLVGK	iTRAQ8plex@N-term; iTRAQ8plex(K)@13		0.00380897	2079.17	520.8	2079.17	520.799	4	8
28					2	99	EDYLAQNAFTPYDK	iTRAQ8plex@N-term; iTRAQ8plex(K)@14		0.0192342	2282.19	761.736	2282.17	761.73	3	8
28					2	99	FDPDFIDIR	iTRAQ8plex@N-term		-0.00499835	1440.75	481.257	1440.76	481.259	3	10
28					2	99	FEDPAEGEEALVAK	iTRAQ8plex@N-term; iTRAQ8plex(K)@14		-0.00565564	2112.11	705.045	2112.12	705.047	3	11
28					2	99	LAADTPLLTGQR	iTRAQ8plex@N-term		-0.00394466	1558.89	780.455	1558.9	780.457	2	12
28					2	99	LAEMPADSGYPAYLAAR	iTRAQ8plex@N-term; Oxidation(M)@4		0.0136744	2115.08	706.032	2115.06	706.028	3	13
28					2	99	LEGDSATIQVYEETAGLMVNDPVLR	iTRAQ8plex@N-term		-0.00227988	3023.54	1008.85	3023.54	1008.85	3	10
28					2	99	NIIHFNTLANQAVER	iTRAQ8plex@N-term		-0.000609062	2043.12	682.046	2043.12	682.046	3	13
28					2	99	VGHDNLIGEIIR	iTRAQ8plex@N-term		-0.00197597	1638.93	547.319	1638.94	547.319	3	17
28					1.82391	98.91	TVISQALSK	iTRAQ8plex@N-term; iTRAQ8plex(K)@9		-0.00606879	1553.95	518.992	1553.96	518.994	3	11
28					1.67778	98.49	ALESFYEK	iTRAQ8plex@N-term; iTRAQ8plex(K)@8		0.00292734	1593.89	532.304	1593.89	532.303	3	8
28					1.60206	99	TTLVANTSNMPVAAR	iTRAQ8plex@N-term; Deamidated(N)@6		0.0194334	1850.01	617.676	1849.99	617.67	3	14
28					1.40894	99	GNEMAEVLMDFPQLTMTLPDGR	iTRAQ8plex@N-term; Oxidation(M)@9; Oxidation(M)@16		-0.0030805	2800.34	934.452	2800.34	934.454	3	11
28					1.39794	97.44	VSYIAPAGQYSLQDTVLELEFQGIK	iTRAQ8plex@N-term; iTRAQ8plex(K)@25		-0.00616224	3376.83	845.215	3376.84	845.217	4	8
29	43.45	tr|C5XIY9|C5XIY9_SORBI	Dihydrolipoyl dehydrogenase OS=Sorghum bicolor GN=SORBI_003G152900 PE=4 SV=1	15	2	99	AEEDGVACVEFIAGK	iTRAQ8plex@N-term; Carbamidomethyl(C)@8; iTRAQ8plex(K)@15		0.0292488	2202.17	735.065	2202.15	735.056	3	11
29					2	99	AIDDAEGVVK	iTRAQ8plex@N-term; iTRAQ8plex(K)@10		-0.00380162	1623.93	812.97	1623.93	812.972	2	10
29					2	99	AVAGLTK	iTRAQ8plex@N-term; iTRAQ8plex(K)@7		-0.0102563	1266.8	423.275	1266.81	423.278	3	11
29					2	99	DLGIAYQVGK	iTRAQ8plex@N-term; iTRAQ8plex(K)@10		0.00196751	1670.98	836.499	1670.98	836.498	2	12
29					2	99	FSNLEVDLPAMMAQK	iTRAQ8plex@N-term; iTRAQ8plex(K)@15		0.00296556	2301.24	576.316	2301.23	576.315	4	10
29					2	99	GVYAIGDAIPGPMLAHK	iTRAQ8plex@N-term; Oxidation(M)@13; iTRAQ8plex(K)@17		-0.00120942	2333.3	584.333	2333.3	584.333	4	13
29					2	99	LGSEVTVVEFAPDIVPSMDGEVR	iTRAQ8plex@N-term; Oxidation(M)@18		0.000242449	2765.41	922.811	2765.41	922.811	3	11
29					2	99	LSSPSEVSVDLIDGGSTVVK	iTRAQ8plex@N-term; iTRAQ8plex(K)@20		0.000347106	2596.44	866.488	2596.44	866.488	3	12
29					2	99	LTLEPAAGGEQTILEADVVLVSAGR	iTRAQ8plex@N-term		0.00320595	2812.55	938.525	2812.55	938.524	3	17
29					2	99	NIIIATGSDVK	iTRAQ8plex@N-term; iTRAQ8plex(K)@11		-0.00411422	1738.04	870.028	1738.05	870.03	2	12
29					2	99	SLPGITIDEK	iTRAQ8plex@N-term; iTRAQ8plex(K)@10		-0.00381727	1679.99	841.001	1679.99	841.003	2	11
29					2	99	TPFTSGIGLETLGVETDK	iTRAQ8plex@N-term; iTRAQ8plex(K)@18		-0.00168226	2472.36	825.126	2472.36	825.126	3	16
29					1.92082	99	GIEGLFK	iTRAQ8plex@N-term; iTRAQ8plex(K)@7		-0.00759205	1370.83	457.951	1370.84	457.953	3	8
29					1.52288	97.88	AAQLGLK	iTRAQ8plex@N-term; iTRAQ8plex(K)@7		-0.00748064	1307.83	436.951	1307.84	436.953	3	9
29					1.11351	99	AAAGEESDVVVVGGGPGGYVAAIK	iTRAQ8plex@N-term; iTRAQ8plex(K)@24	cleaved Y-A@N-term	0.0062001	2780.52	696.138	2780.52	696.137	4	15
30	27.73	tr|C5WZF2|C5WZF2_SORBI	Uncharacterized protein OS=Sorghum bicolor GN=SORBI_001G228200 PE=3 SV=1	13	2	99	AAVEEGIVPGGGVALLYASK	iTRAQ8plex@N-term; iTRAQ8plex(K)@20		0.0016616	2508.44	628.118	2508.44	628.118	4	15
30					2	99	AGIIDPLK	iTRAQ8plex@N-term; iTRAQ8plex(K)@8		-0.00599015	1433.9	478.974	1433.91	478.976	3	8
30					2	99	EGVITIADGNTLYNELEVVEGMK	iTRAQ8plex@N-term; Deamidated(N)@10; iTRAQ8plex(K)@23		0.023806	3102.65	776.67	3102.63	776.664	4	11
30					2	99	EIGELIAK	iTRAQ8plex@N-term; iTRAQ8plex(K)@8		-0.00589468	1479.91	494.309	1479.91	494.311	3	8
30					2	99	GISMAVDAVVTNLK	iTRAQ8plex@N-term; iTRAQ8plex(K)@14		-0.0146982	2025.16	676.061	2025.18	676.066	3	12
30					2	99	GVEELADAVK	iTRAQ8plex@N-term; iTRAQ8plex(K)@10		-0.00660869	1637.94	819.976	1637.94	819.98	2	9
30					2	99	IGGASEAEVGEK	iTRAQ8plex@N-term; iTRAQ8plex(K)@12		-0.00111254	1753.97	585.663	1753.97	585.663	3	12
30					2	99	IGVQIIQNALK	iTRAQ8plex@N-term; Deamidated(N)@8; iTRAQ8plex(K)@11		-0.000332737	1805.12	602.715	1805.12	602.715	3	9
30					2	99	LLEQENTDLGYDAAK	iTRAQ8plex@N-term; iTRAQ8plex(K)@15		-0.0006537	2287.22	763.412	2287.22	763.413	3	15
30					2	99	LSGGVAVLK	iTRAQ8plex@N-term; iTRAQ8plex(K)@9		-0.00738802	1450.93	484.649	1450.93	484.652	3	10
30					2	99	NVVIEQSFGAPK	iTRAQ8plex@N-term; iTRAQ8plex(K)@12		-0.0148063	1896.08	633.033	1896.09	633.038	3	14
30					2	99	VTDALNATK	iTRAQ8plex@N-term; iTRAQ8plex(K)@9		-0.00341636	1539.9	514.309	1539.91	514.31	3	10
30					1.5376	97.94	LQTANFDQK	iTRAQ8plex@N-term; iTRAQ8plex(K)@9		-0.000942256	1671.94	558.321	1671.94	558.321	3	11
31	34.45	tr|A0A194YJY9|A0A194YJY9_SORBI	Uncharacterized protein OS=Sorghum bicolor GN=SORBI_010G182100 PE=4 SV=1	15	2	99	EHALLAFTLGVK	iTRAQ8plex@N-term; iTRAQ8plex(K)@12		-0.00211696	1906.15	477.544	1906.15	477.545	4	8
31					2	99	EVSSYLK	iTRAQ8plex@N-term; iTRAQ8plex(K)@7		-0.0057024	1432.83	717.424	1432.84	717.427	2	11
31					2	99	GYVASNSK	iTRAQ8plex@N-term; iTRAQ8plex(K)@8		-0.00243177	1432.81	717.413	1432.81	717.414	2	9
31					2	99	IGGIGTVPVGR	iTRAQ8plex@N-term		0.00331885	1328.81	443.945	1328.81	443.943	3	13
31					2	99	LPLQDVYK	iTRAQ8plex@N-term; iTRAQ8plex(K)@8		-0.00396367	1582.95	792.482	1582.95	792.484	2	14
31					2	99	MVPTKPMVVETFSEYPPLGR	iTRAQ8plex@N-term; iTRAQ8plex(K)@5; Oxidation(M)@7		0.000876447	2901.56	726.397	2901.56	726.397	4	16
31					2	99	QTVAVGVIK	iTRAQ8plex@N-term; iTRAQ8plex(K)@9		-0.00359842	1521.97	761.991	1521.97	761.992	2	16
31					2	99	STNLDWYK	iTRAQ8plex@N-term; iTRAQ8plex(K)@8		-0.00221306	1633.89	817.952	1633.89	817.954	2	11
31					2	99	STTTGHLIYK	iTRAQ8plex@N-term; iTRAQ8plex(K)@10		-0.00748989	1728	577.006	1728	577.008	3	12
31					2	99	VETGIIKPGMVVTFGPSGLTTEVK	iTRAQ8plex@N-term; iTRAQ8plex(K)@7; iTRAQ8plex(K)@24		-0.00334106	3371.95	843.994	3371.95	843.995	4	12
31					1.88606	99	YYCTVIDAPGHR	iTRAQ8plex@N-term; Carbamidomethyl(C)@3		0.0182477	1754.89	585.971	1754.87	585.964	3	9
31					1.5376	97.95	FAELVTK	iTRAQ8plex@N-term; iTRAQ8plex(K)@7		-0.00491191	1414.86	472.627	1414.86	472.629	3	7
31					1.38722	97.41	KDPTGAK	iTRAQ8plex@N-term; iTRAQ8plex(K)@1; iTRAQ8plex(K)@7	missed K-D@1	-0.00188307	1628	815.008	1628	815.009	2	9
31					1.36653	97.36	YDEIVK	iTRAQ8plex@N-term; iTRAQ8plex(K)@6		-0.00743436	1373.79	687.904	1373.8	687.908	2	8
31					0.920819	95.06	DDPAK	iTRAQ8plex@N-term; iTRAQ8plex(K)@5		-0.00069581	1152.66	577.337	1152.66	577.337	2	7
32	20.85	tr|C5XES4|C5XES4_SORBI	Lipoxygenase OS=Sorghum bicolor GN=SORBI_003G385500 PE=3 SV=1	14	2	99	ALVNAVIPAIR	iTRAQ8plex@N-term; Deamidated(N)@4		-0.00820936	1440.89	481.304	1440.9	481.306	3	13
32					2	99	INNLEGNFIYATR	iTRAQ8plex@N-term		0.0185262	1828	610.34	1827.98	610.333	3	12
32					2	99	LEGLTVQQALEGNR	iTRAQ8plex@N-term		-0.00289224	1831.01	916.511	1831.01	916.513	2	13
32					2	99	METVAELVK	iTRAQ8plex@N-term; iTRAQ8plex(K)@9		-0.00305977	1626.94	543.322	1626.95	543.323	3	10
32					2	99	NWNFTEQALPDDLIK	iTRAQ8plex@N-term; iTRAQ8plex(K)@15		0.0103502	2411.3	603.833	2411.29	603.831	4	10
32					2	99	QFPLELVK	iTRAQ8plex@N-term; iTRAQ8plex(K)@8		-0.0100195	1580.97	527.996	1580.98	527.999	3	10
32					2	99	QMLVNAGGLFETTVFPR	iTRAQ8plex@N-term; Oxidation(M)@2		0.0134592	2199.18	734.067	2199.17	734.063	3	12
32					2	99	TGWMTDEEFGR	iTRAQ8plex@N-term		0.00552508	1631.76	816.888	1631.76	816.885	2	10
32					2	99	VGAEASLEK	iTRAQ8plex@N-term; iTRAQ8plex(K)@9		-0.00328026	1510.88	756.447	1510.88	756.448	2	8
32					2	99	WLLNPPPLLSGENK	iTRAQ8plex@N-term; iTRAQ8plex(K)@14		-0.00200422	2185.27	547.325	2185.27	547.325	4	9
32					1.95861	99	LYEGGIQLPK	iTRAQ8plex@N-term; iTRAQ8plex(K)@10		-0.00510516	1725.02	863.519	1725.03	863.522	2	9
32					1.45593	97.57	LTVVEGDVYVPR	iTRAQ8plex@N-term		-0.00790749	1649.92	825.968	1649.93	825.972	2	8
32					1.4437	97.74	LLLPHYR	iTRAQ8plex@N-term		-0.00484743	1214.74	405.92	1214.74	405.922	3	8
32					1.26761	97.4	DVLPVGGDYLLK	iTRAQ8plex@N-term; iTRAQ8plex(K)@12		-0.00243983	1896.12	633.046	1896.12	633.047	3	9
33	54.84	tr|A0A1B6PA80|A0A1B6PA80_SORBI	Uncharacterized protein OS=Sorghum bicolor GN=SORBI_009G240600 PE=4 SV=1	16	2	99	DQVLAEVSR	iTRAQ8plex@N-term		-0.00199969	1319.73	660.874	1319.74	660.875	2	14
33					2	99	ELQGADSWSGLLDPLDLDLR	iTRAQ8plex@N-term		-0.001948	2516.3	839.775	2516.31	839.776	3	14
33					2	99	ESNWMGYVAVATDDGVAALGR	iTRAQ8plex@N-term; Oxidation(M)@5		0.00258489	2501.22	834.747	2501.22	834.746	3	21
33					2	99	GFLSVYTSSNPDSK	iTRAQ8plex@N-term; iTRAQ8plex(K)@14		-0.00179806	2109.12	704.047	2109.12	704.047	3	14
33					2	99	GTDGHWALQDFEQI	iTRAQ8plex@N-term		-0.00117582	1919.93	960.973	1919.93	960.973	2	11
33					2	99	NAGDVVPTYPPLGYVDVAVQLPIATGR	iTRAQ8plex@N-term		-0.00508701	3085.67	1029.56	3085.68	1029.57	3	12
33					2	99	NQYPVPVSWWVAK	iTRAQ8plex@N-term; iTRAQ8plex(K)@13		0.000812087	2181.22	1091.62	2181.22	1091.62	2	10
33					2	99	RDILVAWR	iTRAQ8plex@N-term	missed R-D@1	-0.000533061	1331.8	444.94	1331.8	444.94	3	13
33					2	99	SLEWVNDFDFTPVSAAPVLGSAAAANPAALVHR	iTRAQ8plex@N-term; Deamidated(N)@6		0.00325857	3697.91	925.484	3697.9	925.483	4	19
33					2	99	TNIITYGELTQATYDGFNQEQR	iTRAQ8plex@N-term		0.0025739	2865.41	956.144	2865.41	956.144	3	19
33					1.85387	99	LEVDRDVALANK	iTRAQ8plex@N-term; iTRAQ8plex(K)@12	missed R-D@5	-0.00724791	1950.13	651.05	1950.14	651.053	3	15
33					1.46852	99	DVALANKGEDALK	iTRAQ8plex@N-term; Deamidated(N)@6; iTRAQ8plex(K)@7; iTRAQ8plex(K)@13	missed K-G@7	0.00697017	2256.32	565.086	2256.31	565.085	4	11
33					1.22915	95.39	ALHVK	iTRAQ8plex@N-term; iTRAQ8plex(K)@5		-0.00371413	1174.76	588.388	1174.76	588.39	2	8
33					0.978811	99	LMALYKDEVTSITVTGH	iTRAQ8plex@N-term; iTRAQ8plex(K)@6	cleaved H-S@C-term; missed K-D@6	0.00024674	2485.37	622.35	2485.37	622.35	4	12
33					0.313364	99	SLEWVNDFDFTPVSAAPVLGSAAAAN	iTRAQ8plex@N-term	cleaved N-P@C-term	-3.234e-05	2952.48	985.168	2952.48	985.168	3	11
33					0.0952845	99	VAVATDDGVAALGR	iTRAQ8plex@N-term	cleaved Y-V@N-term	-0.00215296	1617.9	540.306	1617.9	540.307	3	13
34	22.58	tr|C5XYP5|C5XYP5_SORBI	Uncharacterized protein OS=Sorghum bicolor GN=SORBI_004G233700 PE=4 SV=1	13	2	99	AATSFPQVILTAASFNPHLWYR	iTRAQ8plex@N-term		0.0203776	2793.51	932.178	2793.49	932.171	3	8
34					2	99	ALHNLFTVR	iTRAQ8plex@N-term		-0.00417685	1373.8	458.942	1373.81	458.943	3	9
34					2	99	AVYNNGQAEGLTFWAPNINVFR	iTRAQ8plex@N-term; Deamidated(N)@4		1.76296e-05	2785.41	929.478	2785.41	929.478	3	18
34					2	99	GPTVFNFGYGLSYSK	iTRAQ8plex@N-term; iTRAQ8plex(K)@15		-0.0350883	2244.17	749.064	2244.2	749.075	3	11
34					2	99	IGQVIGVEAR	iTRAQ8plex@N-term		-0.00328515	1344.8	449.274	1344.8	449.275	3	11
34					2	99	ISQLGDESPAIPR	iTRAQ8plex@N-term		-0.00256281	1685.92	843.969	1685.93	843.97	2	11
34					2	99	LDLTLPGQQQTLIESVANAAK	iTRAQ8plex@N-term; iTRAQ8plex(K)@21		-0.00781859	2817.6	705.407	2817.61	705.409	4	9
34					2	99	LPVTWYPQDFTK	iTRAQ8plex@N-term; iTRAQ8plex(K)@12		-0.00363593	2102.16	701.728	2102.17	701.729	3	11
34					2	99	TSEDAVADVLK	iTRAQ8plex@N-term; iTRAQ8plex(K)@11		-0.00406994	1754.98	586.002	1754.99	586.003	3	14
34					2	99	VTAQDLEDTYNPPFK	iTRAQ8plex@N-term; iTRAQ8plex(K)@15		0.000635808	2345.24	782.753	2345.24	782.753	3	10
34					1.95861	99	ITEQDINR	iTRAQ8plex@N-term		-0.00319485	1291.7	646.858	1291.7	646.859	2	10
34					1.35655	96.95	YGASALQQGK	iTRAQ8plex@N-term; iTRAQ8plex(K)@10		-0.0124113	1629.92	544.313	1629.93	544.317	3	9
34					0.686133	95.01	LGLFNGDPR	iTRAQ8plex@N-term; Deamidated(N)@5		-0.00793944	1292.7	647.355	1292.7	647.359	2	8
35	26.14	tr|C5XXT8|C5XXT8_SORBI	Phenylalanine ammonia-lyase OS=Sorghum bicolor GN=SORBI_004G220300 PE=3 SV=1	14	2	99	ALHGGNFQGTPIGVSMDNAR	iTRAQ8plex@N-term		0.00122384	2345.19	782.736	2345.19	782.736	3	13
35					2	99	DASGVAVELDEEARPR	iTRAQ8plex@N-term		-0.000829883	2017.04	673.353	2017.04	673.353	3	19
35					2	99	DGPALQVELLR	iTRAQ8plex@N-term		0.00318001	1513.88	505.634	1513.88	505.633	3	15
35					2	99	EGVFTYAEDPASASLPLMTK	iTRAQ8plex@N-term; iTRAQ8plex(K)@20		0.00118438	2734.44	912.486	2734.43	912.486	3	16
35					2	99	ELITAIDR	iTRAQ8plex@N-term		0.00139334	1233.72	412.249	1233.72	412.248	3	9
35					2	99	EVNSVNDNPVIDVHR	iTRAQ8plex@N-term		0.00787007	2010.05	671.024	2010.04	671.022	3	17
35					2	99	LAIANIGK	iTRAQ8plex@N-term; iTRAQ8plex(K)@8		-0.00522903	1406.9	704.458	1406.91	704.461	2	12
35					2	99	NTVTQVAK	iTRAQ8plex@N-term; iTRAQ8plex(K)@8		-0.00988064	1467.88	734.946	1467.89	734.951	2	10
35					2	99	TSPQWLGPQIEVLR	iTRAQ8plex@N-term		-0.00935991	1927.07	643.365	1927.08	643.368	3	16
35					2	99	VAVAEGTAPVANR	iTRAQ8plex@N-term		-0.000494118	1557.88	520.3	1557.88	520.3	3	15
35					2	99	VGQVAAVASAK	iTRAQ8plex@N-term; iTRAQ8plex(K)@11		-0.00820967	1607.97	536.999	1607.98	537.001	3	13
35					1.95861	99	TAEAIDILK	iTRAQ8plex@N-term; iTRAQ8plex(K)@9		-0.00399512	1580.96	527.993	1580.96	527.994	3	9
35					1.23657	95.5	KTAEAIDILK	iTRAQ8plex@N-term; iTRAQ8plex(K)@1; iTRAQ8plex(K)@10	missed K-T@1	-0.00898906	2013.25	504.32	2013.26	504.322	4	10
35					0.177178	99	AGNGAIVESDPLNWGAAAAELSGSHLDEVK	Carbamyl@N-term; iTRAQ8plex(K)@30	cleaved M-A@N-term	-0.0160623	3324.64	1109.22	3324.65	1109.22	3	10
36	56	tr|C5WNL8|C5WNL8_SORBI	Uncharacterized protein OS=Sorghum bicolor GN=SORBI_001G410200 PE=3 SV=1	12	2	99	AFFEDYK	iTRAQ8plex@N-term; iTRAQ8plex(K)@7		-0.00379743	1526.82	764.417	1526.82	764.419	2	11
36					2	99	ALLSDPAFRPLVDK	iTRAQ8plex@N-term; iTRAQ8plex(K)@14		-0.00263376	2149.27	538.325	2149.27	538.325	4	13
36					2	99	EGLLQLPSDK	iTRAQ8plex@N-term; iTRAQ8plex(K)@10		-0.00357435	1707	854.507	1707	854.509	2	15
36					2	99	ELLSGDKEGLLQLPSDK	iTRAQ8plex@N-term; iTRAQ8plex(K)@7; iTRAQ8plex(K)@17	missed K-E@7	-0.00241154	2753.59	689.405	2753.59	689.406	4	16
36					2	99	LAWHSAGTFDVSSR	iTRAQ8plex@N-term		0.0102702	1836.95	613.325	1836.94	613.321	3	16
36					2	99	NPAELAHGANAGLDIAVR	iTRAQ8plex@N-term		0.00376995	2092.14	524.042	2092.13	524.041	4	16
36					2	99	QMGLSDQDIVALSGGHTLGR	iTRAQ8plex@N-term; Oxidation(M)@2		0.0118695	2374.23	594.566	2374.22	594.563	4	16
36					2	99	SGFEGAWTSNPLVFDNSYFK	iTRAQ8plex@N-term; iTRAQ8plex(K)@20		0.00582678	2873.45	719.371	2873.45	719.369	4	16
36					2	99	SYPTVSAEYSEAVEK	iTRAQ8plex@N-term; iTRAQ8plex(K)@15		0.00336763	2267.18	756.735	2267.18	756.733	3	14
36					2	99	TGGPFGTMK	iTRAQ8plex@N-term; iTRAQ8plex(K)@9		-0.00763247	1502.83	501.951	1502.84	501.953	3	12
36					1.79588	98.9	YAADEK	iTRAQ8plex@N-term; iTRAQ8plex(K)@6		-0.00543987	1303.72	652.866	1303.72	652.869	2	10
36					1.25181	97.5	ELLSGDK	iTRAQ8plex@N-term; iTRAQ8plex(K)@7		0.00101263	1368.81	685.412	1368.81	685.411	2	9
37	26.81	tr|C5WN27|C5WN27_SORBI	Uncharacterized protein OS=Sorghum bicolor GN=SORBI_001G116500 PE=4 SV=1	13	2	99	ATGAFILTASHNPGGPTEDFGIK	iTRAQ8plex@N-term; iTRAQ8plex(K)@23		-0.00977166	2908.54	728.143	2908.55	728.146	4	11
37					2	99	DSQDALAPLVDVALK	iTRAQ8plex@N-term; iTRAQ8plex(K)@15		-0.0025926	2162.24	721.753	2162.24	721.754	3	12
37					2	99	ELMANLVSMQSSLSDVNK	iTRAQ8plex@N-term; iTRAQ8plex(K)@18		0.000832416	2573.37	644.349	2573.37	644.349	4	9
37					2	99	LSGTGSVGATIR	iTRAQ8plex@N-term		-0.00139008	1421.81	711.914	1421.81	711.915	2	11
37					2	99	LVSVEDIVR	iTRAQ8plex@N-term		-0.00392868	1332.79	445.27	1332.79	445.271	3	8
37					2	99	SMPTSAALDVVAK	iTRAQ8plex@N-term; iTRAQ8plex(K)@13		-0.0143648	1897.07	633.363	1897.08	633.367	3	11
37					2	99	SSSNVEPPEFGAAADGDADR	iTRAQ8plex@N-term		0.00133494	2295.06	766.026	2295.06	766.026	3	16
37					2	99	TIFDFEAIK	iTRAQ8plex@N-term; iTRAQ8plex(K)@9		-0.00293816	1690.97	564.665	1690.98	564.666	3	10
37					1.95861	99	DAVQIITK	iTRAQ8plex@N-term; iTRAQ8plex(K)@8		-0.0103153	1494.91	748.464	1494.92	748.469	2	9
37					1.95861	99	EDFGGGHPDPNLTYAK	iTRAQ8plex@N-term; iTRAQ8plex(K)@16		0.00616495	2325.19	776.071	2325.19	776.069	3	10
37					1.92082	99	GATIVVSGDGR	iTRAQ8plex@N-term		-0.00154544	1334.74	445.922	1334.75	445.923	3	11
37					1.3279	97.56	VYIEQYEK	iTRAQ8plex@N-term; iTRAQ8plex(K)@8		-0.000825196	1678.94	840.476	1678.94	840.477	2	7
37					1.25964	96.66	YDYENVDAGAAK	iTRAQ8plex@N-term; iTRAQ8plex(K)@12		0.0100072	1922.99	642.005	1922.98	642.002	3	8
38	43.24	tr|C5XIN9|C5XIN9_SORBI	Peroxidase OS=Sorghum bicolor GN=SORBI_003G436800 PE=3 SV=1	14	2	99	DGLAAASNAAVLAALPSPTSTVPTLLSFLSK	iTRAQ8plex@N-term; iTRAQ8plex(K)@31		-0.00126998	3591.04	719.215	3591.04	719.215	5	13
38					2	99	EFLSSAVR	iTRAQ8plex@N-term		-0.00141972	1211.68	606.847	1211.68	606.848	2	14
38					2	99	ESVALGGGPAYK	iTRAQ8plex@N-term; iTRAQ8plex(K)@12		-0.00559363	1755.99	586.338	1756	586.34	3	16
38					2	99	FAVDQNAFFEQFVYSYVK	iTRAQ8plex@N-term; iTRAQ8plex(K)@18		-0.00196382	2809.46	703.371	2809.46	703.372	4	16
38					2	99	LFPTQDPTLNK	iTRAQ8plex@N-term; iTRAQ8plex(K)@11		-0.00477135	1881.08	471.277	1881.08	471.278	4	12
38					2	99	MGQINVLTGSQGQVR	iTRAQ8plex@N-term; Oxidation(M)@1		0.00139824	1907.02	954.518	1907.02	954.517	2	13
38					2	99	QNVGLAAALIR	iTRAQ8plex@N-term		-0.00230442	1428.87	477.297	1428.87	477.298	3	16
38					2	99	TPNTFDNK	iTRAQ8plex@N-term; iTRAQ8plex(K)@8		-0.0094168	1543.84	772.925	1543.85	772.93	2	8
38					2	99	YPPLAPGLSFDFYK	iTRAQ8plex@N-term; iTRAQ8plex(K)@14		-0.000253453	2222.22	741.748	2222.22	741.749	3	11
38					2	99	YYVDLLNR	iTRAQ8plex@N-term		-0.00554441	1358.74	680.38	1358.75	680.382	2	12
38					1.74473	99	INLDVTDLVALSGGH	iTRAQ8plex@N-term	cleaved H-T@C-term	0.00138084	1827.01	610.009	1827	610.009	3	12
38					1.56864	98.52	AESIVK	iTRAQ8plex@N-term; iTRAQ8plex(K)@6		-0.00427164	1253.78	627.895	1253.78	627.898	2	9
38					1.27572	99	INLDVTDLVALSGGHTVGVAH	iTRAQ8plex@N-term	cleaved H-C@C-term	-0.00599724	2391.3	798.107	2391.31	798.109	3	15
38					0.610834	99	AALPSPTSTVPTLLSFLSK	iTRAQ8plex@N-term; iTRAQ8plex(K)@19	cleaved L-A@N-term	-0.00301422	2537.49	635.38	2537.49	635.381	4	10
39	30.71	tr|Q8LST4|Q8LST4_SORBI; tr|A0A194YIH8|A0A194YIH8_SORBI	Mitochondrial aldehyde dehydrogenase OS=Sorghum bicolor GN=ALDH2b PE=2 SV=1; Uncharacterized protein OS=Sorghum bicolor GN=SORBI_010G113000 PE=4 SV=1	12	2	99	ANASPYGLAAGVFTNSLDTANTLTR	iTRAQ8plex@N-term; Deamidated(N)@15		0.00233665	2829.45	944.156	2829.45	944.156	3	10
39					2	99	FADLIEK	iTRAQ8plex@N-term; iTRAQ8plex(K)@7		-0.0058323	1442.85	481.959	1442.86	481.96	3	8
39					2	99	GVEQGPQIDDEQFNK	iTRAQ8plex@N-term; iTRAQ8plex(K)@15		0.000869788	2311.19	771.404	2311.19	771.404	3	10
39					2	99	GYYIQPTIFSDVQDGMK	iTRAQ8plex@N-term; iTRAQ8plex(K)@17		0.00178828	2569.34	857.453	2569.33	857.452	3	11
39					2	99	IAQEEIFGPVQSILK	iTRAQ8plex@N-term; iTRAQ8plex(K)@15		-0.00346576	2279.33	570.84	2279.33	570.841	4	9
39					2	99	LAFTGSTDTGK	iTRAQ8plex@N-term; iTRAQ8plex(K)@11		-0.00149724	1704.95	569.324	1704.95	569.324	3	12
39					2	99	LLINGNFVDAASGK	iTRAQ8plex@N-term; Deamidated(N)@4; iTRAQ8plex(K)@14		0.00200054	2027.15	676.725	2027.15	676.724	3	14
39					2	99	SGVDSGANLVTGGDR	iTRAQ8plex@N-term		-0.00403169	1707.87	570.296	1707.87	570.297	3	16
39					2	99	TAEQTPLSALYISK	iTRAQ8plex@N-term; iTRAQ8plex(K)@14		-0.00387428	2129.22	710.746	2129.22	710.747	3	12
39					2	99	TGEVIAHVAEGDAEDINR	iTRAQ8plex@N-term		-0.0002305	2199.11	734.043	2199.11	734.043	3	14
39					2	99	VYDEFVEK	iTRAQ8plex@N-term; iTRAQ8plex(K)@8		-0.00383062	1635.89	818.954	1635.9	818.956	2	9
39					1.85387	99	TVTLELGGK	iTRAQ8plex@N-term; iTRAQ8plex(K)@9		-0.00978281	1524.92	509.315	1524.93	509.319	3	10
40	71.22	tr|C5XX52|C5XX52_SORBI	Glyceraldehyde-3-phosphate dehydrogenase OS=Sorghum bicolor GN=SORBI_004G205100 PE=3 SV=1	13	2	99	AEAEGSLK	iTRAQ8plex@N-term; iTRAQ8plex(K)@8		-0.00422392	1411.81	706.912	1411.81	706.914	2	12
40					2	99	AGIALNGNFVK	iTRAQ8plex@N-term; Deamidated(N)@6; iTRAQ8plex(K)@11		-0.00236894	1712.01	857.01	1712.01	857.011	2	16
40					2	99	DAPMFVVGVNEK	iTRAQ8plex@N-term; iTRAQ8plex(K)@12		-1.03463e-05	1913.05	638.692	1913.05	638.692	3	14
40					2	99	FGIVEGLMTTVHAITATQK	iTRAQ8plex@N-term; Oxidation(M)@8; iTRAQ8plex(K)@19		-0.00171595	2640.48	661.126	2640.48	661.127	4	14
40					2	99	GILGYVDEDLVSTDFQGDSR	iTRAQ8plex@N-term		0.00480604	2489.23	623.314	2489.22	623.313	4	16
40					2	99	LVSWYDNEWGYSTR	iTRAQ8plex@N-term		0.000123398	2079	694.007	2079	694.007	3	20
40					2	99	NPEEIPWGSVGADYVVESTGVFTDQEK	iTRAQ8plex@N-term; iTRAQ8plex(K)@27		0.00940608	3560.79	891.204	3560.78	891.202	4	9
40					2	99	SATYDEIK	iTRAQ8plex@N-term; iTRAQ8plex(K)@8		-0.00271911	1533.85	767.931	1533.85	767.932	2	9
40					2	99	VALQSDDVELVAVNDPFITTDYMTYMFK	iTRAQ8plex@N-term; iTRAQ8plex(K)@28		0.00507214	3832.95	959.244	3832.94	959.242	4	18
40					1.95861	99	VLPVLNGK	iTRAQ8plex@N-term; Deamidated(N)@6; iTRAQ8plex(K)@8		-0.00231623	1447.92	483.647	1447.92	483.648	3	11
40					1.69897	98.82	EVAVFGSR	iTRAQ8plex@N-term		-0.00131089	1167.65	584.834	1167.66	584.835	2	13
40					1.56864	98.17	YDTVHGQWK	iTRAQ8plex@N-term; iTRAQ8plex(K)@9		-0.00142504	1740.94	581.32	1740.94	581.321	3	9
40					1.11351	99	VALQSDDVELVAVNDPFITTDYMTY	iTRAQ8plex@N-term	cleaved Y-M@C-term	0.00302806	3122.53	1041.85	3122.53	1041.85	3	14
41	26.45	tr|A0A1B6PEZ8|A0A1B6PEZ8_SORBI	Uncharacterized protein OS=Sorghum bicolor GN=SORBI_007G017500 PE=4 SV=1	12	2	99	AEDSLDFDVTYYR	iTRAQ8plex@N-term		-0.00301966	1896.9	633.308	1896.9	633.309	3	13
41					2	99	AHADVYDELEQMALR	iTRAQ8plex@N-term		0.0112388	2064.04	689.019	2064.03	689.016	3	15
41					2	99	AQPTLVLLAAR	iTRAQ8plex@N-term		-0.0205047	1455.89	486.303	1455.91	486.31	3	8
41					2	99	DRYDPDGIFSSEWSDQVLGIR	iTRAQ8plex@N-term	missed R-Y@2	-0.000905914	2758.35	690.595	2758.35	690.595	4	11
41					2	99	ELAAGDPDLDAVK	iTRAQ8plex@N-term; iTRAQ8plex(K)@13		3.51352e-05	1921.06	641.361	1921.06	641.361	3	12
41					2	99	GPFFYQSGFSVAMSK	iTRAQ8plex@N-term; iTRAQ8plex(K)@15		-0.00564706	2260.18	754.399	2260.18	754.401	3	11
41					2	99	GSAVHEYVVGIR	iTRAQ8plex@N-term		0.000655993	1589.88	530.969	1589.88	530.968	3	12
41					2	99	IVTPAPASQGFAVVR	iTRAQ8plex@N-term		-0.000130411	1816.05	606.358	1816.05	606.358	3	17
41					2	99	NFAFDGAIAR	iTRAQ8plex@N-term		-0.000398752	1384.74	693.377	1384.74	693.378	2	11
41					2	99	TEQELVAAVASAAAAR	iTRAQ8plex@N-term		-0.00263974	1861.02	931.516	1861.02	931.518	2	15
41					2	99	VPAFVADMQR	iTRAQ8plex@N-term		-0.00565761	1436.77	479.93	1436.78	479.932	3	10
41					1.60206	98.33	DGTIISTER	iTRAQ8plex@N-term		-0.00209413	1294.7	648.358	1294.7	648.359	2	8
42	21.73	tr|A0A1B6PIK2|A0A1B6PIK2_SORBI	Uncharacterized protein OS=Sorghum bicolor GN=SORBI_007G190200 PE=4 SV=1	13	2	99	ATPSLLGEQGEDTEWVTVK	iTRAQ8plex@N-term; Deamidated(Q)@9; iTRAQ8plex(K)@19		0.0193752	2668.43	890.482	2668.41	890.476	3	12
42					2	99	DHDFGFTK	iTRAQ8plex@N-term; iTRAQ8plex(K)@8		-0.002337	1573.83	525.618	1573.83	525.619	3	12
42					2	99	DPGFIHTAFLR	iTRAQ8plex@N-term		-0.00213109	1576.86	526.629	1576.87	526.63	3	15
42					2	99	HQPWLIFATHR	iTRAQ8plex@N-term		-0.00163508	1708.95	428.244	1708.95	428.244	4	13
42					2	99	IIVFGDMGK	iTRAQ8plex@N-term; iTRAQ8plex(K)@9		-0.00560187	1586.93	529.983	1586.93	529.984	3	12
42					2	99	SDFSFALFTGGLDNPK	iTRAQ8plex@N-term; iTRAQ8plex(K)@16		-0.000462766	2323.23	775.417	2323.23	775.418	3	9
42					2	99	VLGYSSNAWYAGEGSFEEPEGR	iTRAQ8plex@N-term; iTRAQ8plex(Y)@10		0.0123168	3012.48	754.128	3012.47	754.125	4	13
42					2	99	VYDSFTIHR	iTRAQ8plex@N-term		-0.00228142	1440.76	481.262	1440.77	481.263	3	13
42					1.92082	99	LQLINQR	iTRAQ8plex@N-term		-0.00572408	1187.72	594.869	1187.73	594.872	2	11
42					1.85387	98.85	VDIAYFGHVHNYER	iTRAQ8plex@N-term		-0.00128263	2023.02	506.762	2023.02	506.763	4	11
42					1.284	95.6	KHQPWLIFATHR	iTRAQ8plex@N-term; iTRAQ8plex(K)@1	missed K-H@1	-0.00899909	2141.24	429.255	2141.25	429.257	5	10
42					0.453457	98.89	IGHELHDGSVVWGK	iTRAQ8plex@N-term; iTRAQ8plex(K)@14	cleaved K-P@C-term	0.00120756	2141.19	536.304	2141.18	536.303	4	13
42					0.149967	99	IGHELHDGSVVWGKPY	iTRAQ8plex@N-term; iTRAQ8plex(K)@14	cleaved Y-S@C-term	-4.24845e-05	2401.3	601.332	2401.3	601.332	4	15
43	41.09	tr|A0A1B6Q0N0|A0A1B6Q0N0_SORBI; tr|A0A1B6Q0M4|A0A1B6Q0M4_SORBI	Uncharacterized protein OS=Sorghum bicolor GN=SORBI_003G005800 PE=4 SV=1; Uncharacterized protein OS=Sorghum bicolor GN=SORBI_003G005800 PE=4 SV=1	11	2	99	AAAVGFLK	iTRAQ8plex@N-term; iTRAQ8plex(K)@8		-0.00764069	1383.86	462.295	1383.87	462.297	3	11
43					2	99	FLDELAK	iTRAQ8plex@N-term; iTRAQ8plex(K)@7		-0.00848734	1442.85	481.958	1442.86	481.96	3	11
43					2	99	IDFPGAK	iTRAQ8plex@N-term; iTRAQ8plex(K)@7		-0.00493692	1354.8	452.608	1354.81	452.61	3	12
43					2	99	KEEAEPAAAEEAAPAPAETPAAEEK	iTRAQ8plex@N-term; iTRAQ8plex(K)@1; iTRAQ8plex(K)@25	missed K-E@1	0.0114775	3418.8	684.767	3418.79	684.765	5	14
43					2	99	SGTTPLSPAITFILDK	iTRAQ8plex@N-term; iTRAQ8plex(K)@16		-0.00584504	2268.31	757.112	2268.32	757.114	3	16
43					2	99	VAPFIPEEPK	iTRAQ8plex@N-term; iTRAQ8plex(K)@10		-0.00686559	1734.01	579.011	1734.02	579.013	3	11
43					2	99	VAPFIPEEPKVEPAAEVEATSR	iTRAQ8plex@N-term; iTRAQ8plex(K)@10	missed K-V@10	-0.000621565	2973.63	744.414	2973.63	744.414	4	13
43					2	99	VEPAAEVEATSR	iTRAQ8plex@N-term		-0.00275333	1561.82	521.615	1561.83	521.616	3	16
43					2	99	VLPGLNK	iTRAQ8plex@N-term; iTRAQ8plex(K)@7		-0.00712678	1347.86	674.939	1347.87	674.942	2	11
43					2	99	VVETYEASPPEVK	iTRAQ8plex@N-term; iTRAQ8plex(K)@13		-0.00474379	2055.13	686.051	2055.14	686.052	3	12
43					2	99	VVSEAVAK	iTRAQ8plex@N-term; iTRAQ8plex(K)@8		-0.0103627	1409.86	470.961	1409.87	470.964	3	12
44	33.68	tr|A0A194YGQ1|A0A194YGQ1_SORBI	Uncharacterized protein OS=Sorghum bicolor GN=SORBI_010G009300 PE=4 SV=1	13	2	99	AQLIEDVR	iTRAQ8plex@N-term		-0.00318582	1246.72	624.365	1246.72	624.367	2	12
44					2	99	DRLPANLVQAQR	iTRAQ8plex@N-term	missed R-L@2	-0.00331198	1683.97	562.329	1683.97	562.33	3	17
44					2	99	GFPISVYNR	iTRAQ8plex@N-term		0.00556483	1355.76	452.926	1355.75	452.924	3	10
44					2	99	GWGLNLGELAR	iTRAQ8plex@N-term		-0.00397578	1488.83	745.423	1488.84	745.425	2	13
44					2	99	IFQGDYSTGLPVDK	iTRAQ8plex@N-term; iTRAQ8plex(K)@14		0.0331527	2147.21	716.742	2147.17	716.731	3	12
44					2	99	IGLAGLAVMGQNLALNIAEK	iTRAQ8plex@N-term; iTRAQ8plex(K)@20		-0.00299678	2603.53	651.889	2603.53	651.89	4	12
44					2	99	LPANLVQAQR	iTRAQ8plex@N-term		0.000180153	1412.84	471.954	1412.84	471.954	3	11
44					2	99	NSNLANLLVDPEFAQEIMDR	iTRAQ8plex@N-term		-0.00237101	2592.31	865.112	2592.32	865.113	3	16
44					2	99	YIEDIVLK	iTRAQ8plex@N-term; iTRAQ8plex(K)@8		-0.00495413	1599.96	534.329	1599.97	534.331	3	9
44					1.55284	97.9	WTVQQAAELSVAAPTIEASLDSR	iTRAQ8plex@N-term		-0.0147632	2746.43	916.484	2746.44	916.489	3	9
44					1.4437	97.27	VDETVQR	iTRAQ8plex@N-term		0.00217184	1149.63	575.823	1149.63	575.822	2	11
44					1.26761	98.99	GLLYLGMGVSGGEEGAR	iTRAQ8plex@N-term		0.0116957	1969.04	657.353	1969.02	657.349	3	12
44					1.20066	95.24	VDMPGAFHTEWFK	iTRAQ8plex@N-term; iTRAQ8plex(K)@13		-0.000457308	2172.13	544.039	2172.13	544.039	4	9
45	24.22	tr|A0A125QUG5|A0A125QUG5_SORBI	Uncharacterized protein OS=Sorghum bicolor GN=SORBI_K041000 PE=3 SV=1	12	2	99	DLINWMALEPAIKPSIPSDK	iTRAQ8plex@N-term; iTRAQ8plex(K)@13; iTRAQ8plex(K)@20		-0.00783566	3149.78	788.453	3149.79	788.455	4	8
45					2	99	GAVWGNIVWAHSVSR	iTRAQ8plex@N-term		0.00379466	1942.05	648.358	1942.05	648.357	3	15
45					2	99	GWAGIQAIPR	iTRAQ8plex@N-term		-0.0051714	1371.79	686.901	1371.79	686.904	2	15
45					2	99	NWINDPNAPFYYK	iTRAQ8plex@N-term; iTRAQ8plex(K)@13		-0.00375535	2249.17	750.73	2249.17	750.732	3	12
45					2	99	QLLQWPVEEVEALR	iTRAQ8plex@N-term		-0.000348577	2013.12	672.047	2013.12	672.047	3	14
45					2	99	SVVESFGAGGK	iTRAQ8plex@N-term; iTRAQ8plex(K)@11		-0.00807886	1644.92	549.314	1644.93	549.317	3	12
45					2	99	TTTTTGATAPPR	iTRAQ8plex@N-term		0.000528935	1477.8	739.91	1477.8	739.909	2	14
45					2	99	VGLETSVPSGAR	iTRAQ8plex@N-term		-0.00518923	1475.82	492.947	1475.83	492.949	3	14
45					1.74473	98.66	TVWLDPSGK	iTRAQ8plex@N-term; iTRAQ8plex(K)@9		-0.00515267	1609.92	537.649	1609.93	537.65	3	11
45					1.46852	97.17	YVPDDPAGDDDGER	iTRAQ8plex@N-term		0.00671476	1823.82	608.947	1823.81	608.945	3	9
45					1.4437	96.96	ATAGGDGHWR	iTRAQ8plex@N-term		0.00271132	1330.67	444.564	1330.67	444.563	3	10
45					1.24413	98.96	LYVFNNGK	iTRAQ8plex@N-term; Deamidated(N)@6; iTRAQ8plex(K)@8		-0.00780566	1562.88	521.969	1562.89	521.971	3	9
46	31.25	tr|A0A1B6QHY1|A0A1B6QHY1_SORBI	Uncharacterized protein OS=Sorghum bicolor GN=SORBI_001G084100 PE=4 SV=1	12	2	99	AADLTYWESAAR	iTRAQ8plex@N-term		-0.000613309	1656.84	829.428	1656.84	829.428	2	15
46					2	99	AQISIYDPQVTEDQIQR	iTRAQ8plex@N-term		0.00310634	2307.2	770.075	2307.2	770.074	3	18
46					2	99	GINYQILSNPEFLAEGTAIEDLFKPDR	iTRAQ8plex@N-term; iTRAQ8plex(K)@24		0.00227078	3657.95	915.495	3657.95	915.495	4	14
46					2	99	IEAWNSDTLPIYEPGLDDVVK	iTRAQ8plex@N-term; iTRAQ8plex(K)@21		-0.0027051	2981.58	994.868	2981.58	994.869	3	11
46					2	99	IFDNMQKPAFVFDGR	iTRAQ8plex@N-term; iTRAQ8plex(K)@7		0.0141804	2392.3	599.081	2392.28	599.078	4	10
46					2	99	ILTTNLWSAELSK	iTRAQ8plex@N-term; iTRAQ8plex(K)@13		-0.00385593	2083.21	521.81	2083.21	521.811	4	11
46					2	99	ISIYDPQVTEDQIQR	iTRAQ8plex@N-term	cleaved Q-I@N-term	0.00165819	2108.11	703.71	2108.11	703.709	3	13
46					2	99	LAANAFLAQR	iTRAQ8plex@N-term		-0.0035088	1377.8	460.274	1377.8	460.275	3	12
46					2	99	NLFFSTDVEK	iTRAQ8plex@N-term; iTRAQ8plex(K)@10		-0.00128336	1807	603.339	1807	603.34	3	12
46					1.92082	99	DVYAHWVPEDR	iTRAQ8plex@N-term		0.000693188	1689.84	564.288	1689.84	564.288	3	10
46					1.79588	98.96	TAEAIEK	iTRAQ8plex@N-term; iTRAQ8plex(K)@7		-0.00451941	1368.8	685.409	1368.81	685.411	2	10
46					1.37675	96.86	MIADVSK	iTRAQ8plex@N-term; iTRAQ8plex(K)@7		-0.00209728	1370.8	457.942	1370.81	457.942	3	8
47	59.68	tr|C5YHK9|C5YHK9_SORBI	Uncharacterized protein OS=Sorghum bicolor GN=SORBI_007G186800 PE=3 SV=1	13	2	99	AAQDIALAELAPTHPIR	iTRAQ8plex@N-term		0.000503701	2090.18	523.552	2090.18	523.552	4	16
47					2	99	DNLTLWTSDITEEGTEEGK	iTRAQ8plex@N-term; iTRAQ8plex(K)@19		0.0017096	2745.38	916.135	2745.38	916.134	3	10
47					2	99	EENVYMAK	iTRAQ8plex@N-term; iTRAQ8plex(K)@8		-0.000328605	1590.85	531.292	1590.85	531.292	3	9
47					2	99	LLDSHLVPSSTAAESK	iTRAQ8plex@N-term; iTRAQ8plex(K)@16		0.00437426	2262.27	566.575	2262.27	566.574	4	10
47					2	99	NLLSVAYK	iTRAQ8plex@N-term; iTRAQ8plex(K)@8		-0.00474825	1514.92	505.982	1514.93	505.983	3	11
47					2	99	QAFDEAISELDTLGEESYK	Gln->pyro-Glu@N-term; iTRAQ8plex(K)@19		0.00310184	2431.16	811.394	2431.16	811.393	3	14
47					2	99	TVDVEELTVEER	iTRAQ8plex@N-term		0.000954661	1721.9	861.957	1721.9	861.957	2	19
47					2	99	YEEMVEYMEK	iTRAQ8plex@N-term; iTRAQ8plex(K)@10		0.00587882	1957.97	979.991	1957.96	979.989	2	13
47					1.63827	98.68	IVSSIEQK	iTRAQ8plex@N-term; iTRAQ8plex(K)@8		-0.00391994	1510.91	504.645	1510.92	504.647	3	9
47					1.60206	98.71	ESAESTMVAYK	iTRAQ8plex@N-term; iTRAQ8plex(K)@11		0.00179703	1822.96	608.661	1822.96	608.66	3	10
47					1.56864	98	LAEQAER	iTRAQ8plex@N-term		-0.00212767	1119.62	560.816	1119.62	560.817	2	10
47					1.4437	97.29	YLAEFK	iTRAQ8plex@N-term; iTRAQ8plex(K)@6		-0.0112895	1377.8	460.274	1377.81	460.278	3	8
47					1.40894	99	DSTLIMQLLR	iTRAQ8plex@N-term; Oxidation(M)@6		-0.00566123	1508.85	503.957	1508.85	503.959	3	10
48	30.46	tr|C5Z529|C5Z529_SORBI	Uncharacterized protein OS=Sorghum bicolor GN=SORBI_010G173100 PE=4 SV=1	10	2	99	ALIAAEYSGVK	iTRAQ8plex@N-term; iTRAQ8plex(K)@11		-0.00672943	1729.02	577.346	1729.02	577.348	3	14
48					2	99	FVMDEVYDMELYEWTK	iTRAQ8plex@N-term; Oxidation(M)@9; iTRAQ8plex(K)@16		0.0070915	2721.32	908.115	2721.32	908.113	3	13
48					2	99	MVLDDWK	iTRAQ8plex@N-term; iTRAQ8plex(K)@7		-0.00498228	1513.84	505.62	1513.84	505.621	3	11
48					2	99	NPLDLLPPSK	iTRAQ8plex@N-term; iTRAQ8plex(K)@10		-0.00328233	1701.03	568.016	1701.03	568.017	3	9
48					2	99	VDISDEAQK	iTRAQ8plex@N-term; iTRAQ8plex(K)@9		0.0008884	1611.89	538.305	1611.89	538.305	3	13
48					2	99	VNAMIEDQEPFEGEALLDAK	iTRAQ8plex@N-term; Deamidated(N)@2; iTRAQ8plex(K)@20		0.00449712	2827.45	943.489	2827.44	943.488	3	8
48					2	99	VPVLETPDGAVFESNAIAR	iTRAQ8plex@N-term		-0.00175793	2288.23	763.751	2288.23	763.751	3	16
48					2	99	YNDENTVSFVTLNK	iTRAQ8plex@N-term; iTRAQ8plex(K)@14		-0.0125367	2251.18	751.401	2251.19	751.405	3	13
48					1.82391	99	QAESVPPVQK	iTRAQ8plex@N-term; iTRAQ8plex(K)@10		-0.00715001	1689.98	564.334	1689.99	564.336	3	11
48					1.65758	99	MLVIGSEAPFK	iTRAQ8plex@N-term; Oxidation(M)@1; iTRAQ8plex(K)@11		-0.00353644	1815.04	606.02	1815.04	606.021	3	13
49	48.49	tr|C5WYF2|C5WYF2_SORBI	Malate dehydrogenase OS=Sorghum bicolor GN=SORBI_001G219300 PE=3 SV=1	12	2	99	ALGQISER	iTRAQ8plex@N-term		-0.00132401	1176.68	589.345	1176.68	589.346	2	12
49					2	99	ELVADDEWLNGEFITTVQQR	iTRAQ8plex@N-term; Deamidated(N)@10		0.00640234	2667.34	667.842	2667.33	667.841	4	15
49					2	99	GAAIIK	iTRAQ8plex@N-term; iTRAQ8plex(K)@6		-0.00482529	1179.78	590.895	1179.78	590.897	2	9
49					2	99	GVMLGADQPVILHMLDIPPAAEALNGVK	iTRAQ8plex@N-term; Deamidated(N)@25; iTRAQ8plex(K)@28		-0.0426701	3477.88	870.476	3477.92	870.487	4	12
49					2	99	LDATAQELSEEK	iTRAQ8plex@N-term; iTRAQ8plex(K)@12		-0.000606233	1941.05	648.024	1941.05	648.024	3	13
49					2	99	LSVQVSDVK	iTRAQ8plex@N-term; iTRAQ8plex(K)@9		-0.00295189	1581.95	528.325	1581.96	528.326	3	12
49					2	99	MELVDAAFPLLK	iTRAQ8plex@N-term; Oxidation(M)@1; iTRAQ8plex(K)@12		0.00150701	1970.14	493.542	1970.14	493.542	4	9
49					2	99	VLVTGAAGQIGYALVPMIAR	iTRAQ8plex@N-term; Oxidation(M)@17		-0.00275317	2319.33	580.839	2319.33	580.84	4	12
49					2	99	VLVVANPANTNALILK	iTRAQ8plex@N-term; iTRAQ8plex(K)@16		-0.000352854	2257.4	565.357	2257.4	565.357	4	11
49					1.82391	99	EFAPSIPEK	iTRAQ8plex@N-term; iTRAQ8plex(K)@9		-0.00123031	1624.93	407.239	1624.93	407.239	4	8
49					1.56864	99	IVQGLPIDEFSR	iTRAQ8plex@N-term; iTRAQ8plex(S)@11		-0.00298646	1981.14	496.293	1981.15	496.294	4	12
49					1.48149	97.68	TSTGEKPVR	iTRAQ8plex@N-term; iTRAQ8plex(K)@6		-0.000289152	1581.93	528.317	1581.93	528.317	3	10
50	50.47	tr|C5YCX2|C5YCX2_SORBI	Uncharacterized protein OS=Sorghum bicolor GN=SORBI_006G159300 PE=4 SV=1	11	2	99	ALAIVEK	iTRAQ8plex@N-term; iTRAQ8plex(K)@7		-0.0063062	1350.86	676.439	1350.87	676.442	2	12
50					2	99	DKEPEAAPAEAVPEAAAK	iTRAQ8plex@N-term; iTRAQ8plex(K)@2; iTRAQ8plex(K)@18	missed K-E@2	-0.000987435	2705.5	677.382	2705.5	677.382	4	12
50					2	99	KANIEAQLK	iTRAQ8plex@N-term; iTRAQ8plex(K)@1; iTRAQ8plex(K)@9	missed K-A@1	-0.0074159	1926.2	643.072	1926.2	643.075	3	11
50					2	99	VADEPAPEKPAAEK	iTRAQ8plex@N-term; iTRAQ8plex(K)@9; iTRAQ8plex(K)@14		0.00240615	2363.35	788.79	2363.35	788.789	3	10
50					2	99	VSAILSWENTK	iTRAQ8plex@N-term; iTRAQ8plex(K)@11		-0.00834925	1855.06	619.36	1855.07	619.363	3	13
50					1.85387	99	ATGHAPK	iTRAQ8plex@N-term; iTRAQ8plex(K)@7		-0.00210957	1288.77	645.392	1288.77	645.393	2	9
50					1.85387	99	AVIPATEPPAAEEKPPADDSK	iTRAQ8plex@N-term; iTRAQ8plex(K)@14; iTRAQ8plex(K)@21		-0.00659391	3044.67	609.942	3044.68	609.943	5	13
50					1.56864	98.92	KVEVEVTK	iTRAQ8plex@N-term; iTRAQ8plex(K)@1; iTRAQ8plex(K)@8	missed K-V@1	-0.00930736	1843.15	615.389	1843.15	615.392	3	12
50					1.4437	98.11	EDVAEEK	iTRAQ8plex@N-term; iTRAQ8plex(K)@7		0.000765207	1426.78	714.396	1426.78	714.396	2	8
50					1.4318	97.85	ANIEAQLK	iTRAQ8plex@N-term; iTRAQ8plex(K)@8		-0.00885293	1493.89	747.954	1493.9	747.959	2	9
50					1.22185	95.55	VETEK	iTRAQ8plex@N-term; iTRAQ8plex(K)@5		-0.00479975	1212.71	607.364	1212.72	607.366	2	8
51	22.35	tr|C5X0G5|C5X0G5_SORBI	Uncharacterized protein OS=Sorghum bicolor GN=SORBI_001G236300 PE=3 SV=1	12	2	99	AVANETGAFFFLINGPEIMSK	iTRAQ8plex@N-term; Deamidated(N)@14; iTRAQ8plex(K)@21		-0.00345462	2864.52	717.138	2864.52	717.138	4	14
51					2	99	EIDIGVPDEVGR	iTRAQ8plex@N-term		0.00103473	1601.86	801.936	1601.86	801.936	2	13
51					2	99	ELQETVQYPVEHPEK	iTRAQ8plex@N-term; iTRAQ8plex(K)@15		0.004351	2433.3	609.333	2433.3	609.332	4	13
51					2	99	ETVVEVPNVSWEDIGGLENVK	iTRAQ8plex@N-term; iTRAQ8plex(K)@21		-0.0011936	2920.56	731.148	2920.56	731.148	4	14
51					2	99	GILLYGPPGSGK	iTRAQ8plex@N-term; iTRAQ8plex(K)@12		-0.0112737	1766.04	589.689	1766.06	589.692	3	13
51					2	99	LAEDVNLELISK	iTRAQ8plex@N-term; iTRAQ8plex(K)@12		-0.00272843	1951.14	651.388	1951.15	651.389	3	13
51					2	99	LDEVGYDDVGGVR	iTRAQ8plex@N-term		0.00545314	1696.86	849.439	1696.86	849.436	2	13
51					2	99	LDQLIYIPLPDEQSR	iTRAQ8plex@N-term		-0.00342642	2103.15	702.057	2103.15	702.058	3	17
51					2	99	NAPSIIFIDEIDSIAPK	iTRAQ8plex@N-term; iTRAQ8plex(K)@17		1.31315e-05	2450.39	613.604	2450.39	613.604	4	12
51					1.92082	99	GPELLTMWFGESEANVR	iTRAQ8plex@N-term; Oxidation(W)@8		0.00301999	2255.12	752.715	2255.12	752.714	3	12
51					0.675717	97.34	YQAFAQTLQQSR	iTRAQ8plex@N-term; Deamidated(Q)@9		0.019284	1744.92	582.649	1744.91	582.642	3	11
51					0.0195421	99	VLFFDELDSIATQR	iTRAQ8plex@N-term	cleaved C-V@N-term	-0.00316395	1957.04	653.355	1957.05	653.356	3	10
52	35.32	tr|A0A194YJS5|A0A194YJS5_SORBI	Uncharacterized protein OS=Sorghum bicolor GN=SORBI_010G172500 PE=4 SV=1	12	2	99	AVVGEEALSSEDLLYLEFLDK	iTRAQ8plex@N-term; iTRAQ8plex(K)@21		0.00700261	2947.6	737.906	2947.59	737.905	4	13
52					2	99	AVVQVFEGTSGIDNK	iTRAQ8plex@N-term; iTRAQ8plex(K)@15		-0.000205154	2171.2	724.742	2171.2	724.742	3	14
52					2	99	GYPGYMYTDLATIYER	iTRAQ8plex@N-term		0.0177785	2216.09	739.705	2216.08	739.7	3	17
52					2	99	QIYPPINVLPSLSR	iTRAQ8plex@N-term		-0.00134545	1900.11	634.376	1900.11	634.377	3	15
52					2	99	TLDQYYSR	iTRAQ8plex@N-term		0.0100543	1348.7	675.359	1348.69	675.354	2	10
52					2	99	TVSGVAGPLVILDK	iTRAQ8plex@N-term; iTRAQ8plex(K)@14		-0.00258931	1976.21	659.744	1976.21	659.745	3	12
52					2	99	TYPEEMIQTGISTIDVMNSIAR	iTRAQ8plex@N-term; Oxidation(M)@17		-0.00990399	2788.38	930.468	2788.39	930.472	3	11
52					2	99	VTLFLNLANDPTIER	iTRAQ8plex@N-term		0.00199359	2019.13	674.052	2019.13	674.051	3	17
52					2	99	YTTVQFTGEVLK	iTRAQ8plex@N-term; iTRAQ8plex(K)@12		0.00161291	1993.14	665.386	1993.13	665.385	3	11
52					1.58503	98.14	TPVSLDMLGR	iTRAQ8plex@N-term		-0.00360995	1391.77	696.893	1391.77	696.895	2	9
52					1.39794	97.06	YQEIVNIR	iTRAQ8plex@N-term		-0.000890189	1337.76	446.927	1337.76	446.928	3	9
52					1.23657	95.95	HVLVILTDMSSYADALR	iTRAQ8plex@N-term		-0.0135862	2207.18	736.734	2207.19	736.738	3	8
53	45.45	tr|C5YZJ4|C5YZJ4_SORBI	S-adenosylmethionine synthase OS=Sorghum bicolor GN=SORBI_009G033600 PE=3 SV=1	14	2	99	DDPDFTWEVVKPLK	iTRAQ8plex@N-term; iTRAQ8plex(K)@11; iTRAQ8plex(K)@14		0.000367407	2600.46	867.828	2600.46	867.828	3	11
53					2	99	EHVIKPVIPEQYLDEK	iTRAQ8plex@N-term; iTRAQ8plex(K)@5; iTRAQ8plex(K)@16		0.00268754	2848.65	950.557	2848.65	950.556	3	10
53					2	99	FVIGGPHGDAGLTGR	iTRAQ8plex@N-term		0.00449806	1756.96	586.66	1756.95	586.658	3	22
53					2	99	IIIDTYGGWGAHGGGAFSGK	iTRAQ8plex@N-term; iTRAQ8plex(K)@20		0.00030888	2571.37	643.85	2571.37	643.85	4	14
53					2	99	NEGGAMVPIR	iTRAQ8plex@N-term		-0.000642226	1346.73	674.371	1346.73	674.371	2	13
53					2	99	TIFHLNPSGR	iTRAQ8plex@N-term		-0.00144059	1444.81	482.61	1444.81	482.61	3	13
53					2	99	TNMVMVFGEITTK	iTRAQ8plex@N-term; Deamidated(N)@2; iTRAQ8plex(K)@13		-0.00773093	2079.11	694.045	2079.12	694.047	3	9
53					2	99	TQVTVEYR	iTRAQ8plex@N-term		-1.24582e-05	1298.71	650.364	1298.71	650.364	2	11
53					2	99	VLVNIEQQSPDIAQGVHGHFTK	iTRAQ8plex@N-term; Deamidated(Q)@7; iTRAQ8plex(K)@22		0.0252675	3025.67	606.141	3025.64	606.136	5	15
53					1.76955	99	SIVANGLAR	iTRAQ8plex@N-term; Deamidated(N)@5		-0.0073044	1204.7	603.358	1204.71	603.361	2	15
53					1.56864	98.26	ANVDYEK	iTRAQ8plex@N-term; iTRAQ8plex(K)@7		-0.0057595	1445.79	723.903	1445.8	723.906	2	9
53					1.34679	97.34	TAAYGHFGR	iTRAQ8plex@N-term		0.000728055	1282.67	428.565	1282.67	428.565	3	10
53					0.826814	99	AIGVPEPLSVFVDTYGTGTIPDKEILK	iTRAQ8plex@N-term; iTRAQ8plex(K)@23; iTRAQ8plex(K)@27	cleaved Y-A@N-term; missed K-E@23	0.00712839	3771.16	755.238	3771.15	755.237	5	9
53					0.120331	96.34	AIGVPEPLSVFVDTYGTGTIPDK	iTRAQ8plex@N-term; iTRAQ8plex(K)@23	cleaved Y-A@N-term	-0.0117769	2983.62	746.913	2983.64	746.916	4	8
54	47.08	tr|C5WW48|C5WW48_SORBI	Uncharacterized protein OS=Sorghum bicolor GN=SORBI_001G046300 PE=3 SV=1	12	2	99	AFVVVGDGDGHVGLGVK	iTRAQ8plex@N-term; iTRAQ8plex(K)@17		-0.0101052	2233.26	745.427	2233.27	745.43	3	14
54					2	99	EHQIIETLVPGLK	iTRAQ8plex@N-term; iTRAQ8plex(K)@13		-0.010165	2084.24	522.066	2084.25	522.069	4	9
54					2	99	EHQIIETLVPGLKDEVMK	iTRAQ8plex@N-term; iTRAQ8plex(K)@13; iTRAQ8plex(K)@18	missed K-D@13	-0.0110755	2990.71	599.15	2990.72	599.152	5	12
54					2	99	FSMAPFQQFTDLLGKPTK	iTRAQ8plex@N-term; iTRAQ8plex(K)@15; iTRAQ8plex(K)@18		-0.00218154	2967.66	742.923	2967.67	742.924	4	9
54					2	99	GAIILAK	iTRAQ8plex@N-term; iTRAQ8plex(K)@7		-0.00275643	1292.86	647.438	1292.86	647.439	2	10
54					2	99	GLVLEAPTETAEA	iTRAQ8plex@N-term		-0.00271259	1603.86	802.937	1603.86	802.938	2	9
54					2	99	IEEIYLHSLPVK	iTRAQ8plex@N-term; iTRAQ8plex(K)@12		-0.00429961	2048.21	683.744	2048.21	683.745	3	12
54					2	99	KVLQFAGIEDVFTSSR	iTRAQ8plex@N-term; iTRAQ8plex(K)@1; Deamidated(Q)@4	missed K-V@1	0.0150364	2405.36	802.793	2405.34	802.788	3	13
54					2	99	TYGFLTPEFWTQTK	iTRAQ8plex@N-term; iTRAQ8plex(K)@14		-0.00365919	2326.24	776.421	2326.25	776.423	3	9
54					2	99	VLQFAGIEDVFTSSR	iTRAQ8plex@N-term		0.00210603	1972.06	658.36	1972.06	658.36	3	10
54					1.63827	98.54	TLGNFVK	iTRAQ8plex@N-term; iTRAQ8plex(K)@7		-0.00779567	1385.84	693.928	1385.85	693.932	2	8
54					1.14267	95.89	EVATAIR	iTRAQ8plex@N-term		-0.00727011	1062.63	532.321	1062.63	532.324	2	11
55	37.22	tr|C5Z7S0|C5Z7S0_SORBI	Tubulin beta chain OS=Sorghum bicolor GN=SORBI_010G224900 PE=3 SV=1	1	2	99	ALTVPELTQQMWDSK	iTRAQ8plex@N-term; iTRAQ8plex(K)@15		-0.00540416	2354.27	785.764	2354.28	785.766	3	11
55					2	99	AVLMDLEPGTMDSVR	iTRAQ8plex@N-term; Oxidation(M)@4		0.00574587	1952.99	652.004	1952.99	652.002	3	15
55					2	99	EVDEQMLNVQNK	iTRAQ8plex@N-term; Oxidation(M)@6; iTRAQ8plex(K)@12		-0.000474338	2070.09	691.036	2070.09	691.036	3	9
55					2	99	FPGQLNSDLR	iTRAQ8plex@N-term		0.00261738	1449.79	484.271	1449.79	484.27	3	10
55					2	99	GHYTEGAELIDSVLDVVR	iTRAQ8plex@N-term		0.00426967	2276.2	570.057	2276.2	570.056	4	17
55					2	99	INVYYNEASGGR	iTRAQ8plex@N-term		0.000388857	1645.84	823.926	1645.84	823.926	2	16
55					2	99	KLAVNLIPFPR	iTRAQ8plex@N-term; iTRAQ8plex(K)@1	missed K-L@1	-0.00488203	1875.19	626.07	1875.19	626.071	3	12
55					2	99	NSSYFVEWIPNNVK	iTRAQ8plex@N-term; Deamidated(N)@11; iTRAQ8plex(K)@14		-0.0183151	2305.2	769.408	2305.22	769.414	3	12
55					2	99	SGPFGQIFRPDNFVFGQSGAGNNWAK	iTRAQ8plex@N-term; iTRAQ8plex(K)@26		-0.00025778	3405.75	852.444	3405.75	852.444	4	9
55					2	99	VSEQFTAMFR	iTRAQ8plex@N-term		0.0013389	1518.78	760.398	1518.78	760.398	2	12
55					2	99	YAGDSDLQLER	iTRAQ8plex@N-term		0.00336162	1569.8	785.906	1569.79	785.904	2	15
55					1.34679	99	MMLTFSVFPSPK	iTRAQ8plex@N-term; Oxidation(M)@1; iTRAQ8plex(K)@12		-0.0016673	2008.1	670.373	2008.1	670.374	3	9
56	27.22	tr|A0A1B6PRP0|A0A1B6PRP0_SORBI; tr|A0A1B6PRR1|A0A1B6PRR1_SORBI	Uncharacterized protein OS=Sorghum bicolor GN=SORBI_005G112800 PE=4 SV=1; Uncharacterized protein OS=Sorghum bicolor GN=SORBI_005G112800 PE=4 SV=1	11	2	99	ATDVMIAGK	iTRAQ8plex@N-term; iTRAQ8plex(K)@9		-0.00646245	1512.87	757.444	1512.88	757.447	2	8
56					2	99	DLSQADFGR	iTRAQ8plex@N-term		0.00103527	1311.67	656.844	1311.67	656.844	2	14
56					2	99	DSAAVFAWK	iTRAQ8plex@N-term; iTRAQ8plex(K)@9		0.00058197	1601.9	534.975	1601.9	534.975	3	11
56					2	99	IPDPESTDNAEFK	iTRAQ8plex@N-term; iTRAQ8plex(K)@13		0.00136564	2070.07	691.032	2070.07	691.032	3	14
56					2	99	LVGVSEETTTGVK	iTRAQ8plex@N-term; iTRAQ8plex(K)@13		-0.00280775	1927.11	643.376	1927.11	643.377	3	15
56					2	99	LYQMQETGALLFPAINVNDSVTK	iTRAQ8plex@N-term; Oxidation(M)@4; iTRAQ8plex(K)@23		0.00483577	3175.71	794.935	3175.7	794.933	4	12
56					2	99	TGIIVLAEGR	iTRAQ8plex@N-term		-0.00210205	1331.81	444.943	1331.81	444.943	3	12
56					2	99	VAALHLGK	iTRAQ8plex@N-term; iTRAQ8plex(K)@8		-0.00584906	1415.9	708.958	1415.91	708.961	2	10
56					1.65758	98.42	SQADYISVPIEGPYKPAHYR	iTRAQ8plex@N-term; iTRAQ8plex(K)@15		0.00898751	2898.56	725.647	2898.55	725.645	4	9
56					1.55284	97.75	HSLPDGLMR	iTRAQ8plex@N-term		0.00301465	1328.72	443.914	1328.72	443.913	3	10
56					1.23657	95.33	ITIKPQTDR	iTRAQ8plex@N-term; iTRAQ8plex(K)@4		-0.00460839	1679.01	840.514	1679.02	840.517	2	8
57	89.38	tr|Q4VQB2|Q4VQB2_SORBI	Pathogenesis-related protein 10b OS=Sorghum bicolor GN=PR10 PE=3 SV=1	14	2	99	AAEAYLVANPDAYN	iTRAQ8plex@N-term; iTRAQ8plex(Y)@13		-0.00250793	2089.09	697.371	2089.09	697.372	3	16
57					2	99	AAVMDWHTLAPK	iTRAQ8plex@N-term; iTRAQ8plex(K)@12		-0.00999195	1947.08	487.776	1947.09	487.779	4	10
57					2	99	EALTAIFK	iTRAQ8plex@N-term; iTRAQ8plex(K)@8		-0.00525721	1499.91	750.963	1499.92	750.966	2	13
57					2	99	LDFLDVDK	iTRAQ8plex@N-term; iTRAQ8plex(K)@8		-0.00539945	1571.9	786.956	1571.9	786.958	2	12
57					2	99	LLPGVDAK	iTRAQ8plex@N-term; iTRAQ8plex(K)@8		-0.00576969	1419.89	474.302	1419.89	474.304	3	12
57					2	99	NTLVEGGNIGVAIETAASHIK	iTRAQ8plex@N-term; iTRAQ8plex(K)@21		0.00337795	2701.53	676.389	2701.52	676.388	4	19
57					2	99	QFNFTSFMPFSFMK	iTRAQ8plex@N-term; Oxidation(M)@8; iTRAQ8plex(K)@14		0.00600582	2382.21	795.076	2382.2	795.074	3	11
57					2	99	VEPAAGGGSVVK	iTRAQ8plex@N-term; iTRAQ8plex(K)@12		-0.00365042	1677.98	560.335	1677.99	560.336	3	18
57					2	99	VNSHVVASAHPVEGDGGVGSVR	iTRAQ8plex@N-term; Deamidated(N)@2		0.00220895	2434.25	609.571	2434.25	609.57	4	12
57					1.65758	98.61	VESTYK	iTRAQ8plex@N-term; iTRAQ8plex(K)@6		-0.00479293	1333.77	667.89	1333.77	667.892	2	10
57					1.45593	99	ASANSWTLEIPSPVAAPR	Carbamyl@N-term	cleaved M-A@N-term	-0.0068642	1908.96	955.489	1908.97	955.492	2	12
57					0.136677	99	SWTLEIPSPVAAPR	iTRAQ8plex@N-term; iTRAQ8plex(S)@1	cleaved N-S@N-term	-0.00241422	2131.22	711.415	2131.23	711.416	3	14
57					0.0888424	99	SANSWTLEIPSPVAAPR	Carbamyl@N-term	cleaved A-S@N-term	-0.0130573	1837.92	919.967	1837.93	919.973	2	16
57					0.0141246	96.78	IGVAIETAASHIK	iTRAQ8plex@N-term; iTRAQ8plex(K)@13	cleaved N-I@N-term	-0.0100048	1917.14	480.293	1917.15	480.295	4	8
58	30	tr|C5XBV0|C5XBV0_SORBI	Uncharacterized protein OS=Sorghum bicolor GN=SORBI_002G062500 PE=4 SV=1	12	2	99	ADEHVDVTNPATQEVVSR	iTRAQ8plex@N-term		0.00531285	2270.15	757.724	2270.14	757.722	3	17
58					2	99	AESLDDAIQIINR	iTRAQ8plex@N-term		-0.00173353	1760.96	587.993	1760.96	587.993	3	12
58					2	99	ASFAGDLNFYGK	iTRAQ8plex@N-term; iTRAQ8plex(K)@12		0.00199311	1897.02	633.348	1897.02	633.347	3	11
58					2	99	DATLNALIAAGFGAAGQR	iTRAQ8plex@N-term		-0.00540804	2020.1	674.372	2020.1	674.374	3	12
58					2	99	DAWGDVFR	iTRAQ8plex@N-term		0.00148162	1268.65	635.331	1268.65	635.33	2	10
58					2	99	IPLTTADEFR	iTRAQ8plex@N-term		0.000491215	1465.81	489.61	1465.81	489.61	3	10
58					2	99	IVVPQYEDGNFVGPTILADVK	iTRAQ8plex@N-term; iTRAQ8plex(K)@21		0.00484962	2881.61	721.41	2881.6	721.409	4	10
58					2	99	LLIGGEFVESR	iTRAQ8plex@N-term		-0.00559884	1522.86	762.438	1522.87	762.44	2	13
58					2	99	NHAIILPDADRDATLNALIAAGFGAAGQR	iTRAQ8plex@N-term	missed R-D@11	0.0185622	3235.76	648.158	3235.74	648.155	5	8
58					1.74473	98.75	LVQSGVDSGAR	iTRAQ8plex@N-term		-0.00590275	1391.76	696.888	1391.77	696.891	2	9
58					1.27572	96.6	AGVQFFTQIK	iTRAQ8plex@N-term; iTRAQ8plex(K)@10		-0.0125029	1746.02	583.013	1746.03	583.017	3	8
58					0.935542	98.81	DPGAAMMLAELAMEAGLPK	iTRAQ8plex@N-term; Oxidation(M)@7; iTRAQ8plex(K)@19		-0.00576967	2539.33	635.839	2539.33	635.84	4	8
59	26.25	tr|A0A194YM75|A0A194YM75_SORBI; tr|A0A194YM64|A0A194YM64_SORBI	Uncharacterized protein OS=Sorghum bicolor GN=SORBI_004G011700 PE=4 SV=1; Uncharacterized protein OS=Sorghum bicolor GN=SORBI_004G011700 PE=4 SV=1	11	2	99	DAGVIAGLNVAR	iTRAQ8plex@N-term		2.56637e-05	1458.85	487.289	1458.85	487.289	3	14
59					2	99	FDLSGIPPAPR	iTRAQ8plex@N-term		0.0231778	1472.85	491.958	1472.83	491.95	3	9
59					2	99	FEELNNDLFR	iTRAQ8plex@N-term; Deamidated(N)@5		0.0143995	1600.82	534.613	1600.8	534.609	3	10
59					2	99	GVNPDEAVAFGAAVQGSILSGEGGDETK	iTRAQ8plex@N-term; iTRAQ8plex(K)@28		0.00696649	3282.69	821.68	3282.68	821.678	4	12
59					2	99	INDAVVTVPAYFNDAQR	iTRAQ8plex@N-term		0.00389107	2196.15	733.058	2196.15	733.057	3	14
59					2	99	ITPSWVAFTDSER	iTRAQ8plex@N-term		0.000718518	1811.94	604.986	1811.94	604.986	3	11
59					2	99	NQAAVNPER	iTRAQ8plex@N-term		0.000229933	1301.7	651.857	1301.7	651.857	2	9
59					2	99	NQLETYVYNMK	iTRAQ8plex@N-term; iTRAQ8plex(K)@11		-0.00144404	2010.07	671.03	2010.07	671.031	3	9
59					2	99	VEIESLFDGTDFSEPLTR	iTRAQ8plex@N-term		0.00119977	2358.19	787.071	2358.19	787.071	3	19
59					2	99	VFSPEEISAMILGK	iTRAQ8plex@N-term; Oxidation(M)@10; iTRAQ8plex(K)@14		-0.00215163	2144.2	715.74	2144.2	715.741	3	9
59					1.14267	95.32	ITITNEK	iTRAQ8plex@N-term; iTRAQ8plex(K)@7		-0.00623042	1425.86	713.937	1425.87	713.94	2	7
60	23.56	tr|C5YBP9|C5YBP9_SORBI	Uncharacterized protein OS=Sorghum bicolor GN=SORBI_006G009100 PE=4 SV=1	12	2	99	AVWVADSQGLR	iTRAQ8plex@N-term		0.00183437	1504.83	753.423	1504.83	753.423	2	11
60					2	99	DGGLETLR	iTRAQ8plex@N-term		-0.00115924	1163.64	582.829	1163.65	582.83	2	10
60					2	99	GQFDLSPAVSPSGK	iTRAQ8plex@N-term; iTRAQ8plex(K)@14		0.00273194	1997.11	666.71	1997.1	666.709	3	13
60					2	99	LAFVDNEFK	iTRAQ8plex@N-term; iTRAQ8plex(K)@9		-0.0010086	1689.95	564.325	1689.96	564.326	3	11
60					2	99	LVAEGGATDADVDSGR	iTRAQ8plex@N-term		0.00570393	1835.92	612.981	1835.92	612.98	3	14
60					2	99	TDHFNPFVLDDGGR	iTRAQ8plex@N-term		0.0227355	1892.96	631.992	1892.93	631.985	3	13
60					2	99	VFSLADVFGAADFTGAR	iTRAQ8plex@N-term		0.00365274	2047.07	683.365	2047.07	683.363	3	10
60					2	99	VTPEAFDAVTPAAISETK	iTRAQ8plex@N-term; iTRAQ8plex(K)@18		-0.00423343	2454.34	819.121	2454.35	819.123	3	17
60					2	99	VVQSGDDLGGHVNHPVFSPDGR	iTRAQ8plex@N-term		0.0117635	2592.31	649.085	2592.3	649.082	4	15
60					1.85387	99	VSDPTVVIR	iTRAQ8plex@N-term		-0.000719746	1288.77	430.596	1288.77	430.596	3	10
60					1.76955	99	NGGWPSWASDDVIFFHR	iTRAQ8plex@N-term; Deamidated(N)@1		0.0120303	2295.11	574.786	2295.1	574.783	4	8
60					0.280669	99	DAPELDNGLDSGYYAVF	iTRAQ8plex@N-term; Deamidated(N)@7	cleaved F-M@C-term	-0.00591335	2149.99	1076	2150	1076.01	2	13
61	59.82	tr|C5XHF1|C5XHF1_SORBI	Uncharacterized protein OS=Sorghum bicolor GN=SORBI_003G136200 PE=3 SV=1	18	2	99	ADISADDFFFSGLR	iTRAQ8plex@N-term		-0.00184688	1863.93	622.317	1863.93	622.318	3	11
61					2	99	FPGVNTLGVSIAR	iTRAQ8plex@N-term; iTRAQ8plex(S)@10		-0.00372138	1938.15	647.057	1938.15	647.058	3	20
61					2	99	GATPPVPTDILAK	iTRAQ8plex@N-term; iTRAQ8plex(K)@13	cleaved F-G@N-term	-0.00765959	1887.12	944.568	1887.13	944.572	2	16
61					2	99	GDVFVFPR	iTRAQ8plex@N-term		-0.00427186	1239.69	414.236	1239.69	414.238	3	9
61					2	99	GLVHFQQNR	iTRAQ8plex@N-term		-0.00490838	1401.77	701.894	1401.78	701.896	2	15
61					2	99	GYGPAAVVAAFNSQLQGTQQIAMTLFGATPPVPTDILAK	iTRAQ8plex@N-term; Oxidation(M)@23; iTRAQ8plex(K)@39		-0.00203411	4567.46	762.25	4567.46	762.251	6	21
61					2	99	IDYAPGGQNPPHTHPR	iTRAQ8plex@N-term		0.00128128	2060.05	516.02	2060.05	516.02	4	14
61					2	99	IGNGEVEHIK	iTRAQ8plex@N-term; Deamidated(N)@3; iTRAQ8plex(K)@10		-0.00554826	1703.96	568.994	1703.97	568.996	3	14
61					1.5376	98.36	ANFAPK	iTRAQ8plex@N-term; iTRAQ8plex(K)@6		-0.00596822	1254.75	628.382	1254.75	628.385	2	10
61					1.45593	99	TLFGATPPVPTDILAK	iTRAQ8plex@N-term; iTRAQ8plex(K)@16	cleaved M-T@N-term	-0.00470531	2248.32	563.088	2248.33	563.09	4	12
61					1.3279	99	GYGPAAVVAAFNSQLQGTQQIAM	iTRAQ8plex@N-term	cleaved M-T@C-term	-0.00311578	2625.35	657.345	2625.35	657.345	4	9
61					1.11919	99	SQLQGTQQIAMTLFGATPPVPTDILAK	iTRAQ8plex@N-term; Oxidation(M)@11; iTRAQ8plex(K)@27	cleaved N-S@N-term	0.00134932	3449.91	863.484	3449.91	863.484	4	12
61					0.386158	99	NSQLQGTQQIAMTLFGATPPVPTDILAK	iTRAQ8plex@N-term; Oxidation(M)@12; iTRAQ8plex(K)@28	cleaved F-N@N-term	0.00130668	3563.95	891.995	3563.95	891.994	4	17
61					0.278189	99	TSNAAGSLVTAANVEK	iTRAQ8plex@N-term; iTRAQ8plex(K)@16	cleaved N-T@N-term	-0.00752997	2140.19	714.403	2140.19	714.406	3	12
61					0.129011	99	AAGSLVTAANVEK	iTRAQ8plex@N-term; iTRAQ8plex(K)@13	cleaved N-A@N-term	-0.00379376	1838.07	613.697	1838.07	613.698	3	14
61					0.0996329	99	GVNTLGVSIAR	iTRAQ8plex@N-term; Deamidated(N)@3	cleaved P-G@N-term	-0.00203771	1390.81	696.411	1390.81	696.412	2	13
61					0.0264104	99	GYGPAAVVAAFNSQLQGTQQIAMTLF	iTRAQ8plex@N-term; Deamidated(N)@12; Oxidation(M)@23	cleaved F-G@C-term	0.000750324	3003.53	1002.18	3003.53	1002.18	3	11
61					0.0209071	99	PGGQNPPHTHPR	No iTRAQ8plex@N-term	cleaved A-P@N-term	0.00337333	1293.64	647.825	1293.63	647.824	2	11
62	22.41	tr|A0A1B6QBF7|A0A1B6QBF7_SORBI; tr|A0A1B6QBF0|A0A1B6QBF0_SORBI	Uncharacterized protein OS=Sorghum bicolor GN=SORBI_002G150700 PE=4 SV=1; Uncharacterized protein OS=Sorghum bicolor GN=SORBI_002G150700 PE=4 SV=1	11	2	99	ALELLNFTPINGKPIR	iTRAQ8plex@N-term; Deamidated(N)@11; iTRAQ8plex(K)@13		-0.00257268	2404.43	602.114	2404.43	602.115	4	11
62					2	99	DAGLSQPQPVPIGALATALANAPPDQQR	iTRAQ8plex@N-term		0.00557169	3099.67	775.924	3099.66	775.923	4	15
62					2	99	GYGFVQFER	iTRAQ8plex@N-term		0.00286879	1405.73	469.585	1405.73	469.584	3	11
62					2	99	LMLGENLYPLVEQLER	iTRAQ8plex@N-term; Oxidation(M)@2		-0.0101461	2236.2	746.407	2236.21	746.41	3	8
62					2	99	NIQEVAEK	iTRAQ8plex@N-term; iTRAQ8plex(K)@8		-0.00445005	1537.89	769.951	1537.89	769.954	2	10
62					2	99	VTGMLLEMDQTEVLHLLESPDALK	iTRAQ8plex@N-term; iTRAQ8plex(K)@24		-0.00431016	3289.77	823.45	3289.78	823.451	4	12
62					2	99	YGSITSAVVMR	iTRAQ8plex@N-term		0.0203758	1486.83	496.618	1486.81	496.611	3	9
62					1.82391	98.97	GSGFVAFK	iTRAQ8plex@N-term; iTRAQ8plex(K)@8		0.0153244	1419.85	474.29	1419.83	474.285	3	9
62					1.33724	96.82	SLGYAYVNYNNPGDAAR	iTRAQ8plex@N-term		0.00942532	2148.06	717.029	2148.05	717.025	3	11
62					1.3098	96.9	NLEDNIDDEK	iTRAQ8plex@N-term; iTRAQ8plex(K)@10		0.00650559	1811.94	604.988	1811.94	604.986	3	9
62					1.11919	99	ALELLNFTPINGK	iTRAQ8plex@N-term; Deamidated(N)@11; iTRAQ8plex(K)@13	cleaved K-P@C-term	-0.00720314	2038.18	680.402	2038.19	680.405	3	11
63	47.58	tr|C5X1Q1|C5X1Q1_SORBI	Uncharacterized protein OS=Sorghum bicolor GN=SORBI_001G385900 PE=4 SV=1	12	2	99	DEEGNPAFALVNK	iTRAQ8plex@N-term; iTRAQ8plex(K)@13		0.0174391	2011.1	671.374	2011.08	671.368	3	13
63					2	99	DGNVVLAPSNPR	iTRAQ8plex@N-term		0.00236725	1541.85	514.957	1541.85	514.956	3	13
63					2	99	DGTAVVLWK	iTRAQ8plex@N-term; iTRAQ8plex(K)@9		-0.00740405	1595.94	532.988	1595.95	532.99	3	10
63					2	99	FSNQIKDEEGNPAFALVNK	iTRAQ8plex@N-term; iTRAQ8plex(K)@6; iTRAQ8plex(K)@19	missed K-D@6	-0.00532209	3032.66	759.173	3032.67	759.175	4	9
63					2	99	IKDEEGYPAFALVNR	iTRAQ8plex@N-term; iTRAQ8plex(K)@2	missed K-D@2	0.00290454	2329.29	777.438	2329.29	777.437	3	16
63					2	99	ILPWGDEAYAGGSGGAAANAPYGHGEPTVR	iTRAQ8plex@N-term		0.00621878	3244.59	812.155	3244.58	812.153	4	15
63					2	99	LVPFNPEYQDESVLWTESGDVGK	iTRAQ8plex@N-term; iTRAQ8plex(K)@23		0.0017852	3216.65	805.169	3216.64	805.168	4	12
63					2	99	LVPYNPNYQDESVLWTESR	iTRAQ8plex@N-term		-0.00369285	2613.3	872.107	2613.3	872.108	3	15
63					2	99	MVNNIYLNFDAFHGDK	iTRAQ8plex@N-term; iTRAQ8plex(K)@16		-0.00713611	2505.29	627.329	2505.29	627.331	4	11
63					1.36653	97.05	ADDGFSVTVR	iTRAQ8plex@N-term		-0.00504125	1369.71	457.577	1369.71	457.579	3	12
63					1.284	96.39	VTGEAIK	iTRAQ8plex@N-term; iTRAQ8plex(K)@7		-0.00628091	1324.81	663.413	1324.82	663.416	2	10
63					1.20761	96.12	ATGLAIK	iTRAQ8plex@N-term; iTRAQ8plex(K)@7		-0.0147477	1280.81	641.414	1280.83	641.421	2	10
64	37.19	tr|C5YBP8|C5YBP8_SORBI	Uncharacterized protein OS=Sorghum bicolor GN=SORBI_006G009000 PE=4 SV=1	11	2	99	GADILEVTYAYK	iTRAQ8plex@N-term; iTRAQ8plex(K)@12		-0.00607804	1950.09	651.036	1950.09	651.038	3	13
64					2	99	IGNAPVYTFGFGADYDPTVLNAVAR	iTRAQ8plex@N-term; Deamidated(N)@21		0.0153587	2932.51	978.51	2932.49	978.504	3	15
64					2	99	LFDAPPATVTVR	iTRAQ8plex@N-term		-0.00200015	1589.91	530.976	1589.91	530.977	3	12
64					2	99	LVEAQNALGDVPVADPYDDPLLDALR	iTRAQ8plex@N-term		-0.000163372	3082.61	771.66	3082.61	771.661	4	19
64					2	99	QVTDASQPELLGLIDALNPGGNTNITDGLQTGLK	Gln->pyro-Glu@N-term; iTRAQ8plex(K)@34		-0.000609154	3749.96	938.498	3749.96	938.498	4	14
64					2	99	VAAGNYPQTQDAGSVTVAFGDLYSK	iTRAQ8plex@N-term; iTRAQ8plex(K)@25		-0.00153031	3166.64	792.667	3166.64	792.667	4	13
64					2	99	VLLELTGGDSTSDR	iTRAQ8plex@N-term		-0.00631169	1765.93	883.972	1765.94	883.976	2	12
64					2	99	VVGVMLMSDGQQNR	iTRAQ8plex@N-term		0.0280943	1836.98	613.333	1836.95	613.324	3	13
64					1.82391	99	LSIVTFMDTATR	iTRAQ8plex@N-term; Oxidation(M)@7		-0.00574453	1673.89	558.971	1673.9	558.973	3	11
64					1.31876	97.03	NNNMAPLEENTQK	iTRAQ8plex@N-term; iTRAQ8plex(K)@13		0.00698852	2110.1	704.374	2110.09	704.372	3	7
64					1.1549	95.1	VQLVSK	iTRAQ8plex@N-term; iTRAQ8plex(K)@6		-0.0100191	1280.82	427.947	1280.83	427.95	3	8
65	29.06	tr|C5WSU8|C5WSU8_SORBI	Uncharacterized protein OS=Sorghum bicolor GN=SORBI_001G458800 PE=3 SV=1	12	2	99	AAINDIAESVMAFNTNYK	iTRAQ8plex@N-term; iTRAQ8plex(K)@18		-0.00242104	2579.35	860.79	2579.35	860.791	3	10
65					2	99	AMEVLADILQNSNLDQAR	iTRAQ8plex@N-term; Deamidated(N)@11		0.002213	2305.19	769.404	2305.19	769.404	3	13
65					2	99	LSTDPTTTNMLVAK	iTRAQ8plex@N-term; iTRAQ8plex(K)@14		-0.00758654	2099.17	700.73	2099.18	700.733	3	9
65					2	99	VATESSLAAR	iTRAQ8plex@N-term		0.000232459	1307.74	654.875	1307.74	654.875	2	12
65					2	99	VMEEDVIR	iTRAQ8plex@N-term		0.0119042	1293.7	647.859	1293.69	647.853	2	12
65					2	99	YASPVPSHADHTAILAAPETR	iTRAQ8plex@N-term		0.0164973	2507.32	627.838	2507.31	627.834	4	13
65					1.95861	99	RIPTAELFAR	iTRAQ8plex@N-term	missed R-I@1	0.0410168	1476.91	493.312	1476.87	493.298	3	15
65					1.92082	99	IDAVDASTVK	iTRAQ8plex@N-term; iTRAQ8plex(K)@10		-0.0112209	1625.93	542.985	1625.94	542.989	3	11
65					1.37675	99	MVITAAGNVK	iTRAQ8plex@N-term; Oxidation(M)@1; iTRAQ8plex(K)@10		-0.00943034	1626.95	543.324	1626.96	543.327	3	10
65					1.33724	99	VTTLPNGLR	iTRAQ8plex@N-term; Deamidated(N)@6		-0.00182082	1274.75	425.923	1274.75	425.924	3	9
65					1.18709	97.23	DTGLFGVYAVAK	iTRAQ8plex@N-term; iTRAQ8plex(K)@12		-0.0146495	1848.05	925.03	1848.06	925.038	2	8
65					0.647817	96.35	AAGVAHFVEHMLFK	iTRAQ8plex@N-term; Oxidation(M)@11; iTRAQ8plex(K)@14		-0.00232495	2180.2	546.057	2180.2	546.058	4	9
66	42.49	tr|C5YB27|C5YB27_SORBI	Peroxidase OS=Sorghum bicolor GN=SORBI_006G277800 PE=3 SV=1	11	2	99	AFGPNASLQPR	iTRAQ8plex@N-term		-0.00468296	1460.8	487.94	1460.8	487.942	3	15
66					2	99	ATAAGEIR	iTRAQ8plex@N-term		-0.000211898	1091.62	546.819	1091.62	546.819	2	13
66					2	99	DAVSLAGGPSIAMPQGR	iTRAQ8plex@N-term		0.00308515	1930.03	644.35	1930.02	644.349	3	17
66					2	99	FVTAFASNQAAFFNQFAK	iTRAQ8plex@N-term; iTRAQ8plex(K)@18		0.00229236	2616.4	655.107	2616.4	655.106	4	13
66					2	99	GLADPADLVALSGGHTVGK	iTRAQ8plex@N-term; iTRAQ8plex(K)@19		0.00146317	2385.35	597.345	2385.35	597.344	4	11
66					2	99	GQDVQVTAGLLR	iTRAQ8plex@N-term		0.00067883	1559.89	520.972	1559.89	520.972	3	13
66					2	99	QSLDVITPDAFDNR	iTRAQ8plex@N-term		-0.00068431	1893.97	947.994	1893.97	947.994	2	14
66					2	99	STQGVLLSDQGLAGDR	iTRAQ8plex@N-term		0.00131232	1920.02	641.015	1920.02	641.015	3	17
66					2	99	STQGVLLSDQGLAGDRR	iTRAQ8plex@N-term	missed R-R@16	-5.55182e-05	2076.12	693.048	2076.12	693.048	3	12
66					2	99	TDSLRPATNAEVNTLPSPFSDVSTLLGTFSR	iTRAQ8plex@N-term		-9.01828e-05	3596.86	900.223	3596.86	900.223	4	13
66					0.460924	99	ASNQAAFFNQFAK	iTRAQ8plex@N-term; iTRAQ8plex(K)@13	cleaved F-A@N-term	0.000444214	2051.11	684.709	2051.1	684.709	3	10
67	31.15	tr|C5Y220|C5Y220_SORBI	Uncharacterized protein OS=Sorghum bicolor GN=SORBI_005G107900 PE=3 SV=1	10	2	99	AGFSDYK	iTRAQ8plex@N-term; iTRAQ8plex(K)@7		-0.00526461	1394.76	698.387	1394.77	698.39	2	8
67					2	99	AIAMAFPQIK	iTRAQ8plex@N-term; iTRAQ8plex(K)@10		-0.00290886	1697.01	566.678	1697.02	566.679	3	11
67					2	99	DYQFVFQGVK	iTRAQ8plex@N-term; iTRAQ8plex(K)@10		-0.00135464	1838.02	613.68	1838.02	613.68	3	12
67					2	99	HGASLFEDSMER	iTRAQ8plex@N-term		-0.00117958	1681.8	561.608	1681.8	561.609	3	15
67					2	99	IPADGVVNYVGGDMFK	iTRAQ8plex@N-term; iTRAQ8plex(K)@16		-0.00590259	2289.22	764.082	2289.23	764.084	3	13
67					2	99	KIPADGVVNYVGGDMFK	iTRAQ8plex@N-term; iTRAQ8plex(K)@1; iTRAQ8plex(K)@17	missed K-I@1	0.000731785	2721.53	681.39	2721.53	681.39	4	15
67					2	99	LGGAASLADLIAALSLPQAK	iTRAQ8plex@N-term; iTRAQ8plex(K)@20		-0.00449207	2487.48	622.878	2487.49	622.879	4	14
67					2	99	LGLLVHDNFGTNIGVR	iTRAQ8plex@N-term		-0.00301483	2028.14	508.042	2028.14	508.043	4	10
67					2	99	VTVLDLPQEIR	iTRAQ8plex@N-term		-0.00530871	1585.93	529.65	1585.93	529.652	3	13
67					1.56864	98.32	SIPPAQMVTLK	iTRAQ8plex@N-term; iTRAQ8plex(K)@11		-0.010659	1792.06	598.362	1792.07	598.365	3	9
68	33.44	tr|A0A1B6P8L2|A0A1B6P8L2_SORBI	Uncharacterized protein OS=Sorghum bicolor GN=SORBI_009G147800 PE=4 SV=1	12	2	99	AAAPAAEVAVTEADNK	iTRAQ8plex@N-term; iTRAQ8plex(K)@16		0.00353414	2135.17	712.731	2135.17	712.73	3	14
68					2	99	EELIWGVPLVGDDER	iTRAQ8plex@N-term		0.00262173	2030.07	677.696	2030.06	677.695	3	9
68					2	99	ELVAAALANGEFNLPPPPPPPAAK	iTRAQ8plex@N-term; Deamidated(N)@9; iTRAQ8plex(K)@24		0.000664726	2989.67	598.942	2989.67	598.942	5	11
68					2	99	ETIEIPATENSTVVWELR	iTRAQ8plex@N-term		0.00194486	2390.27	797.763	2390.26	797.762	3	14
68					2	99	QALALLQDNYPEFVAK	iTRAQ8plex@N-term; iTRAQ8plex(K)@16		-0.00755687	2427.35	810.125	2427.36	810.128	3	10
68					2	99	TVEAIEETVAAATAVEPEAESALAQVAEPK	iTRAQ8plex@N-term; iTRAQ8plex(K)@30		-0.00112999	3631.93	908.989	3631.93	908.99	4	16
68					2	99	TVVVAEEEATK	iTRAQ8plex@N-term; iTRAQ8plex(K)@11		-0.0112778	1783.01	595.343	1783.02	595.347	3	11
68					2	99	YIAPEQVPVQFGGLYK	iTRAQ8plex@N-term; iTRAQ8plex(K)@16		-0.00211751	2416.36	806.46	2416.36	806.461	3	9
68					1.50864	98.29	AVEAAAEEEK	iTRAQ8plex@N-term; iTRAQ8plex(K)@10		0.0254262	1653.93	552.317	1653.9	552.308	3	9
68					1.4318	99	VVLAVNNPASTK	iTRAQ8plex@N-term; Deamidated(N)@6; iTRAQ8plex(K)@12		0.00868869	1821.09	608.038	1821.08	608.035	3	12
68					1.11351	95.21	AVEVAADEK	iTRAQ8plex@N-term; iTRAQ8plex(K)@9		0.00799819	1538.88	513.969	1538.88	513.966	3	9
68					1.10237	96.11	EALAMLK	iTRAQ8plex@N-term; iTRAQ8plex(K)@7		0.00117751	1382.84	461.955	1382.84	461.954	3	8
69	43.09	tr|C5YB22|C5YB22_SORBI	Peroxidase OS=Sorghum bicolor GN=SORBI_006G277500 PE=3 SV=1	11	2	99	ADLVALSGAHTVGR	iTRAQ8plex@N-term		0.00240958	1669.94	557.655	1669.94	557.655	3	21
69					2	99	DAVVASGGPFFDVPLGR	iTRAQ8plex@N-term		0.0031805	2007.08	670.033	2007.07	670.032	3	19
69					2	99	DGLAPASSDLVGTLPAPFFDVPTLISAFENR	iTRAQ8plex@N-term		0.00315021	3520.84	881.218	3520.84	881.217	4	21
69					2	99	FALNQAAFFEQFAR	iTRAQ8plex@N-term; Deamidated(N)@4		0.00103481	1964.01	655.678	1964.01	655.677	3	12
69					2	99	MSQMDVLTGTAGEIR	iTRAQ8plex@N-term; Oxidation(M)@1		0.00560521	1927.97	643.664	1927.96	643.662	3	16
69					2	99	RDIGIAAGLIR	iTRAQ8plex@N-term	missed R-D@1	-0.00777954	1457.89	486.971	1457.9	486.973	3	13
69					2	99	SDQGLINHPDTMR	iTRAQ8plex@N-term		0.000123981	1786.89	596.639	1786.89	596.639	3	15
69					2	99	TPDAFDNK	iTRAQ8plex@N-term; iTRAQ8plex(K)@8		-0.00149797	1514.82	505.946	1514.82	505.947	3	11
69					1.92082	99	LPPNADDDTMDPAFR	iTRAQ8plex@N-term		-0.00561954	1977.94	660.319	1977.94	660.321	3	11
69					1.25181	96.19	LIDDIR	iTRAQ8plex@N-term		-0.0043244	1047.62	524.817	1047.62	524.819	2	9
69					1.22915	99	SEQIEIPNQTLR	iTRAQ8plex@N-term	cleaved R-P@C-term	-0.00232759	1730.94	866.48	1730.95	866.481	2	10
70	39.89	tr|C5XRJ6|C5XRJ6_SORBI	L-lactate dehydrogenase OS=Sorghum bicolor GN=SORBI_004G004400 PE=3 SV=1	11	2	99	AGVQGVAEMELTEEEAK	iTRAQ8plex@N-term; iTRAQ8plex(K)@17		0.0681338	2398.32	800.447	2398.25	800.424	3	12
70					2	99	AVVDSAYEVISLK	iTRAQ8plex@N-term; iTRAQ8plex(K)@13		-0.00950227	2001.15	668.058	2001.16	668.061	3	14
70					2	99	DLADEIALVDALPDK	iTRAQ8plex@N-term; iTRAQ8plex(K)@15		0.000530719	2205.24	552.316	2205.24	552.316	4	10
70					2	99	DLADEIALVDALPDKLR	iTRAQ8plex@N-term; iTRAQ8plex(K)@15	missed K-L@15	-0.00347213	2474.42	619.612	2474.42	619.612	4	10
70					2	99	GEMLDLQHAAAFLPR	iTRAQ8plex@N-term		0.00661032	1972.06	658.36	1972.05	658.358	3	15
70					2	99	GSDLAIVTAGAR	iTRAQ8plex@N-term		-0.0031607	1433.81	478.944	1433.81	478.945	3	12
70					2	99	LVSDTDMSVTR	iTRAQ8plex@N-term		0.00147811	1526.79	764.404	1526.79	764.403	2	10
70					2	99	VIGSGTNLDSSR	iTRAQ8plex@N-term		-0.00480247	1508.81	755.41	1508.81	755.412	2	9
70					2	99	VSVIGAGNVGMAIAQTILTR	iTRAQ8plex@N-term; Oxidation(M)@11		0.000910388	2290.3	764.44	2290.3	764.44	3	14
70					1.85387	98.94	GFHGIPDENDVFLSLPAR	iTRAQ8plex@N-term		0.000914023	2287.19	763.404	2287.19	763.404	3	9
70					1.46852	97.44	IHPVSVLAR	iTRAQ8plex@N-term		-0.000921333	1294.8	432.608	1294.8	432.608	3	10
71	35.98	tr|C5WSV4|C5WSV4_SORBI	Elongation factor Tu OS=Sorghum bicolor GN=SORBI_001G011000 PE=3 SV=1	11	2	99	ILDHGEAGDNVGLLLR	iTRAQ8plex@N-term		0.00127795	1995.11	499.784	1995.11	499.784	4	9
71					2	99	LMDAVDEYIPDPVR	iTRAQ8plex@N-term		-0.000452184	1935.99	646.338	1935.99	646.338	3	14
71					2	99	MVLPGDNVTANFELISPVPLEPGQR	iTRAQ8plex@N-term; Oxidation(M)@1		0.00365855	3012.59	1005.21	3012.59	1005.2	3	13
71					2	99	TGEDVEILGLTQSGPLK	iTRAQ8plex@N-term; iTRAQ8plex(K)@17		-0.00498987	2364.33	789.118	2364.34	789.119	3	17
71					2	99	VDAVDDPELLELVEMELR	iTRAQ8plex@N-term		-0.0088248	2388.23	797.084	2388.24	797.087	3	16
71					1.95861	99	TVGAGVVSK	iTRAQ8plex@N-term; iTRAQ8plex(K)@9		-0.0118929	1424.87	475.964	1424.88	475.968	3	10
71					1.67778	98.71	TTLTAAITK	iTRAQ8plex@N-term; iTRAQ8plex(K)@9		-0.0108902	1526.94	509.987	1526.95	509.99	3	10
71					1.55284	98.12	VEQGTIK	iTRAQ8plex@N-term; iTRAQ8plex(K)@7		-0.00670772	1381.83	691.923	1381.84	691.927	2	9
71					1.33724	96.9	GITIATAHVEYETAK	iTRAQ8plex@N-term; iTRAQ8plex(K)@15		0.021898	2211.26	553.822	2211.24	553.816	4	11
71					1.25964	96.62	AVAFDEIDKAPEEK	iTRAQ8plex@N-term; iTRAQ8plex(K)@9; iTRAQ8plex(K)@14	missed K-A@9	-0.0049367	2473.38	619.352	2473.38	619.353	4	9
71					0.966576	99	QLDKPFLMPIEDVFSIQGR	Gln->pyro-Glu@N-term; iTRAQ8plex(K)@4; Oxidation(M)@8		-0.00172401	2535.33	846.118	2535.33	846.119	3	10
72	20.89	tr|Q1KSB0|Q1KSB0_SORBI	Aconitate hydratase OS=Sorghum bicolor GN=SORBI_001G512800 PE=3 SV=1	12	2	99	AGEDADTLGLTGHER	iTRAQ8plex@N-term		0.00302902	1844.92	615.981	1844.92	615.98	3	15
72					2	99	ATIANMSPEYGATMGFFPVDAK	iTRAQ8plex@N-term; Deamidated(N)@5; iTRAQ8plex(K)@22		0.0224522	2926.49	732.631	2926.47	732.625	4	13
72					2	99	DVWPSTEEIAEVVK	iTRAQ8plex@N-term; iTRAQ8plex(K)@14		-0.00619899	2209.2	737.408	2209.21	737.41	3	12
72					2	99	LVEIPFKPAR	iTRAQ8plex@N-term; iTRAQ8plex(K)@7		-0.00873809	1777.1	445.282	1777.11	445.284	4	10
72					2	99	NTYDEILTGLK	iTRAQ8plex@N-term; iTRAQ8plex(K)@11		-0.0033858	1874.06	625.693	1874.06	625.694	3	11
72					2	99	SANAAQANMELEFHR	iTRAQ8plex@N-term		0.00518629	1991.98	665.002	1991.98	665	3	14
72					2	99	SDDTVAMVESYLR	iTRAQ8plex@N-term		-0.00909598	1788.88	597.3	1788.89	597.303	3	13
72					1.69897	98.68	YYSLPALSDPR	iTRAQ8plex@N-term		-0.00214513	1584.84	529.288	1584.85	529.289	3	8
72					1.35655	99	FVEFYGQGMSELSLADR	iTRAQ8plex@N-term; Deamidated(Q)@7		0.034838	2253.13	752.05	2253.09	752.038	3	9
72					1.26761	99	MFVDHSQVEAER	iTRAQ8plex@N-term; Oxidation(M)@1		0.00487932	1766.86	589.961	1766.86	589.959	3	10
72					1.22185	96.74	TSLAPGSGVVK	iTRAQ8plex@N-term; iTRAQ8plex(K)@11		-0.0168795	1622.96	541.995	1622.98	542.001	3	10
72					0.359519	99	LKNGVTATDLVLTVTQMLR	iTRAQ8plex@N-term; iTRAQ8plex(K)@2; Deamidated(N)@3	missed K-N@2	0.000266729	2681.56	671.398	2681.56	671.398	4	10
73	32.15	tr|A0A1B6QID3|A0A1B6QID3_SORBI; tr|A0A1B6QIC5|A0A1B6QIC5_SORBI; tr|A0A1B6QIB9|A0A1B6QIB9_SORBI	Uncharacterized protein OS=Sorghum bicolor GN=SORBI_001G107200 PE=4 SV=1; Uncharacterized protein OS=Sorghum bicolor GN=SORBI_001G107100 PE=4 SV=1; Uncharacterized protein OS=Sorghum bicolor GN=SORBI_001G107100 PE=4 SV=1	10	2	99	AFVHWYVGEGMEEGEFSEAR	iTRAQ8plex@N-term		0.00965469	2633.23	659.314	2633.22	659.311	4	11
73					2	99	AVFVDLEPTVIDEVR	iTRAQ8plex@N-term		0.000670891	2005.1	669.375	2005.1	669.375	3	11
73					2	99	FDGALNVDVNEFQTNLVPYPR	iTRAQ8plex@N-term		0.00508222	2711.39	904.804	2711.39	904.803	3	16
73					2	99	IHFMLSSYAPVISAEK	iTRAQ8plex@N-term; iTRAQ8plex(K)@16		-0.00248469	2400.33	601.09	2400.33	601.091	4	9
73					2	99	QLFHPEQLISGK	iTRAQ8plex@N-term; Deamidated(Q)@7; iTRAQ8plex(K)@12		0.00957663	2005.16	669.392	2005.15	669.389	3	11
73					2	99	SLDIERPTYTNLNR	iTRAQ8plex@N-term		0.00163289	1995.07	666.031	1995.07	666.03	3	13
73					2	99	TVGGGDDAFNTFFSETGAGK	iTRAQ8plex@N-term; iTRAQ8plex(K)@20		0.00135582	2585.29	647.329	2585.29	647.329	4	18
73					1.95861	99	DVNAAVATIK	iTRAQ8plex@N-term; iTRAQ8plex(K)@10		-0.000630131	1608.97	537.329	1608.97	537.329	3	13
73					1.92082	99	EDAANNFAR	iTRAQ8plex@N-term		-0.00108372	1310.65	656.333	1310.65	656.333	2	12
73					1.61979	98.99	EDLAALEK	iTRAQ8plex@N-term; iTRAQ8plex(K)@8		3.04988e-05	1495.87	499.631	1495.87	499.631	3	10
74	42.03	tr|C5WT90|C5WT90_SORBI	Uncharacterized protein OS=Sorghum bicolor GN=SORBI_001G173300 PE=4 SV=1	11	2	99	ASNPFVNLR	iTRAQ8plex@N-term		7.7599e-05	1320.75	441.256	1320.75	441.256	3	9
74					2	99	DELDIVIPTIR	iTRAQ8plex@N-term		-0.0014661	1586.92	529.98	1586.92	529.98	3	12
74					2	99	DLIGPAMYFGLMGDGQPIGR	iTRAQ8plex@N-term; Oxidation(M)@7		0.000302251	2427.22	810.082	2427.22	810.082	3	12
74					2	99	GIFWQEDIIPFFQNVTIPK	iTRAQ8plex@N-term; iTRAQ8plex(K)@19		-0.0011918	2899.61	967.543	2899.61	967.544	3	15
74					2	99	LGTIDPYFVK	iTRAQ8plex@N-term; iTRAQ8plex(K)@10		-0.00855718	1760.02	587.682	1760.03	587.685	3	11
74					2	99	NIMSPSTPFFFNTLYDPYR	iTRAQ8plex@N-term; Oxidation(M)@3		0.000536042	2629.28	877.435	2629.28	877.435	3	16
74					2	99	VPEGFDYELYNR	iTRAQ8plex@N-term		0.00082122	1804.89	903.455	1804.89	903.454	2	10
74					2	99	YVDAVMTIPK	iTRAQ8plex@N-term; iTRAQ8plex(K)@10		-0.0016976	1744	582.342	1744.01	582.342	3	10
74					1.69897	99	DINALEQHIK	iTRAQ8plex@N-term; iTRAQ8plex(K)@10		-0.00704425	1788.03	597.017	1788.04	597.019	3	10
74					1.4318	97.4	EGADFVR	iTRAQ8plex@N-term		8.96402e-05	1096.58	549.298	1096.58	549.298	2	10
74					1.25181	99	LADAMVTWIEAWDELNPATPATENGK	iTRAQ8plex@N-term; Oxidation(M)@5; Deamidated(N)@24; iTRAQ8plex(K)@26		0.00714086	3467.74	867.943	3467.74	867.942	4	17
75	51.43	tr|A0A1B6QP14|A0A1B6QP14_SORBI	Uncharacterized protein OS=Sorghum bicolor GN=SORBI_001G418100 PE=4 SV=1	11	2	99	DGLVLMEDDFR	iTRAQ8plex@N-term		0.000817172	1612.81	807.411	1612.81	807.411	2	11
75					2	99	ELINPDVTVTMTENTPDDPR	iTRAQ8plex@N-term; Oxidation(M)@11		0.000211475	2576.26	859.76	2576.26	859.76	3	13
75					2	99	EVLGWEPK	iTRAQ8plex@N-term; iTRAQ8plex(K)@8		-0.00533846	1564.9	783.458	1564.91	783.461	2	9
75					2	99	HEVIVADNLFTGSK	iTRAQ8plex@N-term; iTRAQ8plex(K)@14		0.000452881	2137.2	535.307	2137.2	535.307	4	12
75					2	99	ILLTSTSEVYGDPLEHPQTEAYWGNVNPIGVR	iTRAQ8plex@N-term		0.00440322	3858.98	965.752	3858.97	965.751	4	8
75					2	99	ILVTGGAGFIGSHLVDK	iTRAQ8plex@N-term; iTRAQ8plex(K)@17		-0.00817106	2291.34	764.787	2291.35	764.789	3	14
75					2	99	LMNGNNTGPINLGNPGEFTMLELAENVK	iTRAQ8plex@N-term; Oxidation(M)@2; Deamidated(N)@3; iTRAQ8plex(K)@28		-0.00124015	3611.84	903.968	3611.84	903.968	4	13
75					2	99	TNVIGTLNMLGLAK	iTRAQ8plex@N-term; iTRAQ8plex(K)@14		-0.00400654	2052.22	514.062	2052.22	514.063	4	9
75					2	99	VVSNFIAQAVR	iTRAQ8plex@N-term; Deamidated(N)@4		-0.000390395	1507.87	503.629	1507.87	503.629	3	13
75					1.79588	98.85	GEPLTVQRPGTQTR	iTRAQ8plex@N-term		0.00107247	1843.02	615.348	1843.02	615.348	3	12
75					0.395774	98.13	VAETLMFDYHR	iTRAQ8plex@N-term; iTRAQ8plex(Y)@9		0.00451792	1989.06	498.274	1989.06	498.272	4	11
76	25.25	tr|C5WXJ1|C5WXJ1_SORBI	Sucrose synthase OS=Sorghum bicolor GN=SORBI_001G344500 PE=3 SV=1	11	2	99	ASALLVDFFEK	iTRAQ8plex@N-term; iTRAQ8plex(K)@11		-0.000305911	1847.07	616.696	1847.07	616.696	3	11
76					2	99	GMLQPHQIIAEYNSAIPEAER	iTRAQ8plex@N-term; Deamidated(Q)@7		0.0146924	2671.37	891.465	2671.36	891.46	3	13
76					2	99	LKDGAFEDVLR	iTRAQ8plex@N-term; iTRAQ8plex(K)@2	missed K-D@2	-0.00252909	1870.07	624.365	1870.08	624.366	3	14
76					2	99	MFDLIEQYNLNGHIR	iTRAQ8plex@N-term; Deamidated(N)@11		0.00986547	2167.11	542.786	2167.1	542.783	4	7
76					2	99	NLTGLVELYGR	iTRAQ8plex@N-term		-0.00326981	1537.87	513.632	1537.88	513.633	3	14
76					2	99	SLSALQGALR	iTRAQ8plex@N-term		-0.00323383	1318.78	440.602	1318.79	440.603	3	12
76					2	99	VNVSELAVEELR	iTRAQ8plex@N-term		-0.00523531	1660.92	554.649	1660.93	554.651	3	16
76					2	99	VPEYLQFK	iTRAQ8plex@N-term; iTRAQ8plex(K)@8		-0.00411985	1630.95	544.657	1630.95	544.659	3	9
76					1.56864	98.82	DGAFEDVLR	iTRAQ8plex@N-term		0.00757356	1324.7	663.357	1324.69	663.354	2	9
76					1.4318	96.98	TMASTVPLAVEGEPSSK	iTRAQ8plex@N-term; iTRAQ8plex(K)@17		0.0152801	2311.27	771.431	2311.26	771.426	3	9
76					1.11351	99	IGDSLSAHPNELVAVFTR	iTRAQ8plex@N-term; iTRAQ8plex(S)@6		-0.00662675	2533.41	634.359	2533.41	634.36	4	13
77	30.71	tr|C5XJT8|C5XJT8_SORBI	Uncharacterized protein OS=Sorghum bicolor GN=SORBI_003G156400 PE=3 SV=1	9	2	99	ADEFIIK	iTRAQ8plex@N-term; iTRAQ8plex(K)@7		-0.00607927	1442.85	481.958	1442.86	481.96	3	8
77					2	99	AGEDYDGGR	iTRAQ8plex@N-term		0.00434405	1242.58	622.299	1242.58	622.296	2	10
77					2	99	IASLDVLAK	iTRAQ8plex@N-term; iTRAQ8plex(K)@9		-0.00241776	1536.97	513.33	1536.97	513.331	3	9
77					2	99	LATIPSSVVVLTPETFDSIVLDEAK	iTRAQ8plex@N-term; iTRAQ8plex(K)@25		-0.00379841	3251.83	813.966	3251.84	813.966	4	19
77					2	99	LDEGVVIANLDADK	iTRAQ8plex@N-term; iTRAQ8plex(K)@14		-0.00291087	2079.16	694.062	2079.17	694.063	3	12
77					2	99	TAEALAEFVNTEGGTNVK	iTRAQ8plex@N-term; Deamidated(N)@10; iTRAQ8plex(K)@18		0.0165136	2459.32	615.837	2459.3	615.832	4	13
77					2	99	YGVSGYPTIQWFPK	iTRAQ8plex@N-term; iTRAQ8plex(K)@14		-0.0083039	2250.22	751.081	2250.23	751.084	3	9
77					2	99	YGVTGFPTLK	iTRAQ8plex@N-term; iTRAQ8plex(K)@10		-0.00419843	1689.99	564.336	1689.99	564.338	3	10
77					1.05061	95.12	DLGDFVK	iTRAQ8plex@N-term; iTRAQ8plex(K)@7		-0.00248821	1400.81	467.944	1400.81	467.945	3	8
78	22.84	tr|A0A194YLC1|A0A194YLC1_SORBI	Uncharacterized protein OS=Sorghum bicolor GN=SORBI_010G251100 PE=4 SV=1	10	2	99	DQIYDIFQLLPAK	iTRAQ8plex@N-term; iTRAQ8plex(K)@13		-0.00608677	2171.24	724.754	2171.25	724.756	3	12
78					2	99	GFKDQIYDIFQLLPAK	iTRAQ8plex@N-term; iTRAQ8plex(K)@3; iTRAQ8plex(K)@16	missed K-D@3	-0.00383433	2807.63	702.915	2807.64	702.916	4	8
78					2	99	GIYAYGFEKPSAIQQR	iTRAQ8plex@N-term; iTRAQ8plex(K)@9		0.00125415	2435.34	609.843	2435.34	609.843	4	12
78					2	99	GLDVIQQAQSGTGK	iTRAQ8plex@N-term; iTRAQ8plex(K)@14		-0.000456439	2009.14	670.719	2009.14	670.719	3	12
78					2	99	GVAINFVTR	iTRAQ8plex@N-term		-0.00107944	1279.75	427.592	1279.76	427.592	3	11
78					2	99	ILASGVHVVVGTPGR	iTRAQ8plex@N-term		-0.0161702	1765.04	589.352	1765.05	589.358	3	14
78					2	99	IQVGVFSATMPPEALEITR	iTRAQ8plex@N-term		0.000578154	2362.29	788.437	2362.29	788.436	3	12
78					2	99	MFVLDEADEMLSR	iTRAQ8plex@N-term		0.0012403	1858.91	620.645	1858.91	620.644	3	11
78					1.34679	97.01	ALGDYLGVK	iTRAQ8plex@N-term; iTRAQ8plex(K)@9		-0.00706462	1542.92	515.313	1542.92	515.315	3	8
78					1.14267	95.44	ELAQQIEK	iTRAQ8plex@N-term; iTRAQ8plex(K)@8		-0.00575125	1565.92	783.966	1565.92	783.969	2	7
79	35.4	tr|A0A1B6QB11|A0A1B6QB11_SORBI	Uncharacterized protein OS=Sorghum bicolor GN=SORBI_002G133800 PE=4 SV=1	11	2	99	EGLQFASK	iTRAQ8plex@N-term; iTRAQ8plex(K)@8		-0.0090893	1486.85	744.433	1486.86	744.438	2	10
79					2	99	ESGEPVPEYDYLPYFYSR	iTRAQ8plex@N-term		0.0130496	2514.2	839.075	2514.19	839.071	3	13
79					2	99	GYLFPQNAAR	iTRAQ8plex@N-term		-0.000496643	1439.78	720.898	1439.78	720.899	2	10
79					2	99	LFTADIAAFYEAYYTNK	iTRAQ8plex@N-term; iTRAQ8plex(K)@17		-0.000190644	2608.37	870.463	2608.37	870.463	3	12
79					2	99	LTDFGTPGADSNNILYLR	iTRAQ8plex@N-term		0.00208654	2270.19	757.736	2270.19	757.736	3	12
79					2	99	LVAAIQAK	iTRAQ8plex@N-term; iTRAQ8plex(K)@8		-0.0048666	1420.92	474.647	1420.92	474.648	3	11
79					2	99	TDAFFETSVPGVYAIGDVATFPLK	iTRAQ8plex@N-term; iTRAQ8plex(K)@24		0.00115495	3152.69	789.18	3152.69	789.18	4	15
79					2	99	VLGAFLEGGSPDENK	iTRAQ8plex@N-term; iTRAQ8plex(K)@15		-0.015901	2140.15	714.389	2140.16	714.395	3	13
79					1.40894	97.45	LLPEWYSEK	iTRAQ8plex@N-term; iTRAQ8plex(K)@9		-0.00435269	1771.99	591.672	1772	591.673	3	9
79					0.832683	97.69	GTLAVGFDADANGDVTAVK	iTRAQ8plex@N-term; Deamidated(N)@12; iTRAQ8plex(K)@19		0.00824615	2429.3	608.332	2429.29	608.33	4	10
79					0.422508	96.24	EAVAPYER	iTRAQ8plex@N-term	cleaved R-P@C-term	-0.00225737	1237.66	619.837	1237.66	619.838	2	8
80	30.69	tr|A0A1B6Q7Z8|A0A1B6Q7Z8_SORBI; tr|A0A1B6Q7Y0|A0A1B6Q7Y0_SORBI	Uncharacterized protein OS=Sorghum bicolor GN=SORBI_003G410500 PE=4 SV=1; Uncharacterized protein OS=Sorghum bicolor GN=SORBI_003G410500 PE=4 SV=1	10	2	99	AISSSSAYDDQFK	iTRAQ8plex@N-term; iTRAQ8plex(K)@13		0.00259156	2026.05	676.357	2026.05	676.356	3	10
80					2	99	DAESAYWELVIK	iTRAQ8plex@N-term; iTRAQ8plex(K)@12		-0.00747083	2031.11	678.043	2031.11	678.045	3	13
80					2	99	GVTSNPTIFQK	iTRAQ8plex@N-term; iTRAQ8plex(K)@11		-0.00321958	1799.04	600.686	1799.04	600.687	3	11
80					2	99	LANDTQGTVEAAK	iTRAQ8plex@N-term; iTRAQ8plex(K)@13		-7.59162e-05	1925.07	642.697	1925.07	642.697	3	11
80					2	99	LGIDWDAVGK	iTRAQ8plex@N-term; iTRAQ8plex(K)@10		-0.00516709	1680.96	561.328	1680.97	561.329	3	12
80					2	99	QLELEGVDSFK	iTRAQ8plex@N-term; iTRAQ8plex(K)@11		-0.00767928	1872.04	625.02	1872.05	625.022	3	11
80					2	99	SFDSLLVSLQEK	iTRAQ8plex@N-term; iTRAQ8plex(K)@12		-0.00987632	1973.12	658.714	1973.13	658.717	3	13
80					2	99	TVDANVSEAEGVYSALEK	iTRAQ8plex@N-term; iTRAQ8plex(K)@18		0.00378265	2489.31	830.779	2489.31	830.778	3	13
80					1.34679	97.02	IGTPEALALR	iTRAQ8plex@N-term		-0.0012974	1343.81	448.943	1343.81	448.943	3	10
80					1.25181	96.69	WEALAK	iTRAQ8plex@N-term; iTRAQ8plex(K)@6		0.000552675	1324.8	442.606	1324.8	442.606	3	9
81	37.72	tr|A0A1B6PEZ5|A0A1B6PEZ5_SORBI	Uncharacterized protein OS=Sorghum bicolor GN=SORBI_007G014700 PE=4 SV=1	9	2	99	FGDDEFGHMLVNILK	iTRAQ8plex@N-term; iTRAQ8plex(K)@15		0.000952095	2342.26	586.571	2342.26	586.571	4	13
81					2	99	GAIPALPTVATAQELIAK	iTRAQ8plex@N-term; iTRAQ8plex(K)@18		0.000595042	2371.43	593.865	2371.43	593.865	4	15
81					2	99	LGGSSAFLGK	iTRAQ8plex@N-term; iTRAQ8plex(K)@10		-0.00393363	1543.91	515.645	1543.92	515.647	3	11
81					2	99	LLIVTDGDK	iTRAQ8plex@N-term; iTRAQ8plex(K)@9		-0.0034458	1580.96	527.993	1580.96	527.994	3	10
81					2	99	LPLWPSPDAAR	iTRAQ8plex@N-term		-0.00223677	1525.85	509.625	1525.86	509.626	3	11
81					2	99	NPSADMLLTEAELNLDLIR	iTRAQ8plex@N-term; Oxidation(M)@6		-0.00125572	2447.29	816.77	2447.29	816.77	3	14
81					2	99	VDTIDTTGAGDAFVGSLLVNVAK	iTRAQ8plex@N-term; iTRAQ8plex(K)@23		0.00189683	2870.59	718.654	2870.58	718.654	4	11
81					2	99	VSDDEVAFLTK	iTRAQ8plex@N-term; iTRAQ8plex(K)@11		-0.00285989	1831.02	611.346	1831.02	611.347	3	13
81					1.92082	99	DDSIFHNEEK	iTRAQ8plex@N-term; iTRAQ8plex(K)@10		0.00763233	1840.95	614.657	1840.94	614.654	3	9
82	21.4	tr|C5Y8M5|C5Y8M5_SORBI	Uncharacterized protein OS=Sorghum bicolor GN=SORBI_006G082000 PE=4 SV=1	9	2	99	EFLQPTDYTMPVVLVTQSDGAAIAK	iTRAQ8plex@N-term; iTRAQ8plex(K)@25		0.00561248	3301.78	826.452	3301.77	826.451	4	11
82					2	99	FGGTALGVKPAPTVSYFSAR	iTRAQ8plex@N-term; iTRAQ8plex(K)@9		-0.0012041	2633.48	659.377	2633.48	659.377	4	11
82					2	99	GLTIAPDDYDSPR	iTRAQ8plex@N-term		-0.00332828	1722.87	862.442	1722.87	862.444	2	13
82					2	99	GPGQISPTILKPDVVAPGLDIIAAWVPNK	iTRAQ8plex@N-term; iTRAQ8plex(K)@11; iTRAQ8plex(K)@29		-0.00287828	3878.28	776.663	3878.28	776.663	5	12
82					2	99	VLTNVAASPAK	iTRAQ8plex@N-term; iTRAQ8plex(K)@11		-0.00712866	1678.02	560.346	1678.02	560.349	3	13
82					2	99	VTVSPTALSFSGK	iTRAQ8plex@N-term; iTRAQ8plex(K)@13		-0.000467656	1901.11	476.284	1901.11	476.284	4	11
82					1.95861	99	YGDGVIIGIVDTGVWPESESFSDAGMGPVPAR	iTRAQ8plex@N-term		0.02969	3581.8	896.456	3581.77	896.449	4	10
82					1.72125	98.9	YSVSVAAPAGMK	iTRAQ8plex@N-term; iTRAQ8plex(K)@12		-0.00515214	1788	597.008	1788.01	597.009	3	10
82					1.22915	97.38	SAMMTTAYVK	iTRAQ8plex@N-term; iTRAQ8plex(K)@10		0.00129434	1709.93	570.985	1709.93	570.984	3	9
83	13.33	tr|C5XYZ9|C5XYZ9_SORBI	Uncharacterized protein OS=Sorghum bicolor GN=SORBI_004G106900 PE=3 SV=1	11	2	99	ALMDEMAVVATK	iTRAQ8plex@N-term; iTRAQ8plex(K)@12		0.00262448	1886.05	629.69	1886.05	629.69	3	12
83					2	99	DVLEGDPYLK	iTRAQ8plex@N-term; iTRAQ8plex(K)@10		-0.00298077	1755.98	586.335	1755.99	586.336	3	10
83					2	99	FLDILQDLHGPHLR	iTRAQ8plex@N-term		0.0041446	1977.11	495.286	1977.11	495.285	4	7
83					2	99	LADLEAAPAAVAR	iTRAQ8plex@N-term		0.00430463	1570.9	524.641	1570.9	524.64	3	14
83					2	99	LLVAEDLQSFGEQLR	iTRAQ8plex@N-term		0.000929548	2021.11	674.711	2021.11	674.711	3	13
83					1.74473	99	ELLLQVAGHK	iTRAQ8plex@N-term; iTRAQ8plex(K)@10		-0.000627175	1715.05	429.771	1715.06	429.771	4	8
83					1.74473	98.83	QVSTFGLALVK	iTRAQ8plex@N-term; iTRAQ8plex(K)@11		-0.0113242	1770.08	591.032	1770.09	591.036	3	11
83					1.4318	97.83	GDPGIAAVYDK	iTRAQ8plex@N-term; iTRAQ8plex(K)@11		-0.00400895	1712.95	571.991	1712.96	571.993	3	9
83					1.31876	96.49	SIVFQEPR	iTRAQ8plex@N-term		-0.00691998	1278.72	640.366	1278.72	640.369	2	9
83					1.26761	96.47	LVSQLGK	iTRAQ8plex@N-term; iTRAQ8plex(K)@7		-0.00696218	1351.86	451.627	1351.86	451.629	3	8
83					1.14874	95.32	VSEDDKLVEYDALLVDR	iTRAQ8plex@N-term; iTRAQ8plex(K)@6	missed K-L@6	0.00410445	2586.4	863.142	2586.4	863.141	3	8
84	24.83	tr|C5WWQ2|C5WWQ2_SORBI	Uncharacterized protein OS=Sorghum bicolor GN=SORBI_001G342600 PE=4 SV=1	10	2	99	AQLMIHGADAFPFTEER	iTRAQ8plex@N-term		0.00479223	2236.13	746.384	2236.13	746.382	3	14
84					2	99	GIPSLVAIGPTGQTVSR	iTRAQ8plex@N-term		-0.0014843	1956.13	653.051	1956.13	653.051	3	15
84					2	99	LEILAEK	iTRAQ8plex@N-term; iTRAQ8plex(K)@7		-0.00581875	1422.88	475.302	1422.89	475.304	3	8
84					2	99	MPWLAVPFSDTEGR	iTRAQ8plex@N-term		-0.00209096	1908.97	637.33	1908.97	637.331	3	13
84					2	99	SFEVIFASADQNEEGFNEYFAK	iTRAQ8plex@N-term; iTRAQ8plex(K)@22		0.00793089	3149.55	788.395	3149.54	788.393	4	8
84					2	99	SLPTLVLIGPDGK	iTRAQ8plex@N-term; iTRAQ8plex(K)@13		-0.00185551	1917.17	640.065	1917.18	640.066	3	12
84					1.85387	99	FEVVAVSLDSEESAFNESFAK	iTRAQ8plex@N-term; iTRAQ8plex(K)@21		0.00774151	2912.5	729.132	2912.49	729.13	4	8
84					1.76955	99	VPVSELVGK	iTRAQ8plex@N-term; iTRAQ8plex(K)@9		-0.00341439	1534.95	512.658	1534.95	512.659	3	10
84					1.48149	98.09	MPWLAIPQGDQK	iTRAQ8plex@N-term; iTRAQ8plex(K)@12		-0.00491642	1991.11	498.784	1991.11	498.785	4	7
84					0.457175	98.94	VSGIPHLVILDAK	iTRAQ8plex@N-term; iTRAQ8plex(K)@13		-0.0501252	1969.17	657.397	1969.22	657.413	3	10
85	13.14	tr|A0A194YLP4|A0A194YLP4_SORBI	Uncharacterized protein OS=Sorghum bicolor GN=SORBI_010G267400 PE=4 SV=1	8	2	99	ADGSFAISEDTWNEPLGR	iTRAQ8plex@N-term		0.0136289	2268.11	757.044	2268.1	757.039	3	12
85					2	99	ALESENVDSVK	iTRAQ8plex@N-term; iTRAQ8plex(K)@11		0.000631244	1797.99	600.339	1797.99	600.338	3	11
85					2	99	ELISNASDALDK	iTRAQ8plex@N-term; iTRAQ8plex(K)@12		-0.00147891	1883.04	628.689	1883.05	628.689	3	12
85					2	99	GIVDSDTLPLNVSR	iTRAQ8plex@N-term		-0.000731082	1788.99	895.501	1788.99	895.502	2	14
85					2	99	LGIIEDATNR	iTRAQ8plex@N-term		-0.00457553	1404.78	469.268	1404.79	469.27	3	9
85					2	99	LVYQTALMESGFNLPDPK	iTRAQ8plex@N-term; iTRAQ8plex(K)@18		0.001309	2630.43	658.614	2630.42	658.613	4	9
85					2	99	VFISDEFDDLLPK	iTRAQ8plex@N-term; iTRAQ8plex(K)@13		0.00193936	2145.18	537.303	2145.18	537.303	4	9
85					1.4437	98.85	DIFYITGSSK	iTRAQ8plex@N-term; iTRAQ8plex(K)@10		0.0017935	1737.98	580.333	1737.98	580.333	3	9
86	24.68	tr|C5Z0G8|C5Z0G8_SORBI	Uncharacterized protein OS=Sorghum bicolor GN=SORBI_009G048100 PE=4 SV=2	10	2	99	ALGLQEEDGK	iTRAQ8plex@N-term; iTRAQ8plex(K)@10		-0.0190722	1666.92	556.646	1666.94	556.652	3	10
86					2	99	ANDASVIVVSFR	iTRAQ8plex@N-term		0.00054417	1580.88	527.968	1580.88	527.968	3	14
86					2	99	EGAVSLLYR	iTRAQ8plex@N-term		-0.00629145	1310.74	656.379	1310.75	656.382	2	11
86					2	99	EIANGGDAPNPNYFNPR	iTRAQ8plex@N-term; Deamidated(N)@4		0.0071617	2150.04	717.688	2150.03	717.685	3	17
86					2	99	IAYENAAYIENVVNNVWK	iTRAQ8plex@N-term; iTRAQ8plex(K)@18		-0.00725423	2717.46	680.371	2717.46	680.373	4	8
86					2	99	TFSVFEVSMMAAK	iTRAQ8plex@N-term; Oxidation(M)@9; iTRAQ8plex(K)@13		0.00222054	2071.1	691.373	2071.09	691.372	3	11
86					1.72125	98.6	GNVPVEPLR	iTRAQ8plex@N-term		0.00507363	1283.76	428.926	1283.75	428.924	3	9
86					1.67778	99	ATGLLVPGIASHSPR	iTRAQ8plex@N-term; iTRAQ8plex(S)@11		-0.00383992	2083.23	695.418	2083.24	695.419	3	13
86					1.52288	98.27	FVGDHTTQAFVFTDK	iTRAQ8plex@N-term; iTRAQ8plex(K)@15		0.000518485	2320.23	581.065	2320.23	581.065	4	10
86					1.16749	95.73	AAPNAVAGKPLAYYTLR	iTRAQ8plex@N-term; iTRAQ8plex(K)@9		0.00709662	2383.39	596.855	2383.38	596.853	4	12
87	27.22	tr|C5Z484|C5Z484_SORBI	Uncharacterized protein OS=Sorghum bicolor GN=SORBI_010G163000 PE=4 SV=1	9	2	99	GVWANIFSK	iTRAQ8plex@N-term; iTRAQ8plex(K)@9		-0.00647298	1628.94	543.989	1628.95	543.991	3	10
87					2	99	IGGVPESATPFPHR	iTRAQ8plex@N-term		0.0112521	1767.97	590.33	1767.96	590.326	3	12
87					2	99	LAQPNAGLMILDPYGGAR	iTRAQ8plex@N-term; Oxidation(M)@9		0.00155776	2176.16	726.395	2176.16	726.395	3	13
87					2	99	LVPVPATVTVFNVPVSASQGAVDVVTR	iTRAQ8plex@N-term		0.000712515	3025.71	1009.58	3025.71	1009.58	3	20
87					2	99	QTSTAWVDSGATLGELYYAVGK	iTRAQ8plex@N-term; iTRAQ8plex(K)@22		-0.00817293	2924.53	732.14	2924.54	732.142	4	11
87					2	99	WQQVAPSLPDDLFIR	iTRAQ8plex@N-term		-0.00159121	2088.13	1045.07	2088.13	1045.07	2	12
87					2	99	YGLAIDNVVDAVLVDAK	iTRAQ8plex@N-term; iTRAQ8plex(K)@17		-0.00620192	2382.36	795.126	2382.36	795.128	3	13
87					1.79588	98.94	SQIDPDDYFR	iTRAQ8plex@N-term		-0.0013423	1558.76	780.385	1558.76	780.386	2	8
87					1.58503	98.31	TTAASVFSSGYK	iTRAQ8plex@N-term; iTRAQ8plex(K)@12		3.41826e-05	1826	609.675	1826	609.675	3	9
88	29.2	tr|A0A194YRR0|A0A194YRR0_SORBI	Uncharacterized protein OS=Sorghum bicolor GN=SORBI_004G259200 PE=4 SV=1	10	2	99	AIAGAGVLSGYDQLQILFFGK	iTRAQ8plex@N-term; iTRAQ8plex(K)@21		0.000527965	2775.58	694.902	2775.58	694.902	4	13
88					2	99	GNTANVIR	iTRAQ8plex@N-term		-0.000636377	1147.66	574.838	1147.66	574.838	2	14
88					2	99	LLIQNQDEMIK	iTRAQ8plex@N-term; iTRAQ8plex(K)@11		-0.000790271	1952.12	651.715	1952.12	651.715	3	13
88					2	99	NFMIDFMMGGVSAAVSK	iTRAQ8plex@N-term; Oxidation(M)@7; iTRAQ8plex(K)@17		0.0080794	2428.25	608.07	2428.24	608.068	4	9
88					2	99	QFNGLVDVYR	iTRAQ8plex@N-term; Deamidated(N)@3		0.000357386	1514.8	505.942	1514.8	505.942	3	14
88					2	99	SDGIAGLYR	iTRAQ8plex@N-term		0.000525873	1254.69	628.351	1254.69	628.351	2	13
88					2	99	SSLDAFQQILK	iTRAQ8plex@N-term; iTRAQ8plex(K)@11		-0.000960364	1857.08	620.034	1857.08	620.035	3	12
88					2	99	TAAAPIER	iTRAQ8plex@N-term		-0.0021718	1131.65	566.834	1131.66	566.835	2	11
88					1.30103	96.73	GAGANILR	iTRAQ8plex@N-term		-0.00555622	1074.64	538.327	1074.65	538.33	2	9
88					1.14874	95.38	MMMTSGEAVK	iTRAQ8plex@N-term; iTRAQ8plex(K)@10		0.00251861	1691.89	564.971	1691.89	564.97	3	9
89	43.15	tr|C5YU10|C5YU10_SORBI	Uncharacterized protein OS=Sorghum bicolor GN=SORBI_008G084600 PE=3 SV=2	9	2	99	EVTVEVQK	iTRAQ8plex@N-term; iTRAQ8plex(K)@8		-0.00653274	1538.91	770.46	1538.91	770.464	2	8
89					2	99	GELVSDDLVVGIIDEAMK	iTRAQ8plex@N-term; iTRAQ8plex(K)@18		-0.000606047	2510.38	628.601	2510.38	628.601	4	14
89					2	99	LILIGPPGSGK	iTRAQ8plex@N-term; iTRAQ8plex(K)@11		-0.002987	1659.05	554.024	1659.05	554.025	3	12
89					2	99	QTEPVIDYYSK	Gln->pyro-Glu@N-term; iTRAQ8plex(K)@11		-0.00109966	1628.82	815.419	1628.82	815.419	2	10
89					2	99	SPGVDDVTGEPLIQR	iTRAQ8plex@N-term		0.00113942	1886.01	944.01	1886.01	944.01	2	13
89					2	99	VLNFAIDDAILEER	iTRAQ8plex@N-term		0.00161348	1921.05	641.357	1921.05	641.356	3	11
89					1.95861	99	GLVVNLPAEKPPK	iTRAQ8plex@N-term; iTRAQ8plex(K)@10; iTRAQ8plex(K)@13		-0.0140611	2273.41	758.811	2273.42	758.815	3	10
89					1.67778	98.77	LDEMLAK	iTRAQ8plex@N-term; iTRAQ8plex(K)@7		-0.00725469	1426.82	476.615	1426.83	476.618	3	8
89					1.4437	99	TVTQAQK	iTRAQ8plex@N-term; iTRAQ8plex(K)@7		-0.0155951	1382.82	692.417	1382.83	692.424	2	10
90	22.33	tr|A0A1B6PKJ4|A0A1B6PKJ4_SORBI	Uncharacterized protein OS=Sorghum bicolor GN=SORBI_006G062500 PE=4 SV=1	10	2	99	AEEAAAGADGLSEFQK	iTRAQ8plex@N-term; iTRAQ8plex(K)@16		0.00117379	2201.14	734.722	2201.14	734.721	3	13
90					2	99	ANFLSADDFEPALIPSK	iTRAQ8plex@N-term; Deamidated(N)@2; iTRAQ8plex(K)@17		-0.0135008	2443.3	611.831	2443.31	611.835	4	10
90					2	99	DGTVVLQFEVR	iTRAQ8plex@N-term		-0.00237949	1565.87	522.964	1565.87	522.965	3	13
90					2	99	EFDNETPYTIMFGPDK	iTRAQ8plex@N-term; iTRAQ8plex(K)@16		0.000364554	2511.25	838.089	2511.25	838.089	3	13
90					2	99	VATSILEK	iTRAQ8plex@N-term; iTRAQ8plex(K)@8		-0.00209129	1467.91	490.311	1467.91	490.311	3	9
90					1.85387	99	ILVDGEEK	iTRAQ8plex@N-term; iTRAQ8plex(K)@8		0.00324683	1509.89	755.952	1509.89	755.95	2	10
90					1.82391	99	ELDEPVTLK	iTRAQ8plex@N-term; iTRAQ8plex(K)@9		-0.00375153	1650.96	413.748	1650.97	413.749	4	10
90					1.67778	98.8	IADVPFLAPYK	iTRAQ8plex@N-term; iTRAQ8plex(K)@11		0.00161641	1841.09	614.705	1841.09	614.704	3	8
90					1.08619	95.18	IIDVIEK	iTRAQ8plex@N-term; iTRAQ8plex(K)@7		-0.00722484	1436.9	479.974	1436.91	479.976	3	7
90					0.474955	99	SDPLLYEPFDEDFEGR	iTRAQ8plex@N-term	cleaved A-S@N-term	9.08063e-05	2232.05	745.025	2232.05	745.025	3	15
91	38.12	tr|S4SJN4|S4SJN4_SORBI	Caffeic acid O-methyltransferase OS=Sorghum bicolor GN=COMT PE=2 SV=1	9	2	99	AAGFSGFK	iTRAQ8plex@N-term; iTRAQ8plex(K)@8		-0.00389127	1391.8	464.94	1391.8	464.941	3	10
91					2	99	ALAAEEVVAR	iTRAQ8plex@N-term		-0.00635963	1331.77	444.929	1331.77	444.931	3	14
91					2	99	AQGVFHVDMIMLAHNPGGR	iTRAQ8plex@N-term		0.00789382	2353.22	589.312	2353.21	589.31	4	15
91					2	99	DAVLDGGIPFNK	iTRAQ8plex@N-term; iTRAQ8plex(K)@12		-0.00527804	1853.05	618.689	1853.05	618.691	3	12
91					2	99	GINFDLPHVISEAPPFPGVQHVGGDMFK	iTRAQ8plex@N-term; iTRAQ8plex(K)@28		0.000900196	3612.9	603.158	3612.9	603.157	6	9
91					2	99	LPVAPTNPAAADMVDR	iTRAQ8plex@N-term		0.00450842	1941.03	648.019	1941.03	648.017	3	18
91					2	99	NALELGLLEVLQK	iTRAQ8plex@N-term; iTRAQ8plex(K)@13		0.000580182	2047.25	683.424	2047.25	683.424	3	10
91					2	99	SVPAGDAILMK	iTRAQ8plex@N-term; iTRAQ8plex(K)@11		-0.00536342	1709	855.505	1709	855.508	2	10
91					2	99	WLTPNEDGVSMAALALMNQDK	iTRAQ8plex@N-term; iTRAQ8plex(K)@21		-0.00547758	2911.5	971.506	2911.5	971.508	3	11
92	22.2	tr|A0A1B6Q140|A0A1B6Q140_SORBI	Uncharacterized protein OS=Sorghum bicolor GN=SORBI_003G034900 PE=4 SV=1	9	2	99	EKDFVTASVLQTLLGGGGK	iTRAQ8plex@N-term; iTRAQ8plex(K)@2; iTRAQ8plex(K)@19	missed K-D@2	0.000966036	2831.65	567.338	2831.65	567.338	5	10
92					2	99	ELTSLATPGQVDQSQLDR	iTRAQ8plex@N-term		0.00290957	2261.18	754.735	2261.18	754.734	3	15
92					2	99	LNSDVLEQFIIENYTAPR	iTRAQ8plex@N-term; Deamidated(N)@2		0.00380093	2426.27	809.763	2426.26	809.762	3	13
92					2	99	NPAFLDWEVK	iTRAQ8plex@N-term; iTRAQ8plex(K)@10		-0.00433903	1826.01	609.679	1826.02	609.68	3	10
92					2	99	SAILANLESQASLTEDMGR	iTRAQ8plex@N-term		0.000660499	2309.18	770.736	2309.18	770.735	3	12
92					1.79588	99	EIDAIGGTAK	iTRAQ8plex@N-term; iTRAQ8plex(K)@10		-0.00257545	1581.92	528.313	1581.92	528.314	3	11
92					1.60206	99	TIVTTLPNGVK	iTRAQ8plex@N-term; Deamidated(N)@8; iTRAQ8plex(K)@11		-0.0142919	1751.05	876.533	1751.07	876.54	2	8
92					1.49485	98.73	AIDGVTLK	iTRAQ8plex@N-term; iTRAQ8plex(K)@8		-0.0119004	1423.87	712.944	1423.89	712.95	2	9
92					1.4437	97.72	LNHLVNEFDQIK	iTRAQ8plex@N-term; iTRAQ8plex(K)@12		-0.00480456	2077.17	520.301	2077.18	520.302	4	8
93	70	tr|C5X6H6|C5X6H6_SORBI	Uncharacterized protein OS=Sorghum bicolor GN=SORBI_002G431100 PE=3 SV=1	10	2	99	ALLSDPSFRPLVDK	iTRAQ8plex@N-term; iTRAQ8plex(K)@14		-0.0016031	2165.27	542.324	2165.27	542.324	4	10
93					2	99	AYPTVSEDYLK	iTRAQ8plex@N-term; iTRAQ8plex(K)@11		0.000573172	1893.04	947.525	1893.03	947.525	2	10
93					2	99	LAWHSAGTFDVATK	iTRAQ8plex@N-term; iTRAQ8plex(K)@14		-0.00243768	2111.16	704.727	2111.16	704.728	3	11
93					2	99	LPDATQGSDHLR	iTRAQ8plex@N-term		-0.000347781	1612.85	538.623	1612.85	538.623	3	12
93					2	99	NPAEQAHGANAGLEIAVR	iTRAQ8plex@N-term		0.00163031	2121.12	531.288	2121.12	531.288	4	16
93					2	99	QVFSTQMGLSDQDIVALSGGHTLGR	iTRAQ8plex@N-term		0.0091276	2920.51	731.135	2920.5	731.133	4	17
93					2	99	SGFEGAWTSNPLIFDNSYFTELLSGEK	iTRAQ8plex@N-term; iTRAQ8plex(K)@27		0.00114584	3616.82	905.212	3616.82	905.212	4	19
93					2	99	YAADEDAFFADYAEAHLK	iTRAQ8plex@N-term; iTRAQ8plex(K)@18		0.00081642	2654.31	664.585	2654.31	664.585	4	12
93					1.56864	98.26	GLIAEK	iTRAQ8plex@N-term; iTRAQ8plex(K)@6		-0.00973878	1237.78	619.895	1237.79	619.9	2	10
93					1.08619	96.42	QDKPEPPPEGR	iTRAQ8plex@N-term; iTRAQ8plex(K)@3		0.005529	1857.03	465.264	1857.02	465.262	4	10
94	39.71	tr|C5YW21|C5YW21_SORBI	Malate dehydrogenase OS=Sorghum bicolor GN=SORBI_009G240700 PE=3 SV=1	9	2	99	DDLFNINAGIVK	iTRAQ8plex@N-term; iTRAQ8plex(K)@12		-0.00550023	1926.1	643.04	1926.1	643.042	3	15
94					2	99	GFMGDDQLGEALEGSDVVIIPAGVPR	iTRAQ8plex@N-term; Oxidation(M)@3		0.0042116	2961.51	741.385	2961.51	741.384	4	15
94					2	99	KLFGVTTLDVVR	iTRAQ8plex@N-term; iTRAQ8plex(K)@1	missed K-L@1	-0.00227917	1955.2	489.807	1955.2	489.808	4	14
94					2	99	KVAILGAAGGIGQPLSLLMK	iTRAQ8plex@N-term; iTRAQ8plex(K)@1; iTRAQ8plex(K)@20	missed K-V@1	0.00104555	2848.77	713.2	2848.77	713.2	4	9
94					2	99	LNPLVSSLSLYDIAGTPGVAADVSHINSPALVK	iTRAQ8plex@N-term; iTRAQ8plex(K)@33		0.00485904	3926.2	786.248	3926.2	786.247	5	15
94					2	99	NGVEEVLGLGELNDFEK	iTRAQ8plex@N-term; Deamidated(N)@1; iTRAQ8plex(K)@17		0.00313193	2470.31	618.584	2470.31	618.584	4	9
94					2	99	TQDGGTEVVEAK	iTRAQ8plex@N-term; iTRAQ8plex(K)@12		-0.00404273	1840.99	614.672	1841	614.674	3	13
94					2	99	VAILGAAGGIGQPLSLLMK	iTRAQ8plex@N-term; Oxidation(M)@18; iTRAQ8plex(K)@19		-0.00114742	2432.46	609.123	2432.47	609.124	4	16
94					1.65758	99	LGKNGVEEVLGLGELNDFEK	iTRAQ8plex@N-term; iTRAQ8plex(K)@3; Deamidated(N)@4; iTRAQ8plex(K)@20	missed K-N@3	-0.0141557	3072.7	769.182	3072.71	769.185	4	10
[truncated: 3,157 more rows]

## Sheet: Table S3
Supplementary Table S3. List of ICSB338 root proteins differentially expressed in response to water limitation.
[truncated: 240 more rows]

[truncated: 4 more sheets: Table S4, Table S5, Table S6, Table S7]
